# Supplementary material for: Timing and cell specificity of senescence drives postnatal lung development and injury
Source: Nat Commun. 2023 Jan 17;14:273. doi: 10.1038/s41467-023-35985-4 (PMC9845377; doi:10.1038/s41467-023-35985-4)
Supplement: Supplementary file 4 — Supplementary Data 1 [file 41467_2023_35985_MOESM4_ESM.xlsx]

## Sheet: Sheet1
SASP genes in C12FGD-sorted cells from hyperoxia-exposed mice vs cells in air (Air) group
p_val	avg_log2FC	pct.1	pct.2	p_val_adj	gene
8.24037e-237	1.61346	0.753	0.108	1.55216e-232	Tnfaip2
7.6187e-163	0.905327	0.653	0.119	1.43506e-158	Plaur
1.80238e-149	0.824276	0.389	0.025	3.39496e-145	Mmp19
1.88546e-145	3.23576	0.353	0.017	3.55145e-141	Cxcl2
8.51904e-131	1.59245	0.274	0.005	1.60465e-126	Mmp12
2.28097e-98	0.596731	0.503	0.104	4.29643e-94	Tnfrsf1b
5.23905e-80	0.588917	0.373	0.069	9.86827e-76	Cxcr4
5.22676e-76	0.682495	0.872	0.458	9.84512e-72	B2m
1.11383e-41	0.487995	0.44	0.169	2.09801e-37	Pcna
2.86698e-32	-0.50509	0.093	0.376	5.40024e-28	Mmp14
