# Supplementary material for: Timing and cell specificity of senescence drives postnatal lung development and injury
Source: Nat Commun. 2023 Jan 17;14:273. doi: 10.1038/s41467-023-35985-4 (PMC9845377; doi:10.1038/s41467-023-35985-4)
Supplement: Supplementary file 5 — Supplementary Data 2 [file 41467_2023_35985_MOESM5_ESM.xlsx]

## Sheet: Sheet1
Marker genes in C12FDG-sorted cells vs cells without C12FDG sorting from hyperoxia-exposed mice at pnd7
p_val	avg_log2FC	pct.1	pct.2	p_val_adj	gene
2.30251e-282	3.89936	0.937	0.095	4.33702e-278	Hmox1
3.32195e-223	2.77138	0.931	0.206	6.25723e-219	Lgals3
1.23983e-207	3.54407	1	0.921	2.33535e-203	Fth1
2.59428e-207	2.87761	0.963	0.536	4.88659e-203	Ftl1
7.21631e-206	4.0672	0.913	0.248	1.35926e-201	Mt1
2.355e-205	2.04899	0.901	0.24	4.43588e-201	Sqstm1
8.29022e-199	2.64706	0.996	0.895	1.56155e-194	LOC100862446
6.41203e-193	2.62794	0.73	0.071	1.20777e-188	Mt2
1.2883e-187	1.50353	0.613	0.012	2.42664e-183	Slc7a11
6.63769e-178	-5.05197	0.008	0.845	1.25028e-173	Hbb-bs
2.04624e-158	1.13659	0.694	0.068	3.85429e-154	Atp6v0d2
6.38903e-158	1.88268	0.86	0.311	1.20344e-153	Cstb
8.79365e-158	2.08172	0.89	0.351	1.65637e-153	Ctsd
1.01986e-157	1.26859	0.633	0.054	1.921e-153	Bhlhe41
1.4041e-151	1.77326	0.552	0.027	2.64477e-147	Gdf15
1.63229e-151	1.50856	0.753	0.135	3.07458e-147	Tnfaip2
1.32508e-150	1.59081	0.905	0.243	2.49592e-146	Ctss
1.50475e-148	1.60313	0.757	0.128	2.83435e-144	Clec7a
4.49765e-147	1.34491	0.706	0.087	8.47176e-143	Plet1
1.02662e-142	1.16222	0.919	0.197	1.93374e-138	Fcer1g
1.62254e-142	1.37728	0.653	0.085	3.05622e-138	Clec4n
8.76259e-140	2.09909	0.791	0.178	1.65052e-135	Ccl6
6.50597e-139	1.27083	0.897	0.209	1.22547e-134	Tyrobp
1.30618e-138	0.926088	0.684	0.081	2.46032e-134	Mrc1
2.2853e-130	1.097	0.686	0.136	4.30459e-126	Txnrd1
1.15197e-125	1.17993	0.755	0.207	2.16986e-121	Lipa
6.421e-124	2.3564	0.903	0.691	1.20946e-119	Prdx1
1.30149e-119	1.50518	0.722	0.167	2.45148e-115	Lpl
7.31388e-117	1.80884	0.862	0.471	1.37764e-112	Cd9
7.33556e-117	0.788731	0.535	0.059	1.38173e-112	Fnip2
1.30713e-116	1.14667	0.757	0.248	2.46211e-112	Atp6v0c-ps2
3.12578e-116	1.03364	0.783	0.199	5.88771e-112	Msrb1
3.62462e-115	1.04423	0.704	0.153	6.82733e-111	Bcl2a1b
1.56035e-112	0.931089	0.742	0.149	2.93908e-108	Mpeg1
1.03101e-111	0.887654	0.637	0.112	1.94202e-107	Nceh1
4.53844e-111	0.949923	0.604	0.105	8.5486e-107	Bhlhe40
6.76665e-111	0.839409	0.791	0.169	1.27457e-106	Cybb
3.74959e-110	1.17408	0.732	0.223	7.06273e-106	Creg1
1.09236e-109	0.680406	0.507	0.054	2.05757e-105	Gpr137b
1.54081e-106	1.24361	0.852	0.356	2.90228e-102	Sat1
3.43301e-106	0.931861	0.712	0.199	6.46642e-102	Rab8b
8.18153e-106	1.26813	0.769	0.247	1.54107e-101	Sgk1
1.87138e-105	1.09775	0.677	0.145	3.52494e-101	Plek
3.39889e-105	1.1272	0.915	0.47	6.40214e-101	Cyba
1.60664e-102	0.991627	0.651	0.131	3.02626e-98	Ear2
3.44849e-102	0.729769	0.576	0.094	6.49558e-98	Klhdc4
5.44149e-102	1.81911	0.465	0.047	1.02496e-97	Spp1
3.03371e-101	1.11195	0.724	0.25	5.71429e-97	Plin2
3.5952e-101	1.24774	0.897	0.438	6.77191e-97	Psap
4.64395e-101	0.872696	0.574	0.1	8.74735e-97	Csf2rb
2.05332e-100	1.09484	0.469	0.053	3.86763e-96	Ctsk
5.71523e-100	0.971001	0.515	0.075	1.07652e-95	Tlr2
6.64623e-100	0.832193	0.653	0.153	1.25188e-95	Plaur
2.34332e-99	0.749003	0.748	0.179	4.41388e-95	Spi1
1.48073e-98	0.954581	0.856	0.392	2.7891e-94	Taldo1
8.39915e-98	0.648552	0.505	0.062	1.58206e-93	Il18
2.10467e-94	0.900377	0.832	0.384	3.96436e-90	Aldoa
4.64715e-94	-1.74854	0.077	0.665	8.75337e-90	Sparc
1.49339e-93	0.675925	0.436	0.042	2.81294e-89	Lilr4b
1.67612e-92	1.03453	0.775	0.314	3.15715e-88	Slc6a6
1.70348e-92	0.918188	0.744	0.273	3.20868e-88	Aprt
2.17724e-92	0.820819	0.389	0.028	4.10104e-88	Mmp19
3.29443e-92	-1.15034	0.065	0.636	6.20539e-88	Nedd4
2.90957e-91	0.836272	0.59	0.123	5.48047e-87	Lilrb4a
6.35797e-91	0.928183	0.783	0.299	1.19759e-86	Cd44
2.25848e-90	0.925771	0.899	0.54	4.25407e-86	Iqgap1
2.04899e-88	0.967772	1	0.987	3.85947e-84	Tmsb4x
1.90219e-86	1.32763	0.826	0.387	3.58297e-82	Ctsb
6.65583e-86	0.560353	0.418	0.047	1.25369e-81	Lrp12
3.00573e-85	0.797076	0.548	0.121	5.66159e-81	Gclm
5.87566e-85	0.619615	0.641	0.156	1.10674e-80	Abcg1
2.34839e-84	0.842561	0.458	0.064	4.42343e-80	Ear1
2.30815e-82	0.976051	0.763	0.316	4.34764e-78	Lmna
2.41118e-82	1.18537	0.72	0.36	4.5417e-78	Esd
1.1214e-81	0.621741	0.444	0.062	2.11227e-77	Ltc4s
1.40245e-81	0.548423	0.32	0.014	2.64166e-77	Srxn1
2.24657e-81	0.653146	0.564	0.119	4.23164e-77	Cd68
5.64027e-81	0.750716	0.574	0.144	1.0624e-76	Rilpl2
1.186e-80	0.954118	0.781	0.356	2.23395e-76	Ctsz
4.36851e-80	0.978102	0.858	0.362	8.22852e-76	Cebpb
1.19382e-77	3.1019	0.353	0.031	2.24867e-73	Cxcl2
2.42779e-77	0.735442	0.422	0.058	4.57299e-73	Olr1
4.08896e-77	0.642077	0.633	0.162	7.70197e-73	Itgb2
4.92054e-77	0.931664	0.931	0.747	9.26833e-73	Ubc
5.15093e-76	0.708565	0.684	0.248	9.70229e-72	Rnh1
6.36796e-76	0.806535	0.661	0.231	1.19947e-71	Myof
8.44525e-76	0.514699	0.282	0.008	1.59075e-71	LOC115489638
2.75247e-75	0.60242	0.458	0.079	5.18456e-71	Bcl2a1d
1.10425e-74	1.55683	0.274	0.006	2.07997e-70	Mmp12
1.67466e-73	0.696795	0.491	0.102	3.15439e-69	Slc15a3
2.20244e-73	1.05416	0.394	0.053	4.14851e-69	Rgs1
3.68794e-73	0.429048	0.296	0.014	6.9466e-69	Csf2rb2
6.67919e-73	0.678681	0.617	0.201	1.25809e-68	Kmt5a
1.0404e-72	0.498339	0.402	0.057	1.9597e-68	Gpr137b-ps
3.08354e-72	-0.848488	0.675	0.892	5.80816e-68	Gnas
4.95384e-72	0.535375	0.489	0.099	9.33106e-68	Shtn1
7.23862e-72	-1.24156	0.03	0.507	1.36347e-67	Tuba1a
1.00983e-71	0.708918	0.773	0.284	1.90212e-67	Fxyd5
1.06874e-71	0.722633	0.759	0.336	2.01307e-67	Sdcbp
1.31456e-71	0.637174	0.978	0.928	2.47611e-67	Rps27a
1.37654e-71	0.478785	0.655	0.162	2.59285e-67	Alox5ap
1.38633e-71	-1.38995	0.051	0.534	2.61129e-67	Col4a1
2.71701e-71	0.534747	0.655	0.175	5.11775e-67	Sirpa
5.50408e-71	0.729586	0.769	0.372	1.03675e-66	Atp6v0b
3.32065e-70	0.733497	0.87	0.496	6.25477e-66	Anxa5
8.307e-70	0.541727	0.481	0.104	1.56471e-65	Dtnbp1
1.03611e-69	1.0926	0.56	0.185	1.95162e-65	Ifrd1
2.11355e-69	0.738146	0.773	0.326	3.98109e-65	Lcp1
3.4254e-69	-1.04501	0.034	0.5	6.45209e-65	Serpinh1
7.1206e-69	0.560174	0.503	0.104	1.34124e-64	Tnfrsf1b
1.12374e-68	0.440738	0.345	0.038	2.11669e-64	Pik3r5
2.57268e-68	0.584381	0.276	0.013	4.8459e-64	Gpnmb
3.03504e-68	0.529059	0.489	0.102	5.7168e-64	Hebp1
1.54751e-67	0.743965	0.724	0.306	2.91489e-63	Grn
3.29099e-67	1.00829	0.56	0.186	6.19891e-63	Gstm1
2.44342e-66	0.662061	0.856	0.514	4.60242e-62	Clta
2.4722e-66	1.56687	0.304	0.025	4.65663e-62	Chil3
6.03261e-66	1.18798	0.531	0.149	1.1363e-61	Atf3
2.96476e-65	0.752682	0.884	0.59	5.58441e-61	Arpc2
3.90177e-65	0.446137	0.329	0.035	7.34937e-61	F7
7.26538e-65	0.476386	0.436	0.083	1.36851e-60	Snx10
1.05826e-64	0.732654	0.454	0.092	1.99334e-60	Car4
1.37483e-64	0.727166	0.89	0.595	2.58963e-60	Pabpc1
1.48388e-64	-1.22071	0.032	0.47	2.79504e-60	Nfib
5.26706e-63	0.647539	0.769	0.392	9.92104e-59	Atp6v0e
1.49357e-62	-1.07739	0.024	0.448	2.81329e-58	Nrep
1.54192e-62	0.491377	0.355	0.05	2.90437e-58	Ly75
5.57289e-62	0.367737	0.298	0.028	1.04971e-57	Zfand2a
1.74296e-61	0.427227	0.274	0.019	3.28303e-57	Clec4d
3.22682e-61	0.541284	0.406	0.072	6.07804e-57	Slc7a2
3.25986e-61	0.548412	0.475	0.118	6.14027e-57	Ncoa4
4.87687e-61	0.447729	0.318	0.038	9.18607e-57	Arl11
5.09137e-61	-0.692797	0.053	0.496	9.5901e-57	Ppic
7.04155e-61	0.454458	0.359	0.055	1.32635e-56	Gas2l3
1.4377e-60	0.702027	0.698	0.344	2.70806e-56	Reep5
2.1533e-60	0.718839	0.529	0.17	4.05595e-56	Abcc5
3.94588e-60	0.568032	0.312	0.036	7.43246e-56	Ifi207
1.44908e-59	0.704288	0.801	0.512	2.72949e-55	Cox5a
1.85753e-59	-0.72131	0.915	0.957	3.49885e-55	Rpl21
3.39748e-59	0.710967	0.819	0.543	6.3995e-55	Akr1a1
7.14642e-59	0.471277	0.426	0.089	1.3461e-54	Pik3ap1
1.89344e-58	0.702056	0.544	0.177	3.56649e-54	Rnf149
2.38175e-58	-1.04362	0.041	0.453	4.48626e-54	Col4a2
3.95403e-58	0.621574	0.515	0.153	7.4478e-54	Pld3
6.2287e-58	0.99128	0.779	0.324	1.17324e-53	Lyz2
2.02457e-57	0.590346	0.576	0.198	3.81349e-53	Baz1a
2.50816e-57	0.423707	0.365	0.063	4.72437e-53	B4galt5
3.67348e-57	0.863668	0.383	0.071	6.91937e-53	Ccl3
5.52689e-57	0.600679	0.919	0.743	1.04105e-52	Sem1
9.33895e-57	-0.92457	0.087	0.514	1.75908e-52	Tpm1
1.41278e-56	0.85655	0.854	0.651	2.66111e-52	Txn1
2.29887e-56	0.585999	0.728	0.359	4.33016e-52	Gng5
2.31779e-56	0.550818	0.578	0.199	4.36579e-52	Vat1
2.45071e-56	0.521106	0.385	0.075	4.61617e-52	Cd300lf
4.60308e-56	0.45567	0.387	0.079	8.67037e-52	Samd8
9.17736e-56	0.764484	0.434	0.114	1.72865e-51	Mdm2
1.79768e-55	-0.881169	0.012	0.399	3.38612e-51	Mfap2
1.85229e-55	0.41784	0.489	0.122	3.48898e-51	Axl
2.30832e-55	0.482686	0.387	0.079	4.34796e-51	Mertk
2.67844e-55	0.455714	0.483	0.13	5.04512e-51	Gsto1
2.53602e-54	2.06896	0.822	0.609	4.77686e-50	Gm38733
1.48576e-53	0.647844	0.627	0.28	2.79857e-49	Atf4
1.58508e-53	0.583968	0.556	0.195	2.98566e-49	Cd302
1.78467e-53	-0.921466	0.193	0.582	3.36161e-49	Sptbn1
2.31975e-53	0.452707	0.357	0.069	4.36948e-49	Capn15
2.3537e-53	-0.926974	0	0.364	4.43343e-49	2310067E19Rik
6.54751e-53	0.539865	0.335	0.055	1.23329e-48	Il1rn
9.72903e-53	0.473409	0.385	0.086	1.83256e-48	Tcirg1
1.10946e-52	0.559046	0.649	0.283	2.08979e-48	Bax
1.34201e-52	0.778102	0.308	0.047	2.52782e-48	Vaultrc5
1.42539e-52	0.640498	0.509	0.176	2.68487e-48	Slc3a2
2.62794e-51	0.40274	0.29	0.04	4.94999e-47	Mthfd2
4.46373e-51	0.479129	0.361	0.075	8.40788e-47	Lhfpl2
4.48884e-51	-0.683769	0.057	0.436	8.45518e-47	Cnn2
6.89316e-51	0.682894	0.684	0.317	1.2984e-46	Cotl1
1.1695e-50	0.429838	0.385	0.084	2.20288e-46	Hvcn1
1.83741e-50	0.428949	0.481	0.134	3.46095e-46	Ncf2
2.06016e-50	0.479083	0.391	0.09	3.88052e-46	Bcl2a1a
8.55953e-50	0.44542	0.548	0.176	1.61227e-45	Gsr
1.11353e-49	0.5961	0.803	0.453	2.09745e-45	Arpc1b
1.59796e-49	0.423695	0.343	0.063	3.00991e-45	Itgax
1.77465e-49	0.624273	0.604	0.242	3.34272e-45	Anxa1
3.76055e-49	0.382818	0.264	0.032	7.08337e-45	Lonrf3
1.32435e-48	-1.21793	0.014	0.364	2.49454e-44	Bgn
1.99302e-48	0.338741	0.29	0.043	3.75405e-44	Dmxl2
2.56949e-48	0.465316	0.404	0.096	4.8399e-44	Cd300c2
3.10819e-48	-0.939643	0.026	0.376	5.85458e-44	Cavin2
3.1634e-48	0.390948	0.367	0.083	5.95859e-44	Abr
3.486e-48	0.510767	0.264	0.034	6.56623e-44	Ptafr
5.31575e-48	-0.957139	0.051	0.421	1.00128e-43	Igfbp7
7.3039e-48	0.387416	0.337	0.067	1.37576e-43	Tbc1d9
7.43212e-48	-1.09471	0.039	0.391	1.39991e-43	Fstl1
7.65126e-48	0.367226	0.462	0.13	1.44119e-43	Dab2
1.51778e-47	-3.72509	0.004	0.338	2.85889e-43	Hba-a1
2.58175e-47	-0.730527	0.006	0.339	4.86298e-43	Ets1
3.81114e-47	0.391181	0.341	0.07	7.17867e-43	Mir22hg
5.00553e-47	0.442727	0.357	0.082	9.42841e-43	Rap2b
5.33549e-47	0.660453	0.761	0.395	1.00499e-42	Zeb2
9.07288e-47	0.495583	0.481	0.157	1.70897e-42	Gns
1.4364e-46	-0.798597	0.032	0.38	2.7056e-42	Car2
2.03566e-46	0.580662	0.6	0.243	3.83436e-42	Cebpa
2.26639e-46	-1.8282	0.008	0.341	4.26898e-42	Col3a1
2.30334e-46	-0.652282	0.016	0.351	4.33857e-42	Cnn3
3.1793e-46	0.770858	0.878	0.591	5.98852e-42	H2afz
4.68216e-46	-0.991972	0.041	0.383	8.81931e-42	Cald1
5.00797e-46	0.388969	0.351	0.078	9.43302e-42	Cln3
5.14098e-46	0.504783	0.517	0.186	9.68355e-42	Atp6v1b2
5.41825e-46	0.396779	0.994	0.976	1.02058e-41	Fau
6.74301e-46	-0.566338	0.988	0.984	1.27011e-41	Eef1a1
1.35449e-45	0.667386	0.787	0.514	2.55133e-41	S100a10
1.71037e-45	1.01731	0.323	0.068	3.22166e-41	Cd14
1.74975e-45	0.48288	0.533	0.195	3.29583e-41	Cd164
2.19596e-45	0.73958	0.432	0.136	4.13631e-41	Tiparp
3.03795e-45	0.337645	0.264	0.038	5.72229e-41	Tmem189
9.17917e-45	-0.740131	0.16	0.539	1.72899e-40	Ifitm2
9.90753e-45	-2.4105	0.014	0.34	1.86618e-40	Eln
1.31993e-44	0.410713	0.872	0.475	2.48621e-40	B2m
1.40363e-44	0.533138	0.675	0.356	2.64388e-40	Atp6v1f
2.28229e-44	0.920481	0.665	0.307	4.29891e-40	Fabp5
2.43445e-44	-0.604413	0.091	0.453	4.58552e-40	Sox4
5.6061e-44	0.613203	0.554	0.23	1.05597e-39	S100a1
9.37505e-44	0.558339	0.542	0.23	1.76588e-39	Atp6v1a
1.05971e-43	0.822214	0.661	0.408	1.99606e-39	Cyb5a
1.70846e-43	0.428997	0.444	0.144	3.21805e-39	Rragc
2.19321e-43	-0.76487	0.016	0.337	4.13113e-39	Gng11
3.55241e-43	0.449805	0.521	0.181	6.69132e-39	Capg
4.50909e-43	0.550554	0.55	0.211	8.49331e-39	Efhd2
5.2463e-43	0.403658	0.412	0.118	9.88193e-39	Cd84
6.21603e-43	-0.811455	0.15	0.512	1.17085e-38	Marcks
6.51941e-43	0.480792	0.428	0.138	1.228e-38	Litaf
6.85351e-43	0.447977	0.787	0.445	1.29093e-38	Gpx1
6.93085e-43	-0.803413	0.075	0.432	1.30549e-38	Ifitm3
1.28374e-42	-1.90174	0.01	0.321	2.41805e-38	Col1a2
1.54737e-42	-1.72384	0.01	0.322	2.91462e-38	Col1a1
1.78179e-42	-3.03834	0.004	0.308	3.35618e-38	Hbb-bt
2.314e-42	-0.844015	0.128	0.465	4.35865e-38	Tcf4
2.51542e-42	0.331199	0.3	0.057	4.73804e-38	Clec4a2
5.91984e-42	0.441509	0.398	0.116	1.11506e-37	Lyst
1.11739e-41	0.448416	0.422	0.134	2.10471e-37	Alas1
1.94942e-41	-0.563094	0.286	0.622	3.67192e-37	Tle5
2.21581e-41	-1.06915	0.998	0.96	4.17371e-37	Malat1
3.24932e-41	0.451478	0.477	0.176	6.12042e-37	Naa50
7.62733e-41	0.466234	0.728	0.385	1.43668e-36	Capza2
9.13554e-41	0.460327	0.471	0.161	1.72077e-36	LOC108167440
2.30074e-40	0.477153	0.361	0.096	4.33367e-36	Nabp1
3.17997e-40	-0.75766	0.055	0.384	5.98979e-36	Emp2
3.6636e-40	-0.83507	0.13	0.454	6.90075e-36	Nrp1
3.88486e-40	0.332174	0.284	0.055	7.31753e-36	Mfsd12
4.11287e-40	0.510635	0.481	0.188	7.74701e-36	Idh1
5.0769e-40	0.468597	0.497	0.197	9.56286e-36	Nars
5.94699e-40	-0.825182	0.01	0.303	1.12018e-35	Hmcn1
5.96419e-40	0.470282	0.475	0.178	1.12341e-35	Atp6ap2
6.87427e-40	0.418287	0.252	0.04	1.29484e-35	Slc40a1
9.36919e-40	0.441707	0.511	0.197	1.76478e-35	Ptpn12
1.06496e-39	0.415064	0.418	0.136	2.00596e-35	Bach1
1.31893e-39	0.572474	0.998	0.973	2.48434e-35	mt-Rnr2
1.60563e-39	-3.28562	0.002	0.287	3.02437e-35	Hba-a2
1.63427e-39	0.377413	0.986	0.963	3.07831e-35	Rpl35
1.8149e-39	0.445078	0.531	0.217	3.41855e-35	M6pr
2.33532e-39	0.528594	0.611	0.316	4.39881e-35	Mpc1
3.70175e-39	-0.564402	0.051	0.368	6.97261e-35	Fermt2
3.87607e-39	0.6162	0.586	0.28	7.30096e-35	Nfe2l2
4.03345e-39	-0.755239	0.01	0.299	7.5974e-35	Mylk
4.1039e-39	-0.51884	0.01	0.299	7.73011e-35	H1f0
6.25673e-39	0.559739	0.886	0.725	1.17852e-34	Gapdh
6.46634e-39	0.475708	0.669	0.34	1.218e-34	Actr2
7.5167e-39	0.282944	0.262	0.046	1.41585e-34	Tfec
8.1884e-39	-1.34798	0.02	0.312	1.54237e-34	Fhl1
1.19995e-38	0.607993	0.623	0.301	2.26024e-34	Zfp36l2
1.46189e-38	-0.715615	0.146	0.472	2.75362e-34	Foxp1
1.60846e-38	0.657592	0.288	0.059	3.0297e-34	Marco
1.64651e-38	0.465623	0.69	0.352	3.10136e-34	Ostf1
1.90081e-38	-0.497875	0.069	0.381	3.58037e-34	Anxa6
2.64802e-38	-0.796282	0.012	0.301	4.98781e-34	Sparcl1
2.88248e-38	-0.558434	0.01	0.294	5.42944e-34	Nid1
4.11866e-38	0.435216	0.343	0.095	7.75791e-34	Impact
4.3579e-38	-0.679017	0.004	0.282	8.20854e-34	Tbx2
4.41533e-38	-0.94034	0.01	0.292	8.31671e-34	Lbh
4.93705e-38	-0.489361	0.012	0.295	9.29942e-34	Tgfb1i1
1.17958e-37	-0.930945	0.071	0.373	2.22185e-33	Klf2
1.35915e-37	0.338722	0.304	0.071	2.5601e-33	Plekhm2
2.33143e-37	0.487865	0.373	0.112	4.39147e-33	Cxcr4
2.45749e-37	-0.504978	0.024	0.311	4.62894e-33	Cavin1
3.57526e-37	0.34303	0.276	0.056	6.73436e-33	Cd274
5.85284e-37	0.612525	0.365	0.116	1.10244e-32	Gadd45g
7.73276e-37	0.39699	0.377	0.118	1.45654e-32	Sgpl1
8.37136e-37	0.393991	0.389	0.126	1.57683e-32	Mafg
9.68348e-37	-1.70984	0.01	0.286	1.82398e-32	Acta2
1.0507e-36	0.468539	0.929	0.807	1.97911e-32	Pfn1
1.2898e-36	0.349987	0.436	0.146	2.42947e-32	Abhd12
1.7166e-36	0.358762	0.428	0.143	3.23338e-32	Dock10
2.01135e-36	-0.523521	0.041	0.329	3.78858e-32	Lamc1
2.24989e-36	0.424856	0.302	0.075	4.2379e-32	Nampt
2.71622e-36	0.385383	0.373	0.117	5.11627e-32	Lgals8
6.45557e-36	-0.670784	0.024	0.303	1.21597e-31	Col6a1
6.48229e-36	0.510337	0.724	0.411	1.22101e-31	Klf6
7.09213e-36	0.382096	0.442	0.152	1.33587e-31	Csf2ra
1.54985e-35	0.394751	0.976	0.913	2.9193e-31	Rpl10
1.59224e-35	-0.464968	0.148	0.496	2.99915e-31	Zfp36l1
1.70877e-35	0.430138	0.404	0.137	3.21864e-31	Gpcpd1
2.04875e-35	-0.615991	0.006	0.27	3.85903e-31	Eng
2.18966e-35	-0.599588	0.014	0.283	4.12444e-31	Col5a2
2.65151e-35	0.509095	0.826	0.591	4.99438e-31	Ncl
2.90664e-35	-0.594478	0.004	0.264	5.47495e-31	Foxf1
2.98339e-35	-0.633888	0.01	0.274	5.61951e-31	Mxra8
3.38274e-35	-0.440671	0.028	0.304	6.37173e-31	Phldb2
8.98517e-35	-1.06719	0.039	0.315	1.69245e-30	Mdk
1.68255e-34	0.588549	0.787	0.502	3.16925e-30	Btg1
1.70868e-34	-0.710687	0.012	0.272	3.21846e-30	Fbn1
1.78739e-34	0.353564	0.996	0.978	3.36674e-30	Rpl37a
1.89342e-34	-0.63383	0.01	0.269	3.56645e-30	Cd34
1.94711e-34	0.44456	0.286	0.067	3.66758e-30	Ccl9
2.00861e-34	-0.851805	0.081	0.373	3.78341e-30	Igfbp4
2.29165e-34	-0.916249	0.024	0.29	4.31655e-30	Epas1
3.09583e-34	0.459568	0.921	0.839	5.8313e-30	Chchd2
3.11056e-34	0.319135	0.337	0.092	5.85905e-30	Mcemp1
4.21929e-34	0.325797	0.288	0.07	7.94746e-30	Lpin1
6.34336e-34	0.429396	0.426	0.163	1.19484e-29	Map2k3
1.0035e-33	0.380463	0.517	0.219	1.89019e-29	Sept9
1.55931e-33	0.445971	0.684	0.394	2.93712e-29	Abracl
1.89653e-33	-0.42003	0.008	0.26	3.57231e-29	Hdac7
2.23144e-33	0.407613	0.422	0.161	4.20314e-29	Por
2.55895e-33	0.427564	0.832	0.483	4.82005e-29	Sh3bgrl3
3.12856e-33	0.599208	0.759	0.548	5.89296e-29	Anxa2
3.20338e-33	0.282021	0.262	0.058	6.03389e-29	LOC115489399
3.3103e-33	-2.78386	0.01	0.263	6.23528e-29	Mfap4
3.43946e-33	-0.428388	0.024	0.288	6.47857e-29	Ehd2
3.75119e-33	0.621913	0.834	0.695	7.06574e-29	S100a11
3.92158e-33	-1.02426	0.142	0.425	7.38668e-29	Csrp1
4.08793e-33	0.291396	0.615	0.247	7.70003e-29	Ptprc
4.53721e-33	-0.480415	0.237	0.535	8.5463e-29	Mtch1
5.16186e-33	0.614555	0.609	0.335	9.72288e-29	Hmgn2
7.70672e-33	0.323451	0.361	0.113	1.45164e-28	Phgdh
1.59976e-32	-0.834803	0.016	0.268	3.01331e-28	Serpine2
1.63014e-32	-1.44421	0.008	0.255	3.07052e-28	Tagln
1.75651e-32	-0.714177	0.012	0.259	3.30857e-28	Myh10
2.27827e-32	-1.09798	0.008	0.253	4.29135e-28	Ramp2
2.42575e-32	0.39103	0.41	0.154	4.56915e-28	Npc1
2.51333e-32	-0.492702	0.008	0.253	4.7341e-28	Nr2f2
2.83257e-32	0.857856	0.655	0.419	5.33542e-28	Slc38a2
4.97806e-32	0.358351	0.465	0.184	9.37667e-28	Prkcd
5.79294e-32	0.4426	0.637	0.372	1.09116e-27	Tomm20
7.0252e-32	0.343211	0.444	0.165	1.32327e-27	Syk
1.17983e-31	0.335605	0.377	0.132	2.22233e-27	Tbc1d20
1.19153e-31	-0.547083	0.126	0.423	2.24437e-27	Tsc22d1
1.25012e-31	-0.426543	0.022	0.271	2.35473e-27	Rbms3
1.85872e-31	-0.513492	0.02	0.27	3.50108e-27	Maged2
2.58185e-31	0.453341	0.4	0.147	4.86318e-27	Gclc
2.6003e-31	0.529638	0.751	0.556	4.89793e-27	Eif2s2
2.91675e-31	-0.403315	0.016	0.262	5.49398e-27	Dlc1
4.07052e-31	-0.662355	0.012	0.251	7.66723e-27	Palld
4.19402e-31	-0.429046	0.041	0.297	7.89986e-27	Thra
4.9748e-31	0.573976	0.724	0.478	9.37054e-27	Bri3
5.08688e-31	-0.536565	0.024	0.27	9.58165e-27	Adgrf5
6.45496e-31	0.350718	0.448	0.176	1.21586e-26	Unc119
7.03376e-31	0.356491	0.389	0.143	1.32488e-26	Eea1
7.19747e-31	0.384134	0.611	0.328	1.35572e-26	Chmp4b
1.01723e-30	-0.470853	0.087	0.36	1.91606e-26	Maged1
1.1765e-30	0.348249	0.44	0.18	2.21605e-26	Ywhag
1.38122e-30	-0.527229	0.093	0.378	2.60166e-26	Mmp14
1.44871e-30	0.423825	0.594	0.334	2.72879e-26	Tmem14c
1.56206e-30	-0.392866	0.154	0.486	2.9423e-26	Tmem176b
1.62354e-30	0.29498	0.331	0.1	3.0581e-26	Dok3
1.65432e-30	-0.373006	0.032	0.281	3.11607e-26	Oaz2
1.68164e-30	0.340514	0.442	0.177	3.16754e-26	Plgrkt
1.70529e-30	-0.451748	0.022	0.265	3.21209e-26	Pam
2.04135e-30	-0.411477	0.053	0.311	3.84509e-26	Zbtb20
3.32125e-30	0.557877	0.736	0.533	6.25591e-26	Dbi
4.10414e-30	0.353251	0.483	0.208	7.73056e-26	Ciao2a
4.6058e-30	0.300002	0.298	0.086	8.67549e-26	Tbc1d15
4.89038e-30	0.43334	0.609	0.309	9.21153e-26	Lrp1
5.19351e-30	0.610839	0.909	0.715	9.78249e-26	Vim
7.31801e-30	0.591572	0.892	0.746	1.37842e-25	mt-Rnr1
1.27389e-29	-0.472854	0.024	0.267	2.3995e-25	Cryab
1.749e-29	-0.484331	0.097	0.364	3.29442e-25	Nfia
1.83067e-29	-0.553435	0.055	0.308	3.44824e-25	Mef2c
2.18753e-29	-0.531016	0.039	0.291	4.12044e-25	Bcam
2.21401e-29	0.69138	0.998	0.996	4.17031e-25	Actb
2.24651e-29	0.304313	0.986	0.966	4.23152e-25	Rpl35a
2.65701e-29	0.332523	0.333	0.108	5.00474e-25	Tgfbr1
2.67421e-29	-0.485106	0.022	0.257	5.03715e-25	Ccnd1
2.92021e-29	0.454098	0.704	0.494	5.50052e-25	Atp5g3
4.47682e-29	0.393043	0.892	0.679	8.43254e-25	Cdc42
6.43562e-29	0.380216	0.467	0.213	1.21221e-24	Chic2
6.69252e-29	-0.522294	0.028	0.263	1.2606e-24	Tspan13
7.12998e-29	0.366755	0.513	0.239	1.343e-24	Ddx21
1.28797e-28	-0.432401	0.041	0.284	2.42603e-24	Nckap5
1.30406e-28	0.360207	0.55	0.267	2.45633e-24	Diaph1
1.8314e-28	0.4102	0.708	0.461	3.44962e-24	Atp6v1g1
1.9369e-28	0.309283	0.318	0.103	3.64835e-24	Spns1
2.474e-28	-0.415351	0.067	0.319	4.66003e-24	Socs2
3.48344e-28	-0.577499	0.296	0.543	6.56141e-24	Tpm4
3.88333e-28	0.30805	0.669	0.326	7.31465e-24	Lsp1
4.28042e-28	0.338652	0.369	0.139	8.06259e-24	Raf1
1.94338e-27	0.257941	0.3	0.089	3.66054e-23	Sh2d1b1
2.38577e-27	0.480314	0.73	0.463	4.49383e-23	Mcl1
2.52859e-27	0.464456	0.755	0.556	4.76285e-23	Rps27l
2.70327e-27	-0.417927	0.091	0.345	5.09188e-23	Mprip
2.81767e-27	-0.398271	0.099	0.357	5.30737e-23	Nfix
3.1791e-27	0.314268	0.371	0.143	5.98815e-23	Arl8a
3.17917e-27	0.376028	0.509	0.241	5.98829e-23	Soat1
3.32058e-27	0.429926	0.736	0.561	6.25464e-23	Tomm6
3.32538e-27	0.541575	0.746	0.539	6.26369e-23	Myh9
4.58072e-27	-0.933459	0.028	0.252	8.62824e-23	Limch1
4.64047e-27	0.300385	0.339	0.12	8.74079e-23	Blvra
5.13536e-27	0.737606	0.619	0.373	9.67296e-23	Ctsl
6.37256e-27	0.398251	0.339	0.12	1.20034e-22	Krt19
6.8978e-27	0.332487	0.331	0.118	1.29927e-22	Arl8b
7.7871e-27	-0.455959	0.032	0.258	1.46678e-22	Selenbp1
8.82971e-27	0.257137	0.268	0.076	1.66316e-22	Asah1
9.10133e-27	0.321769	0.385	0.153	1.71433e-22	Cndp2
1.03067e-26	0.49995	0.499	0.238	1.94137e-22	Basp1
1.2907e-26	0.37689	0.268	0.078	2.43116e-22	Apobec1
1.35738e-26	0.313866	0.337	0.121	2.55676e-22	Adam17
1.4502e-26	0.372031	0.365	0.142	2.7316e-22	Gm31734
1.50009e-26	0.387773	0.367	0.14	2.82556e-22	Ptpre
1.85003e-26	0.297713	0.32	0.11	3.48472e-22	Pip5k1c
1.88442e-26	-1.67311	0.14	0.409	3.54949e-22	Sftpc
2.04735e-26	0.278056	0.308	0.101	3.85638e-22	Senp2
3.30946e-26	-0.4222	0.081	0.323	6.2337e-22	Ckap4
3.507e-26	-0.347602	0.041	0.266	6.60578e-22	Pls3
3.59152e-26	0.351271	0.503	0.239	6.76499e-22	Ctsa
4.11855e-26	0.445688	0.602	0.376	7.7577e-22	Cycs
4.65792e-26	-0.41023	0.059	0.293	8.77366e-22	Pbx1
5.21795e-26	0.325384	0.349	0.132	9.82854e-22	Snx27
1.09071e-25	0.390467	0.57	0.323	2.05446e-21	Nme1
1.19603e-25	-0.390011	0.037	0.255	2.25284e-21	Vcl
1.6011e-25	0.466306	0.791	0.61	3.01584e-21	Lamp1
1.79697e-25	0.370235	0.566	0.317	3.38477e-21	Ptges3
2.03771e-25	-0.51467	0.053	0.274	3.83823e-21	Clec2d
2.17821e-25	-0.525914	0.093	0.329	4.10288e-21	Limd2
2.38121e-25	0.330791	0.387	0.161	4.48526e-21	Iqsec1
2.72532e-25	0.256996	0.462	0.193	5.13342e-21	Apbb1ip
3.15205e-25	-0.532201	0.911	0.959	5.93719e-21	Actg1
3.23918e-25	0.356958	0.846	0.693	6.10133e-21	Cox6b1
3.93902e-25	0.331119	0.43	0.189	7.41954e-21	Hexa
4.07457e-25	-0.357615	0.12	0.371	7.67486e-21	Idh2
4.63255e-25	0.302118	0.377	0.152	8.72587e-21	Cttnbp2nl
4.72419e-25	0.420205	0.88	0.734	8.89848e-21	Nme2
5.39331e-25	0.279597	0.349	0.134	1.01588e-20	Vps26a
6.54876e-25	0.419174	0.442	0.217	1.23352e-20	Skil
7.07041e-25	0.38804	0.669	0.424	1.33178e-20	Pkm
9.57789e-25	0.373847	0.702	0.46	1.80409e-20	Map1lc3b
1.57473e-24	-0.510933	0.095	0.329	2.96616e-20	Adgre5
1.71789e-24	0.272104	0.308	0.108	3.23582e-20	Mapk6
1.90573e-24	0.320592	0.503	0.253	3.58963e-20	Atp6v0d1
2.3577e-24	0.307643	0.645	0.361	4.44097e-20	Arpc4
2.48408e-24	0.265348	0.385	0.152	4.67902e-20	Fmnl1
3.32498e-24	0.341194	0.503	0.263	6.26292e-20	Cmpk1
3.5788e-24	-0.57646	0.041	0.254	6.74102e-20	Ptprf
3.74196e-24	-0.47376	0.116	0.352	7.04836e-20	Txnip
3.87852e-24	-0.863876	0.043	0.256	7.30558e-20	Fbln5
4.55237e-24	0.34424	0.552	0.295	8.57485e-20	Atp1b3
4.71351e-24	0.339479	0.458	0.225	8.87837e-20	Hprt
4.89385e-24	0.356046	0.45	0.217	9.21806e-20	Zmiz1
5.77555e-24	0.312538	0.533	0.278	1.08788e-19	Glud1
5.93133e-24	-0.413676	0.087	0.315	1.11723e-19	Eva1b
5.9624e-24	0.369312	0.416	0.188	1.12308e-19	Ankrd12
6.74904e-24	0.340169	0.55	0.303	1.27125e-19	Pitpna
6.88495e-24	-0.342803	0.069	0.295	1.29685e-19	Chd3
6.99308e-24	0.386554	0.797	0.633	1.31722e-19	Ndufb1-ps
7.11642e-24	0.329912	0.955	0.878	1.34045e-19	Rpl26
9.51361e-24	-0.324551	0.181	0.444	1.79198e-19	Ier2
1.02945e-23	0.310496	0.414	0.187	1.93906e-19	Atp6v1d
1.25209e-23	0.315794	0.74	0.46	2.35843e-19	Ucp2
1.2626e-23	0.323018	0.391	0.172	2.37823e-19	Fam129b
1.83084e-23	-0.360455	0.201	0.457	3.44858e-19	Ssr2
1.83415e-23	0.264684	0.306	0.106	3.4548e-19	Serpinb1a
1.92752e-23	0.31729	0.4	0.178	3.63067e-19	Tmed5
2.05169e-23	0.306831	0.369	0.153	3.86457e-19	Pnpla8
2.89624e-23	0.262987	0.302	0.108	5.45537e-19	Fnip1
2.96478e-23	-0.589557	0.6	0.729	5.58446e-19	Rps27rt
3.40301e-23	0.345626	0.339	0.136	6.40991e-19	Insig1
4.21214e-23	-0.548091	0.063	0.28	7.93398e-19	Ckb
4.31257e-23	-0.484965	0.041	0.251	8.12316e-19	Atp1b1
4.31878e-23	-0.958396	0.116	0.34	8.13486e-19	Napsa
5.23215e-23	-0.353301	0.045	0.25	9.85528e-19	Arhgef12
5.94723e-23	0.347792	0.544	0.311	1.12022e-18	Lamtor2
7.36128e-23	-0.354672	0.057	0.277	1.38657e-18	Hes1
1.39316e-22	-0.542331	0.061	0.267	2.62416e-18	Gm4258
1.55906e-22	0.290896	0.286	0.101	2.93665e-18	Mfsd1
1.56224e-22	-0.49509	0.398	0.589	2.94264e-18	Bsg
1.57371e-22	0.594842	0.613	0.368	2.96425e-18	Cd36
1.88985e-22	-0.328269	0.122	0.357	3.55973e-18	Ptov1
1.95332e-22	0.264815	0.262	0.086	3.67928e-18	Gabarapl1
2.0511e-22	0.34649	0.489	0.262	3.86345e-18	Lrrfip1
2.24125e-22	0.250805	0.98	0.933	4.22163e-18	Rpl30
2.4697e-22	0.288031	0.481	0.238	4.65192e-18	Cap1
2.51541e-22	0.337645	0.724	0.518	4.73802e-18	Atp5md
3.32497e-22	-0.426821	0.055	0.268	6.26291e-18	Spint2
3.42203e-22	0.329329	0.86	0.73	6.44574e-18	Atp5l
3.48402e-22	0.347413	0.454	0.228	6.5625e-18	Ptpn1
3.54093e-22	-0.323453	0.065	0.277	6.6697e-18	Hadh
4.19269e-22	0.280093	0.341	0.14	7.89736e-18	Nck1
4.50242e-22	0.287072	0.982	0.946	8.48076e-18	Rps2
4.62908e-22	0.37851	0.828	0.628	8.71934e-18	Eif4a1
5.2583e-22	-0.847068	0.051	0.259	9.90453e-18	Cldn18
6.34926e-22	0.261315	0.339	0.136	1.19595e-17	Mpp1
6.78888e-22	0.324942	0.304	0.11	1.27875e-17	Fcgr3
7.31401e-22	-0.447296	0.047	0.253	1.37767e-17	Timp3
7.66414e-22	-0.901792	0.061	0.265	1.44362e-17	Lpcat1
1.04258e-21	0.254521	0.312	0.12	1.9638e-17	Slc48a1
1.04772e-21	0.467221	0.418	0.217	1.97349e-17	Sod2
1.06882e-21	0.297287	0.359	0.157	2.01323e-17	Ccny
1.28095e-21	0.356504	0.602	0.369	2.4128e-17	Eif5b
1.99494e-21	0.268739	0.351	0.148	3.75767e-17	Chp1
2.47184e-21	-0.367244	0.053	0.251	4.65596e-17	Slc12a2
3.08468e-21	-0.397925	0.503	0.673	5.8103e-17	Ppib
3.4507e-21	0.342915	0.789	0.606	6.49973e-17	Gpx4
3.53895e-21	-0.338501	0.13	0.353	6.66596e-17	Pnisr
3.65601e-21	0.252329	0.562	0.291	6.88646e-17	Lyn
3.75082e-21	-0.478613	0.128	0.348	7.06504e-17	Scd2
4.45675e-21	0.300072	0.448	0.229	8.39474e-17	Vps29
4.58186e-21	0.312508	0.959	0.848	8.6304e-17	Calm1
8.02768e-21	-0.331449	0.093	0.305	1.51209e-16	Rbpms
9.23168e-21	0.305014	0.436	0.219	1.73888e-16	Rexo2
9.73753e-21	0.284779	0.391	0.177	1.83416e-16	Tcf7l2
1.08785e-20	0.407616	0.645	0.447	2.04908e-16	Eif3a
1.12264e-20	0.387427	0.44	0.217	2.1146e-16	Pcna
1.12909e-20	-0.402906	0.722	0.814	2.12676e-16	Eef2
1.18694e-20	0.280262	0.408	0.185	2.23572e-16	Man2b1
1.28233e-20	0.359652	0.765	0.578	2.4154e-16	Atox1
1.3842e-20	-1.2493	0.075	0.275	2.60727e-16	Wfdc2
1.3864e-20	0.332887	0.767	0.601	2.61142e-16	Ywhaz
1.46175e-20	0.280655	0.511	0.273	2.75335e-16	Rap1b
1.54138e-20	0.296118	0.337	0.144	2.90334e-16	Agap1
1.60606e-20	-0.288236	0.069	0.272	3.02517e-16	Rere
1.61923e-20	0.287155	0.402	0.192	3.04999e-16	Slc39a1
2.07211e-20	0.332968	0.406	0.2	3.90303e-16	Itpripl2
2.40451e-20	-0.349888	0.134	0.352	4.52914e-16	Eid1
3.0352e-20	0.614123	0.391	0.196	5.71711e-16	Rgcc
3.42321e-20	0.301343	0.576	0.347	6.44796e-16	Cltc
4.05171e-20	-0.361754	0.071	0.27	7.6318e-16	Tubb2a
4.9089e-20	-0.403863	0.118	0.347	9.24641e-16	Pmp22
6.42761e-20	0.252343	0.97	0.929	1.21071e-15	Rps23
6.84366e-20	0.535599	0.598	0.356	1.28907e-15	Neat1
8.74947e-20	-0.792388	0.274	0.486	1.64805e-15	Fos
1.0758e-19	0.317534	0.402	0.201	2.02638e-15	Gna13
1.40392e-19	0.258957	0.452	0.226	2.64442e-15	Prr13
1.94255e-19	0.300575	0.377	0.181	3.659e-15	Hspa9
2.13817e-19	0.27188	0.418	0.212	4.02746e-15	Eif3j1
2.45065e-19	-0.414613	0.387	0.577	4.61604e-15	Selenow
2.47609e-19	0.308429	0.531	0.316	4.66397e-15	Rps6
2.54924e-19	-0.359123	0.12	0.332	4.80174e-15	Bex3
2.87676e-19	0.28344	0.761	0.493	5.41866e-15	Arpc3
3.79629e-19	1.06201	0.284	0.12	7.1507e-15	Ier3
4.36019e-19	-0.274352	0.523	0.25	8.21286e-15	Tgfbi
4.76331e-19	-0.267106	0.071	0.264	8.97218e-15	Gtf2i
5.20613e-19	-0.416847	0.067	0.255	9.80627e-15	Mid1ip1
5.62874e-19	-0.325928	0.138	0.358	1.06023e-14	Timp2
6.84494e-19	0.290611	0.684	0.437	1.28931e-14	Arpc5
8.15677e-19	0.267663	0.306	0.13	1.53641e-14	Lamtor3
9.03674e-19	0.350969	0.623	0.421	1.70216e-14	Bnip3l
1.09237e-18	-0.33937	0.063	0.256	2.05758e-14	Ccn1
1.45674e-18	-1.8484	0.081	0.267	2.74391e-14	Sftpa1
1.54343e-18	0.256763	0.335	0.149	2.9072e-14	Ptp4a1
1.78461e-18	0.325846	0.72	0.535	3.36149e-14	Uqcrb
2.17434e-18	-0.322897	0.081	0.27	4.0956e-14	Ccnd3
2.18329e-18	-0.32892	0.118	0.332	4.11244e-14	Tmem176a
2.31462e-18	0.258015	0.442	0.23	4.35982e-14	Colgalt1
2.84739e-18	0.319656	0.454	0.254	5.36333e-14	Grb2
2.98686e-18	0.286114	0.446	0.242	5.62606e-14	Zbtb7a
3.06323e-18	-0.319522	0.254	0.474	5.76991e-14	Tmem59
3.29902e-18	0.297669	0.564	0.349	6.21403e-14	Hspe1
6.12734e-18	-0.415916	0.931	0.954	1.15415e-13	Rps21
6.61301e-18	-0.350781	0.091	0.278	1.24563e-13	Smarca2
7.99219e-18	0.298525	0.659	0.449	1.50541e-13	Prdx5
9.58435e-18	0.250559	0.308	0.134	1.80531e-13	Rbm47
1.01911e-17	-0.513833	0.45	0.594	1.9196e-13	Cd81
1.03526e-17	-0.356487	0.288	0.499	1.95002e-13	Aldh2
1.19039e-17	0.250417	0.406	0.208	2.24221e-13	Ghitm
1.23196e-17	0.37573	0.525	0.328	2.32052e-13	Ccnl1
1.29051e-17	0.274602	0.418	0.218	2.4308e-13	Scarb2
1.47435e-17	0.283268	0.42	0.222	2.77709e-13	Pabpc4
1.86634e-17	-0.425637	0.207	0.399	3.51544e-13	Nisch
2.09961e-17	-0.32078	0.077	0.258	3.95482e-13	Zfhx3
2.82249e-17	0.313055	0.692	0.522	5.31644e-13	Tbca
4.04919e-17	-0.437197	0.071	0.254	7.62706e-13	Vegfa
1.10723e-16	-0.354903	0.118	0.303	2.08558e-12	Id1
1.19884e-16	0.322412	0.558	0.361	2.25813e-12	Eif5
1.25634e-16	-0.338704	0.158	0.348	2.36644e-12	Nenf
1.48161e-16	0.294128	0.905	0.866	2.79075e-12	Serf2
1.97673e-16	-0.373716	0.355	0.558	3.72337e-12	Gas5
2.4961e-16	0.268059	0.452	0.26	4.70165e-12	Cdv3
3.65433e-16	0.267433	0.262	0.102	6.88329e-12	Csf1r
4.26528e-16	0.285235	0.58	0.386	8.03407e-12	Tax1bp1
4.38483e-16	0.288735	0.598	0.415	8.25926e-12	Vdac2
5.96176e-16	-0.478076	0.118	0.295	1.12296e-11	St3gal4
7.71832e-16	0.333729	0.333	0.168	1.45382e-11	Cpeb4
9.50351e-16	0.299369	0.951	0.915	1.79008e-11	H3f3b
1.36622e-15	0.432254	0.456	0.285	2.57341e-11	Zfand5
1.61355e-15	0.274266	0.525	0.335	3.03928e-11	Mtdh
1.63143e-15	-0.367214	0.298	0.478	3.07297e-11	Slc25a4
2.02055e-15	0.264111	0.694	0.481	3.80591e-11	Sh3glb1
2.30351e-15	0.279901	0.686	0.517	4.33889e-11	Uqcrq
2.41567e-15	0.255441	0.46	0.27	4.55016e-11	Hspd1
2.52478e-15	0.328246	0.661	0.498	4.75568e-11	Ldha
3.17212e-15	0.333104	0.748	0.625	5.975e-11	Hint1
3.31845e-15	0.251136	0.625	0.418	6.25063e-11	Psma3
3.57117e-15	-0.252545	0.105	0.282	6.72665e-11	B230219D22Rik
3.84557e-15	-0.411156	0.114	0.295	7.24351e-11	Fosb
4.45626e-15	1.91485	0.422	0.24	8.39382e-11	Rn7sk
6.0135e-15	-0.356538	0.108	0.275	1.1327e-10	Pdcd4
6.87107e-15	-0.361799	0.101	0.27	1.29424e-10	Dag1
8.27167e-15	0.287498	0.621	0.453	1.55805e-10	Edf1
9.77982e-15	-0.335943	0.174	0.352	1.84213e-10	Lims1
1.10671e-14	0.254296	0.375	0.199	2.08459e-10	B4galt1
1.3907e-14	0.303327	0.651	0.479	2.61952e-10	Atp5g1
1.39261e-14	-0.289812	0.142	0.324	2.62312e-10	Oat
1.41496e-14	-1.30523	0.353	0.493	2.66523e-10	Macf1
1.60302e-14	0.25486	0.416	0.238	3.01945e-10	Llph
2.22429e-14	-0.690866	0.868	0.904	4.18967e-10	Tmsb10
2.32162e-14	-0.280819	0.323	0.533	4.37301e-10	Cbx3
3.47383e-14	-0.39067	0.112	0.272	6.54331e-10	Bmpr2
3.93441e-14	0.259965	0.325	0.166	7.41085e-10	Grina
4.08464e-14	0.272701	0.43	0.257	7.69383e-10	Bola2
6.55029e-14	0.431254	0.943	0.927	1.23381e-09	Eif1
7.52528e-14	0.281464	0.57	0.391	1.41746e-09	Etfb
8.47156e-14	-0.270402	0.116	0.292	1.5957e-09	Egr1
1.94078e-13	0.252191	0.434	0.25	3.65566e-09	Dst
3.02248e-13	-0.27447	0.148	0.315	5.69315e-09	Dpysl2
3.86474e-13	0.254205	0.294	0.148	7.27963e-09	Blvrb
4.12058e-13	0.267409	0.58	0.406	7.76152e-09	Bzw1
4.51246e-13	0.273825	0.824	0.752	8.49967e-09	Cox7c
4.549e-13	0.261176	0.748	0.575	8.56849e-09	Nsa2
5.15504e-13	-0.354863	0.714	0.808	9.71002e-09	Hmgb1
5.91555e-13	0.257127	0.943	0.809	1.11425e-08	Cfl1
7.307e-13	0.252544	0.284	0.142	1.37635e-08	Frmd4a
1.75886e-12	0.256658	0.456	0.292	3.31298e-08	Spag9
2.54557e-12	-0.274239	0.178	0.339	4.79484e-08	Ddx17
2.92764e-12	-0.276402	0.154	0.315	5.51451e-08	Anxa3
3.72674e-12	-0.331703	0.389	0.536	7.01969e-08	Prdx2
3.81112e-12	-0.420966	0.195	0.345	7.17862e-08	Zyx
6.44159e-12	-0.449521	0.355	0.498	1.21334e-07	Tceal9
6.44962e-12	0.316111	0.663	0.507	1.21485e-07	Ahnak
8.23573e-12	-0.291928	0.381	0.538	1.55128e-07	Laptm4a
1.38322e-11	-0.359846	0.329	0.472	2.60544e-07	Anp32a
1.4624e-11	0.352072	0.738	0.608	2.75457e-07	Dstn
1.4967e-11	0.356993	0.641	0.488	2.81918e-07	Hsp90aa1
1.85588e-11	-0.330374	0.329	0.475	3.49573e-07	Rps15a-ps6
2.32403e-11	-0.339179	0.12	0.266	4.37755e-07	Mfge8
3.01537e-11	-0.292371	0.258	0.409	5.67975e-07	Ctnna1
3.43006e-11	0.571467	0.517	0.376	6.46086e-07	Id2
6.79696e-11	-0.557156	0.314	0.437	1.28028e-06	Ly6e
9.72919e-11	0.579234	0.363	0.24	1.83259e-06	Lgmn
1.06577e-10	-0.272936	0.221	0.371	2.00749e-06	Map1lc3a
1.81646e-10	-0.468791	0.432	0.554	3.42148e-06	Jun
2.36978e-10	-0.337921	0.15	0.283	4.46372e-06	Tns1
3.63089e-10	-0.250437	0.233	0.378	6.83915e-06	Cdk4
3.90628e-10	-0.349991	0.132	0.265	7.35787e-06	Rnase4
6.92379e-10	0.353496	0.972	0.961	1.30417e-05	Ubb
8.74036e-10	-0.507381	0.154	0.278	1.64633e-05	Cav1
1.47411e-09	0.413024	0.438	0.305	2.77663e-05	Erdr1-1
2.22422e-09	0.414563	0.487	0.356	4.18955e-05	Nfkbia
3.91824e-09	-0.336619	0.146	0.266	7.38039e-05	Ehd4
6.78727e-09	0.262476	0.643	0.522	0.000127845	Srsf2
3.62572e-08	-0.292884	0.215	0.34	0.000682941	Lars2
5.12098e-08	0.274585	0.546	0.425	0.000964588	Anp32b
5.33598e-08	-0.457327	0.619	0.608	0.00100509	Itgb1
5.50958e-08	-0.257014	0.345	0.466	0.00103778	Atrx
5.85016e-08	-0.251672	0.456	0.561	0.00110194	Csnk1a1
6.65165e-08	-0.263905	0.3	0.424	0.0012529	Arglu1
6.98933e-08	-0.251313	0.197	0.318	0.00131651	Lpp
8.36483e-08	-0.435092	0.377	0.463	0.0015756	Fkbp1a
2.18858e-07	0.269	0.54	0.431	0.0041224	Atp2b1
5.99027e-07	-0.294521	0.97	0.953	0.0112833	Rpl27a
2.5194e-06	-0.392662	0.531	0.302	0.0474554	Coro1a
1.84565e-05	-0.253491	0.935	0.907	0.347647	Rps12
1.9382e-05	-0.258325	0.953	0.949	0.36508	H3f3a
4.61607e-05	-0.283187	0.651	0.675	0.869483	Dynll1
7.85438e-05	-0.352353	0.365	0.457	1	Hmgb2
9.48773e-05	-0.251395	0.178	0.254	1	Elovl1
0.000164049	-0.373517	0.241	0.304	1	Alcam
0.000238787	-0.545095	0.454	0.287	1	Cd52
0.000393463	0.283358	0.398	0.315	1	Zfp36
0.000783423	-0.407129	0.442	0.315	1	Fn1
0.00679761	-0.255378	0.288	0.345	1	Tubb4b
0.0361261	0.271328	0.396	0.359	1	Rhob
0.0470365	-0.354316	0.335	0.353	1	Ctsh
0.127983	-0.577365	0.712	0.505	1	Lgals1
0.200201	1.98232	0.323	0.343	1	Apoe
0.212537	-0.405253	0.692	0.539	1	Npc2
0.380549	-0.254392	0.314	0.311	1	Gsn
0.710051	-0.265087	0.465	0.409	1	Xist
0.869102	-0.353476	0.327	0.27	1	Rac2
