# Supplementary material for: Timing and cell specificity of senescence drives postnatal lung development and injury
Source: Nat Commun. 2023 Jan 17;14:273. doi: 10.1038/s41467-023-35985-4 (PMC9845377; doi:10.1038/s41467-023-35985-4)
Supplement: Supplementary file 6 — Supplementary Data 3 [file 41467_2023_35985_MOESM6_ESM.xlsx]

## Sheet: Sheet1
SASP genes in different clusters of C12FDG-sorted cells from hyperoxia-exposed mice at pnd7
p_val	avg_log2FC	pct.1	pct.2	p_val_adj	cluster	gene		reactome_ids
1.85794e-53	1.21138	0.818	0.012	3.49962e-49	3	Dpp4	dipeptidylpeptidase 4	R-MMU-392499, R-MMU-2980736, R-MMU-381771, R-MMU-400508, R-MMU-400511
3.79553e-20	0.60723	0.364	0.008	7.14926e-16	3	Cxcl15	chemokine (C-X-C motif) ligand 15
4.4774e-13	0.648968	0.455	0.029	8.43363e-09	3	Cdkn1c	cyclin-dependent kinase inhibitor 1C (P57)	R-MMU-1640170, R-MMU-69278, R-MMU-453279, R-MMU-69231, R-MMU-69236,
1.093e-07	-2.4806	0.273	0.967	0.00205877	3	Plaur	plasminogen activator, urokinase receptor	R-MMU-168256, R-MMU-109582, R-MMU-168249, R-MMU-392499, R-MMU-6798695, R-MMU-163125, R-MMU-597592, R-MMU-75205, R-MMU-162791,
3.83637e-07	-2.76714	0.273	0.975	0.00722619	3	Tnfaip2	tumor necrosis factor, alpha-induced protein 2
1.00322e-05	2.56746	0.727	0.261	0.188966	3	Tnfrsf12a	tumor necrosis factor receptor superfamily, member 12a	R-MMU-168256, R-MMU-1280215, R-MMU-5668541, R-MMU-5676594,
3.30332e-05	-2.12271	0.091	0.761	0.622214	3	Mmp19	matrix metallopeptidase 19	, R-MMU-1474244, R-MMU-1474228
0.00016949	-1.25643	0.727	0.998	1	3	B2m	beta-2 microglobulin	R-MMU-1280218, R-MMU-168256, R-MMU-198933, R-MMU-168249, R-MMU-2172127, R-MMU-6798695, R-MMU-983169, R-MMU-1236974, R-MMU-1236975, R-MMU-1236977, R-MMU-2424491, R-MMU-983170
0.000231008	-1.3073	0.364	0.946	1	3	Tnfrsf1b	tumor necrosis factor receptor superfamily, member 1b	R-MMU-168256, R-MMU-168249, R-MMU-6798695, R-MMU-1280215, R-MMU-5668541, R-MMU-5669034,
0.00038793	1.01526	0.545	0.151	1	3	Egr1	early growth response 1
0.00151578	0.329336	0.455	0.12	1	3	Cdkn2d	cyclin dependent kinase inhibitor 2D
0.00251392	0.929896	0.909	0.577	1	3	Cdkn1a	cyclin-dependent kinase inhibitor 1A (P21)	R-MMU-212436, R-MMU-73857, R-MMU-74160, R-MMU-1266738, R-MMU-162582, R-MMU-1640170, R-MMU-2262752, R-MMU-69278, R-MMU-8953897, R-MMU-453274, R-MMU-69275, R-MMU-3700989, R-MMU-2559582, R-MMU-2559583, R-MMU-69242, R-MMU-69620, R-MMU-8852276, R-MMU-1257604, R-MMU-9006925, R-MMU-2559586, R-MMU-187577, R-MMU-453279, R-MMU-69202, R-MMU-69206, R-MMU-69563, R-MMU-69580, R-MMU-69615, R-MMU-69656, R-MMU-69…
0.00727236	-0.729291	0.091	0.571	1	3	Il10ra	interleukin 10 receptor, alpha	R-MMU-168256, R-MMU-1280215, R-MMU-449147, R-MMU-6783783,
0.00788167	-2.85222	0.091	0.496	1	3	Mmp12	matrix metallopeptidase 12	, R-MMU-1474244, R-MMU-1442490, R-MMU-1474228
0.0084863	-0.892699	0.818	0.936	1	3	Pcna	proliferating cell nuclear antigen	R-MMU-212436, R-MMU-73857, R-MMU-74160, R-MMU-392499, R-MMU-597592, R-MMU-1640170, R-MMU-2990846, R-MMU-3108232, R-MMU-4615885, R-MMU-69278, R-MMU-110314, R-MMU-5696398, R-MMU-5696399, R-MMU-5696400, R-MMU-6781827, R-MMU-6782135, R-MMU-6782210, R-MMU-73893, R-MMU-73894, R-MMU-3700989, R-MMU-69239, R-MMU-69242, R-MMU-69306, R-MMU-73886, R-MMU-8852135, R-MMU-8866654, R-MMU-157579, R-MMU-73884, R-MM…
0.00869482	-0.727872	0.364	0.813	1	3	Cxcr4	chemokine (C-X-C motif) receptor 4
1.40349e-09	1.92937	0.875	0.148	2.64361e-05	6	Il1b	interleukin 1 beta	R-MMU-168256, R-MMU-168249, R-MMU-5607764, R-MMU-5621481, R-MMU-1280215, R-MMU-449147, R-MMU-5357801, R-MMU-5218859, R-MMU-5620971, R-MMU-446652, R-MMU-9020702, R-MMU-5660668, R-MMU-448706
0.00207512	1.21647	1	0.932	1	6	Tnfrsf1b	tumor necrosis factor receptor superfamily, member 1b	R-MMU-168256, R-MMU-168249, R-MMU-6798695, R-MMU-1280215, R-MMU-5668541, R-MMU-5669034,
0.00167073	0.535417	1	0.932	1	8	Pcna	proliferating cell nuclear antigen	R-MMU-212436, R-MMU-73857, R-MMU-74160, R-MMU-392499, R-MMU-597592, R-MMU-1640170, R-MMU-2990846, R-MMU-3108232, R-MMU-4615885, R-MMU-69278, R-MMU-110314, R-MMU-5696398, R-MMU-5696399, R-MMU-5696400, R-MMU-6781827, R-MMU-6782135, R-MMU-6782210, R-MMU-73893, R-MMU-73894, R-MMU-3700989, R-MMU-69239, R-MMU-69242, R-MMU-69306, R-MMU-73886, R-MMU-8852135, R-MMU-8866654, R-MMU-157579, R-MMU-73884, R-MM…
0.00434327	-1.07567	1	0.512	1	8	Cxcl2	chemokine (C-X-C motif) ligand 2	, R-MMU-168256, R-MMU-168249, R-MMU-6798695, R-MMU-162582, R-MMU-372790, R-MMU-388396, R-MMU-418594, R-MMU-373076, R-MMU-375276, R-MMU-500792, R-MMU-380108
6.89137e-10	0.77386	1	0.956	1.29806e-05	13	Tnfaip2	tumor necrosis factor, alpha-induced protein 2
1.36726e-07	-1.15461	0.19	0.621	0.00257536	13	Cdkn1a	cyclin-dependent kinase inhibitor 1A (P21)	R-MMU-212436, R-MMU-73857, R-MMU-74160, R-MMU-1266738, R-MMU-162582, R-MMU-1640170, R-MMU-2262752, R-MMU-69278, R-MMU-8953897, R-MMU-453274, R-MMU-69275, R-MMU-3700989, R-MMU-2559582, R-MMU-2559583, R-MMU-69242, R-MMU-69620, R-MMU-8852276, R-MMU-1257604, R-MMU-9006925, R-MMU-2559586, R-MMU-187577, R-MMU-453279, R-MMU-69202, R-MMU-69206, R-MMU-69563, R-MMU-69580, R-MMU-69615, R-MMU-69656, R-MMU-69…
1.50208e-05	0.331981	1	0.991	0.282932	13	B2m	beta-2 microglobulin	R-MMU-1280218, R-MMU-168256, R-MMU-198933, R-MMU-168249, R-MMU-2172127, R-MMU-6798695, R-MMU-983169, R-MMU-1236974, R-MMU-1236975, R-MMU-1236977, R-MMU-2424491, R-MMU-983170
2.42358e-05	0.658412	0.905	0.732	0.456506	13	Mmp19	matrix metallopeptidase 19	, R-MMU-1474244, R-MMU-1474228
0.000168894	-2.94152	0.262	0.545	1	13	Cxcl2	chemokine (C-X-C motif) ligand 2	, R-MMU-168256, R-MMU-168249, R-MMU-6798695, R-MMU-162582, R-MMU-372790, R-MMU-388396, R-MMU-418594, R-MMU-373076, R-MMU-375276, R-MMU-500792, R-MMU-380108
0.00056855	0.291854	1	0.927	1	13	Tnfrsf1b	tumor necrosis factor receptor superfamily, member 1b	R-MMU-168256, R-MMU-168249, R-MMU-6798695, R-MMU-1280215, R-MMU-5668541, R-MMU-5669034,
0.00057525	0.393569	0.714	0.492	1	13	Tnfaip8l2	tumor necrosis factor, alpha-induced protein 8-like 2	R-MMU-1430728, R-MMU-556833, R-MMU-1483257, R-MMU-1483255
0.00124412	-1.27682	0.143	0.386	1	13	Mki67	antigen identified by monoclonal antibody Ki 67
6.72674e-07	0.841389	0.927	0.792	0.0126705	15	Cxcr4	chemokine (C-X-C motif) receptor 4
6.09433e-06	0.793702	0.439	0.164	0.114793	15	Mmp8	matrix metallopeptidase 8	R-MMU-168256, R-MMU-168249, R-MMU-6798695, R-MMU-1474244, R-MMU-1442490, R-MMU-1474228, R-MMU-1592389
4.48203e-05	0.435738	1	0.927	0.844235	15	Tnfrsf1b	tumor necrosis factor receptor superfamily, member 1b	R-MMU-168256, R-MMU-168249, R-MMU-6798695, R-MMU-1280215, R-MMU-5668541, R-MMU-5669034,
0.000119382	0.532606	0.805	0.615	1	15	Il10rb	interleukin 10 receptor, beta
0.000732359	-1.10356	0.122	0.387	1	15	Mki67	antigen identified by monoclonal antibody Ki 67
0.000969277	0.368998	1	0.947	1	15	Plaur	plasminogen activator, urokinase receptor	R-MMU-168256, R-MMU-109582, R-MMU-168249, R-MMU-392499, R-MMU-6798695, R-MMU-163125, R-MMU-597592, R-MMU-75205, R-MMU-162791,
0.0038522	0.258002	1	0.991	1	15	B2m	beta-2 microglobulin	R-MMU-1280218, R-MMU-168256, R-MMU-198933, R-MMU-168249, R-MMU-2172127, R-MMU-6798695, R-MMU-983169, R-MMU-1236974, R-MMU-1236975, R-MMU-1236977, R-MMU-2424491, R-MMU-983170
1.08136e-05	-1.46867	1	0.485	0.203684	16	Cxcl2	chemokine (C-X-C motif) ligand 2	, R-MMU-168256, R-MMU-168249, R-MMU-6798695, R-MMU-162582, R-MMU-372790, R-MMU-388396, R-MMU-418594, R-MMU-373076, R-MMU-375276, R-MMU-500792, R-MMU-380108
0.000385497	-0.415825	0	0.273	1	16	Sin3a	#N/A	#N/A
0.000876733	-0.410254	1	0.991	1	16	B2m	beta-2 microglobulin	R-MMU-1280218, R-MMU-168256, R-MMU-198933, R-MMU-168249, R-MMU-2172127, R-MMU-6798695, R-MMU-983169, R-MMU-1236974, R-MMU-1236975, R-MMU-1236977, R-MMU-2424491, R-MMU-983170
0.00118962	-0.781066	0.029	0.284	1	16	Tnfaip3	tumor necrosis factor, alpha-induced protein 3	R-MMU-168256, R-MMU-168249, R-MMU-392499, R-MMU-162582, R-MMU-597592, R-MMU-5688426, R-MMU-5689896, R-MMU-73887, R-MMU-5357786, R-MMU-5357905, R-MMU-5357956, R-MMU-75893, R-MMU-168928, R-MMU-168638, R-MMU-168643, R-MMU-936440,
0.00145731	-1.4449	0.943	0.452	1	16	Mmp12	matrix metallopeptidase 12	, R-MMU-1474244, R-MMU-1442490, R-MMU-1474228
0.00350487	-0.52474	1	0.928	1	16	Tnfrsf1b	tumor necrosis factor receptor superfamily, member 1b	R-MMU-168256, R-MMU-168249, R-MMU-6798695, R-MMU-1280215, R-MMU-5668541, R-MMU-5669034,
0.0037665	-0.678869	0.057	0.288	1	16	Tnfrsf12a	tumor necrosis factor receptor superfamily, member 12a	R-MMU-168256, R-MMU-1280215, R-MMU-5668541, R-MMU-5676594,
0.00986707	-0.512096	1	0.956	1	16	Tnfaip2	tumor necrosis factor, alpha-induced protein 2
3.23826e-07	-0.812439	0.458	0.648	0.00609959	17	Cdkn1a	cyclin-dependent kinase inhibitor 1A (P21)	R-MMU-212436, R-MMU-73857, R-MMU-74160, R-MMU-1266738, R-MMU-162582, R-MMU-1640170, R-MMU-2262752, R-MMU-69278, R-MMU-8953897, R-MMU-453274, R-MMU-69275, R-MMU-3700989, R-MMU-2559582, R-MMU-2559583, R-MMU-69242, R-MMU-69620, R-MMU-8852276, R-MMU-1257604, R-MMU-9006925, R-MMU-2559586, R-MMU-187577, R-MMU-453279, R-MMU-69202, R-MMU-69206, R-MMU-69563, R-MMU-69580, R-MMU-69615, R-MMU-69656, R-MMU-69…
9.28695e-06	-0.525815	0.717	0.847	0.174929	17	Cxcr4	chemokine (C-X-C motif) receptor 4
3.01172e-05	0.256202	1	0.927	0.567288	17	Plaur	plasminogen activator, urokinase receptor	R-MMU-168256, R-MMU-109582, R-MMU-168249, R-MMU-392499, R-MMU-6798695, R-MMU-163125, R-MMU-597592, R-MMU-75205, R-MMU-162791,
3.65887e-05	-0.427885	0.163	0.324	0.689184	17	Ezh2	enhancer of zeste 2 polycomb repressive complex 2 subunit	, R-MMU-212436, R-MMU-73857, R-MMU-74160, R-MMU-162582, R-MMU-2262752, R-MMU-8953897, R-MMU-2559583, R-MMU-3214841, R-MMU-3247509, R-MMU-4839726, R-MMU-8953750, R-MMU-1257604, R-MMU-6807070, R-MMU-8943724, R-MMU-9006925, R-MMU-212165, R-MMU-212300, R-MMU-2559580
3.89429e-05	-1.20788	0.265	0.416	0.733529	17	Mki67	antigen identified by monoclonal antibody Ki 67
6.73985e-05	0.294695	1	0.939	1	17	Tnfaip2	tumor necrosis factor, alpha-induced protein 2
7.96675e-05	-0.53195	0.241	0.391	1	17	Lmnb1	lamin B1	R-MMU-162582, R-MMU-194315, R-MMU-9012999, R-MMU-9716542, R-MMU-1640170, R-MMU-2262752, R-MMU-2980766, R-MMU-68875, R-MMU-68886, R-MMU-69278, R-MMU-8953897, R-MMU-9035034, R-MMU-2559583, R-MMU-2559586, R-MMU-109581, R-MMU-111465, R-MMU-5357801, R-MMU-75153, R-MMU-2559584, R-MMU-4419969, R-MMU-9013405, R-MMU-352238
0.000795969	-0.53026	0.91	0.945	1	17	Pcna	proliferating cell nuclear antigen	R-MMU-212436, R-MMU-73857, R-MMU-74160, R-MMU-392499, R-MMU-597592, R-MMU-1640170, R-MMU-2990846, R-MMU-3108232, R-MMU-4615885, R-MMU-69278, R-MMU-110314, R-MMU-5696398, R-MMU-5696399, R-MMU-5696400, R-MMU-6781827, R-MMU-6782135, R-MMU-6782210, R-MMU-73893, R-MMU-73894, R-MMU-3700989, R-MMU-69239, R-MMU-69242, R-MMU-69306, R-MMU-73886, R-MMU-8852135, R-MMU-8866654, R-MMU-157579, R-MMU-73884, R-MM…
0.00135988	-1.14082	0.41	0.578	1	17	Cxcl2	chemokine (C-X-C motif) ligand 2	, R-MMU-168256, R-MMU-168249, R-MMU-6798695, R-MMU-162582, R-MMU-372790, R-MMU-388396, R-MMU-418594, R-MMU-373076, R-MMU-375276, R-MMU-500792, R-MMU-380108
2.23312e-06	2.27843	0.333	0.012	0.0420631	20	Cdkn2b	cyclin dependent kinase inhibitor 2B	R-MMU-1640170, R-MMU-2262752, R-MMU-69278, R-MMU-8953897, R-MMU-2559582, R-MMU-2559583, R-MMU-2559580, R-MMU-453279, R-MMU-69231, R-MMU-69236, R-MMU-2559585
1.56996e-05	0.380132	0.333	0.014	0.295718	20	Cxcl15	chemokine (C-X-C motif) ligand 15
0.000220774	2.79972	1	0.267	1	20	Tnfrsf12a	tumor necrosis factor receptor superfamily, member 12a	R-MMU-168256, R-MMU-1280215, R-MMU-5668541, R-MMU-5676594,
0.00264878	0.346051	0.333	0.029	1	20	Dpp4	dipeptidylpeptidase 4	R-MMU-392499, R-MMU-2980736, R-MMU-381771, R-MMU-400508, R-MMU-400511
0.00352706	1.28168	0.667	0.12	1	20	Mmp14	matrix metallopeptidase 14 (membrane-inserted)	R-MMU-1474244, R-MMU-1442490, R-MMU-1474228, R-MMU-1592389,
0.0045656	0.368682	0.333	0.033	1	20	Trp53i11	transformation related protein 53 inducible protein 11
0.00655993	0.662376	0.333	0.037	1	20	Cdkn1c	cyclin-dependent kinase inhibitor 1C (P57)	R-MMU-1640170, R-MMU-69278, R-MMU-453279, R-MMU-69231, R-MMU-69236,
0.00672213	-1.67294	1	0.992	1	20	B2m	beta-2 microglobulin	R-MMU-1280218, R-MMU-168256, R-MMU-198933, R-MMU-168249, R-MMU-2172127, R-MMU-6798695, R-MMU-983169, R-MMU-1236974, R-MMU-1236975, R-MMU-1236977, R-MMU-2424491, R-MMU-983170
1.41522e-35	0.814331	0.698	0.06	2.6657e-31	21	Cdkn2c	cyclin dependent kinase inhibitor 2C
4.77179e-35	3.08824	1	0.304	8.98814e-31	21	Mki67	antigen identified by monoclonal antibody Ki 67
7.1192e-32	1.23982	0.581	0.047	1.34097e-27	21	E2f8	E2F transcription factor 8	R-MMU-212436, R-MMU-73857, R-MMU-74160, R-MMU-3700989, R-MMU-6791312, R-MMU-6804116
1.10486e-28	1.29944	0.93	0.207	2.08111e-24	21	Ezh2	enhancer of zeste 2 polycomb repressive complex 2 subunit	, R-MMU-212436, R-MMU-73857, R-MMU-74160, R-MMU-162582, R-MMU-2262752, R-MMU-8953897, R-MMU-2559583, R-MMU-3214841, R-MMU-3247509, R-MMU-4839726, R-MMU-8953750, R-MMU-1257604, R-MMU-6807070, R-MMU-8943724, R-MMU-9006925, R-MMU-212165, R-MMU-212300, R-MMU-2559580
4.67623e-28	0.824018	0.442	0.024	8.80814e-24	21	E2f7	E2F transcription factor 7	, R-MMU-212436, R-MMU-73857, R-MMU-74160, R-MMU-3700989, R-MMU-6791312, R-MMU-6804116
6.79076e-24	0.784175	0.465	0.04	1.27911e-19	21	Cdkn3	cyclin-dependent kinase inhibitor 3
3.91339e-20	1.1406	0.93	0.284	7.37127e-16	21	Lmnb1	lamin B1	R-MMU-162582, R-MMU-194315, R-MMU-9012999, R-MMU-9716542, R-MMU-1640170, R-MMU-2262752, R-MMU-2980766, R-MMU-68875, R-MMU-68886, R-MMU-69278, R-MMU-8953897, R-MMU-9035034, R-MMU-2559583, R-MMU-2559586, R-MMU-109581, R-MMU-111465, R-MMU-5357801, R-MMU-75153, R-MMU-2559584, R-MMU-4419969, R-MMU-9013405, R-MMU-352238
3.05446e-13	0.467764	0.488	0.093	5.75338e-09	21	Cdkn2d	cyclin dependent kinase inhibitor 2D
2.14077e-10	1.28429	1	0.927	4.03235e-06	21	Pcna	proliferating cell nuclear antigen	R-MMU-212436, R-MMU-73857, R-MMU-74160, R-MMU-392499, R-MMU-597592, R-MMU-1640170, R-MMU-2990846, R-MMU-3108232, R-MMU-4615885, R-MMU-69278, R-MMU-110314, R-MMU-5696398, R-MMU-5696399, R-MMU-5696400, R-MMU-6781827, R-MMU-6782135, R-MMU-6782210, R-MMU-73893, R-MMU-73894, R-MMU-3700989, R-MMU-69239, R-MMU-69242, R-MMU-69306, R-MMU-73886, R-MMU-8852135, R-MMU-8866654, R-MMU-157579, R-MMU-73884, R-MM…
7.35544e-07	0.523481	0.535	0.211	0.0138547	21	E2f1	E2F transcription factor 1	R-MMU-1640170, R-MMU-69278, R-MMU-453274, R-MMU-69306, R-MMU-453279, R-MMU-68867, R-MMU-69002, R-MMU-68689, R-MMU-68911, R-MMU-69231, R-MMU-69236,
2.83033e-05	-1.1825	0.558	0.764	0.53312	21	Mmp19	matrix metallopeptidase 19	, R-MMU-1474244, R-MMU-1474228
0.00059888	0.277314	0.791	0.564	1	21	Cdkn1a	cyclin-dependent kinase inhibitor 1A (P21)	R-MMU-212436, R-MMU-73857, R-MMU-74160, R-MMU-1266738, R-MMU-162582, R-MMU-1640170, R-MMU-2262752, R-MMU-69278, R-MMU-8953897, R-MMU-453274, R-MMU-69275, R-MMU-3700989, R-MMU-2559582, R-MMU-2559583, R-MMU-69242, R-MMU-69620, R-MMU-8852276, R-MMU-1257604, R-MMU-9006925, R-MMU-2559586, R-MMU-187577, R-MMU-453279, R-MMU-69202, R-MMU-69206, R-MMU-69563, R-MMU-69580, R-MMU-69615, R-MMU-69656, R-MMU-69…
0.000622654	0.364071	1	0.956	1	21	Tnfaip2	tumor necrosis factor, alpha-induced protein 2
0.000899784	-0.345429	1	0.991	1	21	B2m	beta-2 microglobulin	R-MMU-1280218, R-MMU-168256, R-MMU-198933, R-MMU-168249, R-MMU-2172127, R-MMU-6798695, R-MMU-983169, R-MMU-1236974, R-MMU-1236975, R-MMU-1236977, R-MMU-2424491, R-MMU-983170
0.00617634	0.276186	0.419	0.238	1	21	Sin3a	#N/A	#N/A
0.00718127	-0.435368	0.326	0.529	1	21	Tnfaip8l2	tumor necrosis factor, alpha-induced protein 8-like 2	R-MMU-1430728, R-MMU-556833, R-MMU-1483257, R-MMU-1483255
1.50149e-24	1.64972	0.605	0.078	2.82821e-20	23	Mmp14	matrix metallopeptidase 14 (membrane-inserted)	R-MMU-1474244, R-MMU-1442490, R-MMU-1474228, R-MMU-1592389,
4.35006e-19	2.7264	0.605	0.118	8.19378e-15	23	Egr1	early growth response 1
1.48739e-14	2.72633	0.953	0.48	2.80164e-10	23	Cxcl2	chemokine (C-X-C motif) ligand 2	, R-MMU-168256, R-MMU-168249, R-MMU-6798695, R-MMU-162582, R-MMU-372790, R-MMU-388396, R-MMU-418594, R-MMU-373076, R-MMU-375276, R-MMU-500792, R-MMU-380108
3.92768e-14	1.46152	0.907	0.553	7.39817e-10	23	Cdkn1a	cyclin-dependent kinase inhibitor 1A (P21)	R-MMU-212436, R-MMU-73857, R-MMU-74160, R-MMU-1266738, R-MMU-162582, R-MMU-1640170, R-MMU-2262752, R-MMU-69278, R-MMU-8953897, R-MMU-453274, R-MMU-69275, R-MMU-3700989, R-MMU-2559582, R-MMU-2559583, R-MMU-69242, R-MMU-69620, R-MMU-8852276, R-MMU-1257604, R-MMU-9006925, R-MMU-2559586, R-MMU-187577, R-MMU-453279, R-MMU-69202, R-MMU-69206, R-MMU-69563, R-MMU-69580, R-MMU-69615, R-MMU-69656, R-MMU-69…
8.09482e-11	1.18656	0.953	0.789	1.52474e-06	23	Cxcr4	chemokine (C-X-C motif) receptor 4
1.84064e-09	0.956359	0.907	0.604	3.46703e-05	23	Il10rb	interleukin 10 receptor, beta
3.64324e-08	-0.933662	0.93	0.962	0.000686241	23	Tnfaip2	tumor necrosis factor, alpha-induced protein 2
6.71773e-08	0.624478	1	0.991	0.00126535	23	B2m	beta-2 microglobulin	R-MMU-1280218, R-MMU-168256, R-MMU-198933, R-MMU-168249, R-MMU-2172127, R-MMU-6798695, R-MMU-983169, R-MMU-1236974, R-MMU-1236975, R-MMU-1236977, R-MMU-2424491, R-MMU-983170
8.35138e-07	-1.10368	0.395	0.78	0.0157307	23	Mmp19	matrix metallopeptidase 19	, R-MMU-1474244, R-MMU-1474228
1.02607e-05	0.660074	0.535	0.24	0.193271	23	Tnfaip3	tumor necrosis factor, alpha-induced protein 3	R-MMU-168256, R-MMU-168249, R-MMU-392499, R-MMU-162582, R-MMU-597592, R-MMU-5688426, R-MMU-5689896, R-MMU-73887, R-MMU-5357786, R-MMU-5357905, R-MMU-5357956, R-MMU-75893, R-MMU-168928, R-MMU-168638, R-MMU-168643, R-MMU-936440,
1.88834e-05	1.9692	0.256	0.073	0.355688	23	Cxcl1	chemokine (C-X-C motif) ligand 1	R-MMU-168256, R-MMU-168249, R-MMU-6798695, R-MMU-162582, R-MMU-372790, R-MMU-388396, R-MMU-418594, R-MMU-373076, R-MMU-375276, R-MMU-500792, R-MMU-380108
6.57026e-05	-0.554607	0.814	0.964	1	23	Plaur	plasminogen activator, urokinase receptor	R-MMU-168256, R-MMU-109582, R-MMU-168249, R-MMU-392499, R-MMU-6798695, R-MMU-163125, R-MMU-597592, R-MMU-75205, R-MMU-162791,
0.00192238	-0.633545	0.233	0.511	1	23	Mmp12	matrix metallopeptidase 12	, R-MMU-1474244, R-MMU-1442490, R-MMU-1474228
0.00250536	0.677427	0.651	0.473	1	23	Icam1	intercellular adhesion molecule 1	R-MMU-1280218, R-MMU-168256, R-MMU-198933, R-MMU-1474244, R-MMU-216083
1.0487e-39	1.63145	0.714	0.01	1.97533e-35	24	Mmp23	matrix metallopeptidase 23
1.39927e-39	1.49687	0.714	0.01	2.63566e-35	24	Mmp11	matrix metallopeptidase 11	, R-MMU-1474244, R-MMU-1442490, R-MMU-1474228, R-MMU-1592389
4.28199e-36	1.4736	0.571	0.006	8.06556e-32	24	Cdkn2b	cyclin dependent kinase inhibitor 2B	R-MMU-1640170, R-MMU-2262752, R-MMU-69278, R-MMU-8953897, R-MMU-2559582, R-MMU-2559583, R-MMU-2559580, R-MMU-453279, R-MMU-69231, R-MMU-69236, R-MMU-2559585
9.88174e-07	1.42896	0.714	0.115	0.0186133	24	Mmp14	matrix metallopeptidase 14 (membrane-inserted)	R-MMU-1474244, R-MMU-1442490, R-MMU-1474228, R-MMU-1592389,
2.65124e-06	2.57778	1	0.481	0.0499387	24	Icam1	intercellular adhesion molecule 1	R-MMU-1280218, R-MMU-168256, R-MMU-198933, R-MMU-1474244, R-MMU-216083
6.31899e-05	-1.99785	1	0.992	1	24	B2m	beta-2 microglobulin	R-MMU-1280218, R-MMU-168256, R-MMU-198933, R-MMU-168249, R-MMU-2172127, R-MMU-6798695, R-MMU-983169, R-MMU-1236974, R-MMU-1236975, R-MMU-1236977, R-MMU-2424491, R-MMU-983170
0.000111169	-2.46679	0.714	0.963	1	24	Tnfaip2	tumor necrosis factor, alpha-induced protein 2
0.00017228	-1.83515	0.286	0.942	1	24	Tnfrsf1b	tumor necrosis factor receptor superfamily, member 1b	R-MMU-168256, R-MMU-168249, R-MMU-6798695, R-MMU-1280215, R-MMU-5668541, R-MMU-5669034,
0.00311309	-1.22869	0.714	0.955	1	24	Plaur	plasminogen activator, urokinase receptor	R-MMU-168256, R-MMU-109582, R-MMU-168249, R-MMU-392499, R-MMU-6798695, R-MMU-163125, R-MMU-597592, R-MMU-75205, R-MMU-162791,
0.00381259	-1.87564	0.286	0.753	1	24	Mmp19	matrix metallopeptidase 19	, R-MMU-1474244, R-MMU-1474228
0.00436433	-1.19145	0.857	0.934	1	24	Pcna	proliferating cell nuclear antigen	R-MMU-212436, R-MMU-73857, R-MMU-74160, R-MMU-392499, R-MMU-597592, R-MMU-1640170, R-MMU-2990846, R-MMU-3108232, R-MMU-4615885, R-MMU-69278, R-MMU-110314, R-MMU-5696398, R-MMU-5696399, R-MMU-5696400, R-MMU-6781827, R-MMU-6782135, R-MMU-6782210, R-MMU-73893, R-MMU-73894, R-MMU-3700989, R-MMU-69239, R-MMU-69242, R-MMU-69306, R-MMU-73886, R-MMU-8852135, R-MMU-8866654, R-MMU-157579, R-MMU-73884, R-MM…
0.00615518	-1.07519	0	0.568	1	24	Il10ra	interleukin 10 receptor, alpha	R-MMU-168256, R-MMU-1280215, R-MMU-449147, R-MMU-6783783,
0.00351129	-1.95132	0.24	0.536	1	25	Cxcl2	chemokine (C-X-C motif) ligand 2	, R-MMU-168256, R-MMU-168249, R-MMU-6798695, R-MMU-162582, R-MMU-372790, R-MMU-388396, R-MMU-418594, R-MMU-373076, R-MMU-375276, R-MMU-500792, R-MMU-380108
0.000879003	1.40728	0.25	0.018	1	29	Il6	interleukin 6	R-MMU-168256, R-MMU-392499, R-MMU-162582, R-MMU-597592, R-MMU-5683057, R-MMU-5684996, R-MMU-381426, R-MMU-8957275, R-MMU-1280215, R-MMU-449147, R-MMU-112409, R-MMU-1059683, R-MMU-6783589, R-MMU-110056, R-MMU-112411,
3.3666e-06	0.751916	0.25	0.016	0.0634133	31	Il6	interleukin 6	R-MMU-168256, R-MMU-392499, R-MMU-162582, R-MMU-597592, R-MMU-5683057, R-MMU-5684996, R-MMU-381426, R-MMU-8957275, R-MMU-1280215, R-MMU-449147, R-MMU-112409, R-MMU-1059683, R-MMU-6783589, R-MMU-110056, R-MMU-112411,
7.76677e-06	0.956736	0.375	0.041	0.146295	31	Tnfsf9	tumor necrosis factor (ligand) superfamily, member 9	R-MMU-168256, R-MMU-1280215, R-MMU-5668541, R-MMU-5669034
0.000345794	0.255084	0.25	0.027	1	31	Dpp4	dipeptidylpeptidase 4	R-MMU-392499, R-MMU-2980736, R-MMU-381771, R-MMU-400508, R-MMU-400511
0.000780163	3.5812	0.875	0.48	1	31	Mmp12	matrix metallopeptidase 12	, R-MMU-1474244, R-MMU-1442490, R-MMU-1474228
0.00127277	0.804383	0.5	0.118	1	31	Mmp14	matrix metallopeptidase 14 (membrane-inserted)	R-MMU-1474244, R-MMU-1442490, R-MMU-1474228, R-MMU-1592389,
0.00983569	1.19392	1	0.577	1	31	Cdkn1a	cyclin-dependent kinase inhibitor 1A (P21)	R-MMU-212436, R-MMU-73857, R-MMU-74160, R-MMU-1266738, R-MMU-162582, R-MMU-1640170, R-MMU-2262752, R-MMU-69278, R-MMU-8953897, R-MMU-453274, R-MMU-69275, R-MMU-3700989, R-MMU-2559582, R-MMU-2559583, R-MMU-69242, R-MMU-69620, R-MMU-8852276, R-MMU-1257604, R-MMU-9006925, R-MMU-2559586, R-MMU-187577, R-MMU-453279, R-MMU-69202, R-MMU-69206, R-MMU-69563, R-MMU-69580, R-MMU-69615, R-MMU-69656, R-MMU-69…
3.12627e-07	1.19325	0.333	0.01	0.00588864	38	Tnfsf14	tumor necrosis factor (ligand) superfamily, member 14	R-MMU-168256, R-MMU-1280215, R-MMU-5668541, R-MMU-5676594
0.000428868	2.21383	1	0.261	1	38	Tnfaip3	tumor necrosis factor, alpha-induced protein 3	R-MMU-168256, R-MMU-168249, R-MMU-392499, R-MMU-162582, R-MMU-597592, R-MMU-5688426, R-MMU-5689896, R-MMU-73887, R-MMU-5357786, R-MMU-5357905, R-MMU-5357956, R-MMU-75893, R-MMU-168928, R-MMU-168638, R-MMU-168643, R-MMU-936440,
0.00298248	1.68719	1	0.424	1	38	Il1a	interleukin 1 alpha	R-MMU-168256, R-MMU-1280215, R-MMU-449147, R-MMU-5357801, R-MMU-5218859, R-MMU-5620971, R-MMU-446652, R-MMU-9020702, R-MMU-448706
0.00558631	0.61471	1	0.249	1	38	Sin3a	#N/A	#N/A
2.86409e-07	1.00637	0.909	0.255	0.0053948	41	Ezh2	enhancer of zeste 2 polycomb repressive complex 2 subunit	, R-MMU-212436, R-MMU-73857, R-MMU-74160, R-MMU-162582, R-MMU-2262752, R-MMU-8953897, R-MMU-2559583, R-MMU-3214841, R-MMU-3247509, R-MMU-4839726, R-MMU-8953750, R-MMU-1257604, R-MMU-6807070, R-MMU-8943724, R-MMU-9006925, R-MMU-212165, R-MMU-212300, R-MMU-2559580
6.09066e-07	0.914299	0.818	0.226	0.0114724	41	E2f1	E2F transcription factor 1	R-MMU-1640170, R-MMU-69278, R-MMU-453274, R-MMU-69306, R-MMU-453279, R-MMU-68867, R-MMU-69002, R-MMU-68689, R-MMU-68911, R-MMU-69231, R-MMU-69236,
7.97548e-07	1.51185	1	0.932	0.0150226	41	Pcna	proliferating cell nuclear antigen	R-MMU-212436, R-MMU-73857, R-MMU-74160, R-MMU-392499, R-MMU-597592, R-MMU-1640170, R-MMU-2990846, R-MMU-3108232, R-MMU-4615885, R-MMU-69278, R-MMU-110314, R-MMU-5696398, R-MMU-5696399, R-MMU-5696400, R-MMU-6781827, R-MMU-6782135, R-MMU-6782210, R-MMU-73893, R-MMU-73894, R-MMU-3700989, R-MMU-69239, R-MMU-69242, R-MMU-69306, R-MMU-73886, R-MMU-8852135, R-MMU-8866654, R-MMU-157579, R-MMU-73884, R-MM…
2.88994e-06	0.834548	1	0.351	0.054435	41	Mki67	antigen identified by monoclonal antibody Ki 67
2.04473e-05	0.578989	0.364	0.054	0.385145	41	E2f7	E2F transcription factor 7	, R-MMU-212436, R-MMU-73857, R-MMU-74160, R-MMU-3700989, R-MMU-6791312, R-MMU-6804116
8.24472e-05	0.373502	0.455	0.085	1	41	E2f8	E2F transcription factor 8	R-MMU-212436, R-MMU-73857, R-MMU-74160, R-MMU-3700989, R-MMU-6791312, R-MMU-6804116
0.00499141	-4.79072	0.091	0.531	1	41	Cxcl2	chemokine (C-X-C motif) ligand 2	, R-MMU-168256, R-MMU-168249, R-MMU-6798695, R-MMU-162582, R-MMU-372790, R-MMU-388396, R-MMU-418594, R-MMU-373076, R-MMU-375276, R-MMU-500792, R-MMU-380108
