# Supplementary material for: Timing and cell specificity of senescence drives postnatal lung development and injury
Source: Nat Commun. 2023 Jan 17;14:273. doi: 10.1038/s41467-023-35985-4 (PMC9845377; doi:10.1038/s41467-023-35985-4)
Supplement: Supplementary file 7 — Supplementary Data 4 [file 41467_2023_35985_MOESM7_ESM.xlsx]

## Sheet: Sheet1
M1 and M2 marker gene expression in different clusters of C12FDG postive macrophages at pnd7
p_val	avg_log2FC	pct.1	pct.2	p_val_adj	cluster	gene	mgi_description	category
2.60954e-10	-1.00125	0.054	0.294	4.91533e-06	17	Cd86	CD86 antigen	M1
2.35345e-46	2.50535	0.977	0.14	4.43295e-42	23	Cd86	CD86 antigen	M1
2.12015e-07	0.529785	1	0.94	0.00399351	13	Mrc1	mannose receptor, C type 1	M2
6.21639e-08	-0.922804	0.927	0.947	0.00117092	15	Mrc1	mannose receptor, C type 1	M2
2.23044e-07	0.396538	0.927	0.613	0.00420125	15	Csf1r	colony stimulating factor 1 receptor	M2
1.0402e-21	2.12324	0.953	0.609	1.95931e-17	23	Csf1r	colony stimulating factor 1 receptor	M2
