# Supplementary material for: Timing and cell specificity of senescence drives postnatal lung development and injury
Source: Nat Commun. 2023 Jan 17;14:273. doi: 10.1038/s41467-023-35985-4 (PMC9845377; doi:10.1038/s41467-023-35985-4)
Supplement: Supplementary file 8 — Supplementary Data 5 [file 41467_2023_35985_MOESM8_ESM.xlsx]

## Sheet: Sheet1
Type II cell marker genes in C12FGD-sorted cells from hyperoxia-exposed mice at pnd7
p_val	avg_log2FC	pct.1	pct.2	p_val_adj	cluster	gene	mgi_description	reactome_ids
8.63474e-08	0.488599	1	1	0.00162644	1	Rpl8	#N/A	#N/A
9.57363e-08	0.432221	1	1	0.00180329	1	Rps3	#N/A	#N/A
1.46365e-07	0.497065	1	1	0.00275692	1	Rps15a	#N/A	#N/A
4.38245e-07	0.457466	1	1	0.00825479	1	Rps8	#N/A	#N/A
6.54473e-07	0.48206	1	1	0.0123277	1	Rpl11	#N/A	#N/A
2.40091e-06	0.420976	1	1	0.0452236	1	Rpl35	#N/A	#N/A
4.98741e-06	0.415446	1	1	0.0939429	1	Rpl26	#N/A	#N/A
6.46035e-06	0.370476	1	1	0.121687	1	Rps27a	#N/A	#N/A
7.7405e-06	0.411456	1	1	0.1458	1	Rps13	#N/A	#N/A
7.85965e-06	0.358805	1	1	0.148044	1	Rpl9	#N/A	#N/A
9.6667e-06	0.353725	1	1	0.182082	1	Rpl23	#N/A	#N/A
1.36407e-05	0.471284	1	1	0.256936	1	Rpl37	#N/A	#N/A
3.08059e-05	0.382857	1	1	0.580261	1	Rpl22	#N/A	#N/A
3.10216e-05	0.326064	1	1	0.584324	1	Rpl36	#N/A	#N/A
3.90824e-05	0.359896	1	1	0.736156	1	Rpl28	#N/A	#N/A
3.93012e-05	0.461956	1	1	0.740278	1	Rpl17	#N/A	#N/A
4.01194e-05	0.344546	1	1	0.755688	1	Rps3a1	#N/A	#N/A
4.19815e-05	0.361639	1	1	0.790764	1	Rps23	#N/A	#N/A
4.4329e-05	0.356443	1	1	0.834981	1	Rpl38	#N/A	#N/A
6.46632e-05	0.383588	1	1	1	1	Rpl13	#N/A	#N/A
0.00015848	0.363402	1	1	1	1	Rpl14	#N/A	#N/A
0.000244199	0.307259	1	1	1	1	Rpl35a	#N/A	#N/A
0.000349765	0.455244	1	0.992	1	1	Snrpg	#N/A	#N/A
0.000363821	0.309231	1	1	1	1	Rps20	ribosomal protein S20	R-MMU-156827, R-MMU-1799339, R-MMU-392499, R-MMU-6791226, R-MMU-72312, R-MMU-72613, R-MMU-72689, R-MMU-72706, R-MMU-72737, R-MMU-72766, R-MMU-8868773, R-MMU-8953854, R-MMU-927802, R-MMU-975956, R-MMU-975957, R-MMU-72649, R-MMU-72662, R-MMU-72695, R-MMU-72702
0.000384671	0.283417	1	1	1	1	Rpl30	#N/A	#N/A
0.000386347	0.28602	1	1	1	1	Uba52	#N/A	#N/A
0.000411537	0.442753	1	0.915	1	1	Swi5	#N/A	#N/A
0.000448491	0.35232	1	1	1	1	Rpl37a	ribosomal protein L37a	R-MMU-156827, R-MMU-1799339, R-MMU-392499, R-MMU-6791226, R-MMU-72312, R-MMU-72613, R-MMU-72689, R-MMU-72706, R-MMU-72737, R-MMU-72766, R-MMU-8868773, R-MMU-8953854, R-MMU-927802, R-MMU-975956, R-MMU-975957,
0.000465697	0.262591	1	1	1	1	Rps24	ribosomal protein S24	R-MMU-156827, R-MMU-1799339, R-MMU-392499, R-MMU-6791226, R-MMU-72312, R-MMU-72613, R-MMU-72689, R-MMU-72706, R-MMU-72737, R-MMU-72766, R-MMU-8868773, R-MMU-8953854, R-MMU-927802, R-MMU-975956, R-MMU-975957, R-MMU-72649, R-MMU-72662, R-MMU-72695, R-MMU-72702,
0.000482838	0.263689	1	1	1	1	Rpl19	#N/A	#N/A
0.000501902	0.32897	1	1	1	1	Rps9	#N/A	#N/A
0.000512842	0.329618	1	1	1	1	Rpl27	#N/A	#N/A
0.000548329	0.412349	1	1	1	1	Atp5pb	#N/A	#N/A
0.00100035	0.396665	1	0.989	1	1	Atp5mpl	#N/A	#N/A
0.0012892	0.390484	1	0.973	1	1	Ndufa13	#N/A	#N/A
0.00131816	-1.91682	0.4	0.691	1	1	Crip1	cysteine-rich protein 1 (intestinal)
0.00147064	0.318366	1	1	1	1	Rps4x	#N/A	#N/A
0.00150577	0.477254	1	0.977	1	1	Plin2	perilipin 2
0.00152164	0.395695	1	0.998	1	1	Rpl36a	#N/A	#N/A
0.00209599	-0.856247	1	0.996	1	1	Ctsb	cathepsin B	R-MMU-1280218, R-MMU-168256, R-MMU-168249, R-MMU-6798695, R-MMU-2132295, R-MMU-1474244, R-MMU-1474290, R-MMU-2022090, R-MMU-1442490, R-MMU-1474228, R-MMU-168898, R-MMU-1679131
0.00221903	0.410379	0.95	0.945	1	1	Ndufc1	#N/A	#N/A
0.00273413	0.278628	1	1	1	1	Rpl7	#N/A	#N/A
0.00330357	0.289846	1	0.998	1	1	Atp5md	#N/A	#N/A
0.00353819	0.419783	1	0.992	1	1	Atp5g1	#N/A	#N/A
0.0047379	-0.665838	1	1	1	1	Malat1	#N/A	NA
0.00541991	0.297488	0.7	0.345	1	1	Mrps9	#N/A	#N/A
0.00550169	0.25681	1	1	1	1	Clta	#N/A	#N/A
0.00582569	0.355975	1	0.92	1	1	Tmem258	#N/A	#N/A
0.0059315	0.259988	1	0.977	1	1	Pomp	#N/A	#N/A
0.00681345	0.352023	1	0.979	1	1	Tma7	#N/A	#N/A
0.00690001	0.277481	1	0.996	1	1	Tomm7	#N/A	#N/A
0.00761007	0.406849	1	0.945	1	1	Mpc2	#N/A	#N/A
0.0085279	0.358843	1	0.966	1	1	Tkt	#N/A	#N/A
0.00902844	0.329927	1	0.992	1	1	Uqcrh	#N/A	#N/A
3.93707e-57	1.41454	0.909	0.015	7.41587e-53	3	Col6a1	collagen, type VI, alpha 1	R-MMU-1266738, R-MMU-162582, R-MMU-375165, R-MMU-422475, R-MMU-9675108, R-MMU-1474244, R-MMU-3000178, R-MMU-1474290, R-MMU-2022090, R-MMU-1650814, R-MMU-186797, R-MMU-216083, R-MMU-419037, R-MMU-8948216, R-MMU-9006934, R-MMU-1442490, R-MMU-1474228
9.22723e-49	1.10473	0.727	0.01	1.73804e-44	3	Cftr	#N/A	#N/A
1.85135e-46	1.24256	0.818	0.017	3.48721e-42	3	Gsta4	glutathione S-transferase, alpha 4
8.37562e-44	1.31245	0.636	0.008	1.57763e-39	3	Kcnj13	potassium inwardly-rectifying channel, subfamily J, member 13
1.78708e-43	1.39745	0.909	0.027	3.36615e-39	3	Tcea3	transcription elongation factor A (SII), 3
4.76086e-37	1.1229	0.727	0.019	8.96755e-33	3	Arhgap44	Rho GTPase activating protein 44	R-MMU-162582, R-MMU-194315, R-MMU-8980692, R-MMU-9012999, R-MMU-9716542, R-MMU-9013148, R-MMU-9013149,
6.45365e-37	1.6885	0.727	0.019	1.21561e-32	3	Clu	clusterin	R-MMU-168256, R-MMU-109582, R-MMU-166658, R-MMU-168249, R-MMU-977606, R-MMU-114608, R-MMU-76002, R-MMU-76005, R-MMU-6803157, R-MMU-166665,
9.779e-37	0.837468	0.818	0.025	1.84197e-32	3	Gpc3	glypican 3	R-MMU-1430728, R-MMU-392499, R-MMU-597592, R-MMU-9709957, R-MMU-71387, R-MMU-1630316, R-MMU-1638091, R-MMU-1793185, R-MMU-196854, R-MMU-1971475, R-MMU-2022928, R-MMU-2024096, R-MMU-2187338, R-MMU-6806667, R-MMU-975634, R-MMU-381426, R-MMU-8957275,
6.29443e-36	0.776573	0.545	0.008	1.18562e-31	3	Cdh16	#N/A	#N/A
4.65795e-31	1.57015	0.818	0.033	8.77372e-27	3	Car2	carbonic anhydrase 2	, R-MMU-1430728, R-MMU-382551, R-MMU-1237044, R-MMU-1247673, R-MMU-1480926, R-MMU-1475029
3.27659e-30	1.46477	0.636	0.019	6.17179e-26	3	Adgrf5	adhesion G protein-coupled receptor F5	R-MMU-392499, R-MMU-5683826,
7.39624e-30	0.97331	0.545	0.012	1.39316e-25	3	Vsig2	#N/A	#N/A
3.80172e-28	0.859933	0.636	0.021	7.16092e-24	3	Bmp4	bone morphogenetic protein 4	R-MMU-392499, R-MMU-597592, R-MMU-1474244, R-MMU-1566948, R-MMU-2129379, R-MMU-381426, R-MMU-8957275
2.06508e-27	0.832871	0.545	0.015	3.88979e-23	3	Sh3d19	#N/A	#N/A
6.96208e-27	2.4505	0.364	0.004	1.31138e-22	3	Hdc	histidine decarboxylase	R-MMU-1430728, R-MMU-71291, R-MMU-70921
8.57823e-27	1.46041	0.818	0.041	1.6158e-22	3	Col4a2	collagen, type IV, alpha 2	R-MMU-1266738, R-MMU-162582, R-MMU-375165, R-MMU-422475, R-MMU-9675108, R-MMU-1474244, R-MMU-1474290, R-MMU-2022090, R-MMU-3000157, R-MMU-3000171, R-MMU-1650814, R-MMU-186797, R-MMU-216083, R-MMU-419037, R-MMU-8948216, R-MMU-9006934, R-MMU-1442490, R-MMU-1474228, R-MMU-2214320, R-MMU-2243919
9.33545e-26	1.09005	0.545	0.017	1.75843e-21	3	LOC115487124	#N/A	NA
1.97922e-24	1.35392	0.818	0.046	3.72806e-20	3	Fermt2	fermitin family member 2	R-MMU-1500931, R-MMU-162582, R-MMU-194315, R-MMU-9012999, R-MMU-9716542, R-MMU-9013149, R-MMU-446728, R-MMU-9013423, R-MMU-446353,
5.23343e-23	1.40399	0.818	0.05	9.85768e-19	3	Col4a1	collagen, type IV, alpha 1	R-MMU-1266738, R-MMU-162582, R-MMU-375165, R-MMU-422475, R-MMU-9675108, R-MMU-1474244, R-MMU-1474290, R-MMU-2022090, R-MMU-3000157, R-MMU-3000171, R-MMU-1650814, R-MMU-186797, R-MMU-216083, R-MMU-419037, R-MMU-8948216, R-MMU-9006934, R-MMU-1442490, R-MMU-1474228, R-MMU-2214320, R-MMU-2243919,
6.43595e-23	0.341949	0.273	0.002	1.21228e-18	3	Myh7	#N/A	#N/A
1.10368e-22	0.52272	0.455	0.012	2.07889e-18	3	Tmc4	#N/A	#N/A
1.5458e-22	0.747189	0.455	0.012	2.91168e-18	3	Fgf1	fibroblast growth factor 1	R-MMU-162582, R-MMU-5673001, R-MMU-5683057, R-MMU-5684996, R-MMU-9006934, R-MMU-1257604, R-MMU-9006925, R-MMU-199418, R-MMU-6811558, R-MMU-190236, R-MMU-5654726, R-MMU-5654727, R-MMU-5654732, R-MMU-5654733, R-MMU-5654736, R-MMU-5654738, R-MMU-5654741, R-MMU-5654743, R-MMU-109704, R-MMU-112399, R-MMU-2404192, R-MMU-2428924, R-MMU-2428928, R-MMU-74751, R-MMU-74752, R-MMU-190242, R-MMU-5654219, R-MM…
8.73545e-21	0.519767	0.455	0.015	1.64541e-16	3	Cracr2a	#N/A	#N/A
1.15181e-20	0.972331	0.545	0.023	2.16955e-16	3	Gata6	GATA binding protein 6	, R-MMU-109582, R-MMU-392499, R-MMU-983231, R-MMU-5683826
1.35036e-20	0.726971	0.545	0.023	2.54353e-16	3	Pard3	par-3 family cell polarity regulator	, R-MMU-1500931, R-MMU-162582, R-MMU-170834, R-MMU-9006936, R-MMU-446728, R-MMU-421270, R-MMU-2173791, R-MMU-420029
1.66868e-20	1.19796	0.636	0.033	3.14313e-16	3	F3	coagulation factor III
1.94577e-20	0.724105	0.455	0.015	3.66505e-16	3	Il18r1	interleukin 18 receptor 1
2.50435e-20	1.53392	0.909	0.077	4.7172e-16	3	Vegfa	vascular endothelial growth factor A	R-MMU-109582, R-MMU-114608, R-MMU-162582, R-MMU-76002, R-MMU-76005, R-MMU-9006934, R-MMU-194138, R-MMU-4420097, R-MMU-5218921, R-MMU-194313, R-MMU-195399,
2.8944e-19	1.01702	0.455	0.017	5.45189e-15	3	Pof1b	premature ovarian failure 1B
4.27995e-19	0.493797	0.545	0.025	8.06171e-15	3	Tspan15	tetraspanin 15
7.77217e-18	0.513879	0.364	0.01	1.46397e-13	3	Foxp2	#N/A	#N/A
2.9254e-16	0.541234	0.545	0.031	5.51028e-12	3	Galnt18	polypeptide N-acetylgalactosaminyltransferase 18	R-MMU-392499, R-MMU-597592, R-MMU-5173105, R-MMU-913709,
3.20514e-16	0.741383	0.364	0.012	6.0372e-12	3	Kcne2	potassium voltage-gated channel, Isk-related subfamily, gene 2
3.4055e-16	0.535296	0.455	0.021	6.41459e-12	3	Col4a5	collagen, type IV, alpha 5	R-MMU-1266738, R-MMU-162582, R-MMU-375165, R-MMU-422475, R-MMU-9675108, R-MMU-1474244, R-MMU-1474290, R-MMU-2022090, R-MMU-3000157, R-MMU-3000171, R-MMU-1650814, R-MMU-186797, R-MMU-216083, R-MMU-419037, R-MMU-8948216, R-MMU-9006934, R-MMU-1442490, R-MMU-1474228, R-MMU-2214320, R-MMU-2243919,
7.56605e-16	1.24256	0.727	0.064	1.42514e-11	3	Igfbp7	insulin-like growth factor binding protein 7	R-MMU-392499, R-MMU-597592, R-MMU-381426, R-MMU-8957275,
1.2748e-15	0.655501	0.636	0.046	2.40121e-11	3	Serpinh1	serine (or cysteine) peptidase inhibitor, clade H, member 1	R-MMU-1474244, R-MMU-1474290, R-MMU-1650814,
1.43746e-14	0.502173	0.364	0.015	2.7076e-10	3	Erbb3	#N/A	#N/A
5.69754e-14	1.64785	0.909	0.139	1.07319e-09	3	Sox4	SRY (sex determining region Y)-box 4	R-MMU-162582, R-MMU-195721, R-MMU-201681, R-MMU-3769402
1.84147e-13	0.776997	0.636	0.058	3.46858e-09	3	Cavin1	caveolae associated 1	R-MMU-74160, R-MMU-162582, R-MMU-194315, R-MMU-8980692, R-MMU-9012999, R-MMU-9013026, R-MMU-9716542, R-MMU-9013106, R-MMU-73864, R-MMU-73863
1.25926e-12	0.587209	0.545	0.044	2.37195e-08	3	Rbms3	RNA binding motif, single stranded interacting protein
1.29004e-12	0.858511	0.455	0.029	2.42992e-08	3	Nnat	neuronatin
8.68375e-12	0.60723	0.273	0.01	1.63567e-07	3	Trim2	#N/A	#N/A
1.27259e-10	1.07649	0.727	0.102	2.39705e-06	3	Pls3	plastin 3 (T-isoform)
1.3572e-09	0.595477	0.545	0.062	2.55642e-05	3	Bpgm	2,3-bisphosphoglycerate mutase	R-MMU-1430728, R-MMU-70171, R-MMU-70326, R-MMU-71387,
1.37566e-09	1.35144	0.909	0.166	2.59119e-05	3	Tmem176b	transmembrane protein 176B
5.22164e-09	0.555079	0.364	0.029	9.83548e-05	3	Epb41l5	erythrocyte membrane protein band 4.1 like 5	R-MMU-112316, R-MMU-6794362, R-MMU-6794361,
7.74486e-09	0.63799	0.364	0.029	0.000145882	3	Lamc2	laminin, gamma 2
8.64882e-09	1.37638	0.909	0.259	0.000162909	3	Maged1	MAGE family member D1
1.22273e-08	0.836074	0.636	0.1	0.000230314	3	Lratd2	#N/A	#N/A
1.37242e-08	0.551638	0.545	0.068	0.000258509	3	Ndst1	N-deacetylase/N-sulfotransferase (heparan glucosaminyl) 1	, R-MMU-1430728, R-MMU-71387, R-MMU-1630316, R-MMU-1638091, R-MMU-2022928
2.69103e-07	0.394564	0.273	0.021	0.00506882	3	Plxnb1	plexin B1	R-MMU-1266738, R-MMU-162582, R-MMU-194315, R-MMU-9012999, R-MMU-9716542, R-MMU-422475, R-MMU-9675108, R-MMU-372790, R-MMU-388396, R-MMU-416482, R-MMU-373755, R-MMU-9013405, R-MMU-400685, R-MMU-416550, R-MMU-416572,
2.81387e-07	-2.17147	0.636	0.981	0.00530021	3	Aprt	#N/A	#N/A
3.16097e-07	-2.1091	1	1	0.00595401	3	Fth1	ferritin heavy polypeptide 1	R-MMU-168256, R-MMU-168249, R-MMU-5653656, R-MMU-6798695, R-MMU-199991, R-MMU-382551, R-MMU-199992, R-MMU-432722, R-MMU-917937,
3.88874e-07	0.324175	0.273	0.021	0.00732482	3	Scnn1g	sodium channel, nonvoltage-gated 1 gamma	R-MMU-382551, R-MMU-2672351, R-MMU-983712
3.98846e-07	-2.67656	0.182	0.925	0.00751266	3	Abcg1	ATP binding cassette subfamily G member 1	, R-MMU-382551, R-MMU-382556, R-MMU-174824, R-MMU-8963899, R-MMU-1369062, R-MMU-8964058
5.37183e-07	-1.41711	1	1	0.0101184	3	Anxa5	#N/A	#N/A
5.89485e-07	-2.46238	0.727	0.994	0.0111035	3	Psap	prosaposin	, R-MMU-168256, R-MMU-109582, R-MMU-168249, R-MMU-1430728, R-MMU-556833, R-MMU-6798695, R-MMU-114608, R-MMU-162582, R-MMU-76002, R-MMU-76005, R-MMU-372790, R-MMU-388396, R-MMU-418594, R-MMU-373076, R-MMU-375276, R-MMU-500792, R-MMU-428157, R-MMU-1660662
6.34308e-07	0.709745	0.727	0.158	0.0119478	3	Cnn2	calponin 2	R-MMU-168256, R-MMU-168249, R-MMU-6798695,
9.8503e-07	-2.28263	1	0.994	0.018554	3	Ctsd	cathepsin D	R-MMU-1280218, R-MMU-168256, R-MMU-168249, R-MMU-392499, R-MMU-6798695, R-MMU-2132295, R-MMU-1474244, R-MMU-1442490, R-MMU-1474228, R-MMU-2022377, R-MMU-2980736,
1.64321e-06	-1.327	0.727	0.996	0.0309515	3	Canx	#N/A	#N/A
1.74994e-06	-2.95715	0.182	0.915	0.0329619	3	Plet1	placenta expressed transcript 1	R-MMU-392499, R-MMU-163125, R-MMU-597592
2.123e-06	-1.61327	1	0.996	0.0399889	3	Cyba	cytochrome b-245, alpha polypeptide	R-MMU-1280218, R-MMU-168256, R-MMU-168249, R-MMU-6798695, R-MMU-162582, R-MMU-194315, R-MMU-9012999, R-MMU-9716542, R-MMU-2262752, R-MMU-8953897, R-MMU-9013148, R-MMU-9013149, R-MMU-983169, R-MMU-9006934, R-MMU-195258, R-MMU-1236975, R-MMU-9711123, R-MMU-9013404, R-MMU-9013423, R-MMU-194138, R-MMU-4420097, R-MMU-3299685, R-MMU-1222556, R-MMU-1236973, R-MMU-5668599
2.84544e-06	-2.3348	0.909	0.99	0.0535966	3	Cd9	CD9 antigen	R-MMU-109582, R-MMU-114608, R-MMU-76002, R-MMU-76005, R-MMU-1187000, R-MMU-1474165, R-MMU-1300645
3.03703e-06	-1.28699	0.818	1	0.0572056	3	Cdc42	#N/A	#N/A
3.42083e-06	-1.30607	0.909	0.998	0.0644348	3	Atp6v0e	#N/A	#N/A
3.55551e-06	-3.09721	0.273	0.963	0.0669715	3	Ccl6	chemokine (C-C motif) ligand 6	R-MMU-162582, R-MMU-372790, R-MMU-388396, R-MMU-416476, R-MMU-418594, R-MMU-373076, R-MMU-375276, R-MMU-444473, R-MMU-500792
3.61064e-06	-2.65314	0.182	0.902	0.06801	3	Ear2	eosinophil-associated, ribonuclease A family, member 2	R-MMU-168256, R-MMU-168249, R-MMU-6798695
4.13849e-06	0.999501	0.455	0.081	0.0779526	3	Rac3	#N/A	#N/A
6.2922e-06	-1.16125	1	1	0.11852	3	Pfn1	profilin 1	R-MMU-1266738, R-MMU-162582, R-MMU-194315, R-MMU-9716542, R-MMU-422475, R-MMU-9675108, R-MMU-195721, R-MMU-3858494, R-MMU-4086400, R-MMU-195258, R-MMU-5663220, R-MMU-376176,
6.77589e-06	-1.31693	1	1	0.127631	3	Ftl1	ferritin light polypeptide 1
7.25683e-06	-1.09381	1	1	0.13669	3	Sem1	#N/A	#N/A
8.50458e-06	1.0478	1	0.44	0.160192	3	Ifi27	interferon, alpha-inducible protein 27
9.09856e-06	-1.55297	0.273	0.871	0.17138	3	Cttnbp2nl	#N/A	#N/A
1.20413e-05	-1.21832	0.909	0.998	0.226811	3	Aldoa	#N/A	#N/A
1.27173e-05	0.757851	0.636	0.156	0.239542	3	Ctdspl	CTD (carboxy-terminal domain, RNA polymerase II, polypeptide A) small phosphatase-like
1.29826e-05	-2.06436	0.273	0.907	0.244541	3	Atp6v0d2	ATPase, H+ transporting, lysosomal V0 subunit D2	R-MMU-168256, R-MMU-168249, R-MMU-162582, R-MMU-2262752, R-MMU-8953897, R-MMU-382551, R-MMU-9639288, R-MMU-9711097, R-MMU-9006934, R-MMU-983712, R-MMU-917937, R-MMU-74752, R-MMU-1222556, R-MMU-77387, R-MMU-917977,
1.33945e-05	-1.21387	0.818	0.975	0.252298	3	Ywhah	tyrosine 3-monooxygenase/tryptophan 5-monooxygenase activation protein, eta polypeptide	R-MMU-212436, R-MMU-73857, R-MMU-74160, R-MMU-162582, R-MMU-194315, R-MMU-9716542, R-MMU-1640170, R-MMU-3700989, R-MMU-69620, R-MMU-195258, R-MMU-5625740, R-MMU-5628897, R-MMU-109581, R-MMU-5357801, R-MMU-109606, R-MMU-69473, R-MMU-69481, R-MMU-114452, R-MMU-111447, R-MMU-75035
1.38135e-05	-1.11502	0.909	0.994	0.260191	3	Bzw1	#N/A	#N/A
1.57635e-05	-2.31665	0.364	0.954	0.296922	3	Lpl	lipoprotein lipase	R-MMU-1430728, R-MMU-9709957, R-MMU-382551, R-MMU-196854, R-MMU-2187338, R-MMU-6806667, R-MMU-975634, R-MMU-174824, R-MMU-8963899, R-MMU-8963901, R-MMU-8963889
2.26996e-05	0.60046	0.636	0.158	0.427569	3	Aig1	#N/A	#N/A
2.46573e-05	1.21399	0.818	0.33	0.464446	3	Klf9	Kruppel-like factor 9
2.52603e-05	-1.03538	1	1	0.475803	3	Tmsb4x	thymosin, beta 4, X chromosome	R-MMU-109582, R-MMU-114608, R-MMU-76002, R-MMU-76005
2.84856e-05	-0.869322	1	1	0.536554	3	Serf2	#N/A	#N/A
3.38427e-05	-1.0146	1	1	0.637461	3	Clta	#N/A	#N/A
3.44541e-05	-1.62797	1	1	0.648978	3	Actb	actin, beta	R-MMU-168256, R-MMU-168249, R-MMU-2029480, R-MMU-2029482, R-MMU-5653656, R-MMU-74160, R-MMU-1266738, R-MMU-392499, R-MMU-1500931, R-MMU-162582, R-MMU-194315, R-MMU-9012999, R-MMU-9716542, R-MMU-597592, R-MMU-9035034, R-MMU-5673001, R-MMU-5683057, R-MMU-5684996, R-MMU-5688426, R-MMU-199991, R-MMU-373760, R-MMU-422475, R-MMU-445095, R-MMU-9675108, R-MMU-5696394, R-MMU-5696398, R-MMU-5696399, R-MMU-…
3.89183e-05	-1.21661	0.727	0.971	0.733066	3	Nme1	#N/A	#N/A
4.41439e-05	-0.803498	1	1	0.831495	3	Ybx1	#N/A	#N/A
4.71307e-05	0.629029	0.636	0.164	0.887753	3	Spred1	#N/A	#N/A
5.17715e-05	-1.03812	1	0.998	0.975169	3	Rps27l	#N/A	#N/A
5.27597e-05	-1.57366	0.909	0.979	0.993781	3	Plin2	perilipin 2
5.56889e-05	-1.49006	1	1	1	3	Cstb	cystatin B	R-MMU-168256, R-MMU-168249, R-MMU-6798695
5.61284e-05	-1.09282	1	0.996	1	3	Reep5	#N/A	#N/A
6.1931e-05	-0.510623	1	1	1	3	Rpl23	#N/A	#N/A
6.59447e-05	0.333906	0.364	0.058	1	3	2200002D01Rik	RIKEN cDNA 2200002D01 gene
0.000105645	-0.88995	0.818	0.988	1	3	D8Ertd738e	#N/A	#N/A
0.000116012	0.343833	0.273	0.035	1	3	Clic5	chloride intracellular channel 5
0.000120068	-0.92347	1	0.992	1	3	Snrpg	#N/A	#N/A
0.000141447	-1.40771	0.909	0.967	1	3	Hmgn2	high mobility group nucleosomal binding domain 2
0.000143896	-1.37856	0.818	0.944	1	3	S100a1	S100 calcium binding protein A1
0.000169131	-0.655289	1	1	1	3	Btf3	#N/A	#N/A
0.000177651	-0.86098	1	1	1	3	Cfl1	#N/A	#N/A
0.000204543	-1.4337	0.727	0.983	1	3	Ahnak	AHNAK nucleoprotein (desmoyokin)
0.000212384	-0.930713	1	1	1	3	Cox5a	#N/A	#N/A
0.000224367	-0.508951	1	1	1	3	Rps23	#N/A	#N/A
0.000243656	-0.635454	1	1	1	3	Rpl17	#N/A	#N/A
0.000245336	-0.906204	0.909	0.948	1	3	Capns1	#N/A	#N/A
0.000249808	-1.22602	0.727	0.965	1	3	Myof	myoferlin
0.000256557	-0.81677	1	1	1	3	Akr1a1	#N/A	#N/A
0.000259744	0.58996	0.364	0.075	1	3	Cds1	#N/A	#N/A
0.000283056	-1.0532	0.909	0.992	1	3	Ran	#N/A	#N/A
0.000284618	1.32585	1	0.925	1	3	Atf3	activating transcription factor 3
0.00031014	-1.14943	0.909	0.975	1	3	Anxa2	annexin A2	R-MMU-168256, R-MMU-109582, R-MMU-168249, R-MMU-6798695, R-MMU-75205,
0.00032064	0.843756	1	0.749	1	3	Ctnna1	#N/A	#N/A
0.000334323	0.570815	0.545	0.149	1	3	Lamc1	laminin, gamma 1
0.000370361	-1.26261	0.909	0.998	1	3	Esd	esterase D/formylglutathione hydrolase	R-MMU-1430728, R-MMU-211859, R-MMU-156580, R-MMU-156590,
0.000392765	1.45346	0.818	0.55	1	3	Fdx1	ferredoxin 1	R-MMU-1430728, R-MMU-211859, R-MMU-211897, R-MMU-211945, R-MMU-556833, R-MMU-8957322, R-MMU-196071, R-MMU-211976, R-MMU-1362409, R-MMU-196108, R-MMU-2395516,
0.000411178	1.16436	0.727	0.363	1	3	Ptov1	prostate tumor over expressed gene 1
0.000427738	0.709297	0.909	0.446	1	3	Echs1	#N/A	#N/A
0.000453053	-0.922604	0.818	0.973	1	3	Lamtor2	#N/A	#N/A
0.000468145	0.689692	0.727	0.28	1	3	Tmem205	#N/A	#N/A
0.000482629	-0.935421	0.727	0.94	1	3	Pdcd5	#N/A	#N/A
0.000485817	-0.889627	1	0.981	1	3	Bnip3l	#N/A	#N/A
0.000487901	-0.823476	0.909	0.996	1	3	Tomm20	#N/A	#N/A
0.000537323	0.857464	0.909	0.579	1	3	Acaa2	#N/A	#N/A
0.000563029	0.735714	1	0.801	1	3	Higd1a	#N/A	#N/A
0.000658931	-1.32892	1	0.952	1	3	Rn7sk	#N/A	NA
0.000661674	-0.765323	1	0.99	1	3	Atp5mpl	#N/A	#N/A
0.00075968	0.34354	0.273	0.046	1	3	Serpinb9	serine (or cysteine) peptidase inhibitor, clade B, member 9
0.000760037	-0.937318	0.909	0.994	1	3	Ctsz	cathepsin Z	R-MMU-168256, R-MMU-168249, R-MMU-5653656, R-MMU-392499, R-MMU-6798695, R-MMU-597592, R-MMU-199991, R-MMU-199977, R-MMU-446203, R-MMU-948021, R-MMU-199992, R-MMU-2022377, R-MMU-2980736, R-MMU-204005, R-MMU-5694530, R-MMU-432720
0.000799854	0.504169	0.273	0.046	1	3	Cryab	crystallin, alpha B	R-MMU-2262752, R-MMU-3371556, R-MMU-8953897, R-MMU-3371571,
0.000817322	-0.941979	1	0.994	1	3	Prdx5	peroxiredoxin 5	, R-MMU-212436, R-MMU-73857, R-MMU-74160, R-MMU-2262752, R-MMU-8953897, R-MMU-3700989, R-MMU-9711123, R-MMU-5628897, R-MMU-3299685
0.000891029	-0.68507	1	0.996	1	3	Tomm7	#N/A	#N/A
0.000934597	0.785623	1	0.994	1	3	Calm2	#N/A	#N/A
0.000966508	-0.401181	1	1	1	3	Rps13	#N/A	#N/A
0.00101748	0.623786	1	1	1	3	Malat1	#N/A	NA
0.00106403	-0.727432	1	1	1	3	Tpm3	#N/A	#N/A
0.00129964	-0.759241	0.909	0.988	1	3	Arpp19	#N/A	#N/A
0.00136804	-1.01513	0.909	0.979	1	3	S100a11	S100 calcium binding protein A11	R-MMU-168256, R-MMU-168249, R-MMU-6798695
0.00143547	-0.681964	1	0.998	1	3	Serbp1	#N/A	#N/A
0.00146088	0.263633	0.273	0.05	1	3	Tmem8	#N/A	#N/A
0.00158225	0.886643	0.727	0.332	1	3	Hadh	#N/A	#N/A
0.00164029	-0.732955	0.636	0.969	1	3	Mrps21	#N/A	#N/A
0.00167228	0.523847	0.636	0.239	1	3	Fdft1	#N/A	#N/A
0.00175797	-0.696289	0.909	0.994	1	3	Atp5g1	#N/A	#N/A
0.00186082	0.390063	0.364	0.087	1	3	Txnrd3	#N/A	#N/A
0.00199293	-0.709773	0.818	0.979	1	3	Hnrnpa0	#N/A	#N/A
0.00201813	-0.393897	1	1	1	3	Rps27a	#N/A	#N/A
0.00211062	0.548584	1	0.996	1	3	Rpl22l1	#N/A	#N/A
0.00243103	-0.485764	0.909	0.998	1	3	Ctsb	cathepsin B	R-MMU-1280218, R-MMU-168256, R-MMU-168249, R-MMU-6798695, R-MMU-2132295, R-MMU-1474244, R-MMU-1474290, R-MMU-2022090, R-MMU-1442490, R-MMU-1474228, R-MMU-168898, R-MMU-1679131
0.0027464	-0.796792	0.909	0.994	1	3	Myl12b	#N/A	#N/A
0.00367334	-0.894116	0.545	0.871	1	3	Slc39a1	#N/A	#N/A
0.00380524	-0.528164	1	1	1	3	Tomm6	#N/A	#N/A
0.00385627	0.87218	0.909	0.662	1	3	Sptbn1	spectrin beta, non-erythrocytic 1	R-MMU-5653656, R-MMU-1266738, R-MMU-392499, R-MMU-162582, R-MMU-194315, R-MMU-9012999, R-MMU-9716542, R-MMU-597592, R-MMU-5673001, R-MMU-5683057, R-MMU-5684996, R-MMU-199991, R-MMU-199977, R-MMU-373760, R-MMU-375165, R-MMU-422475, R-MMU-445095, R-MMU-446203, R-MMU-6807878, R-MMU-948021, R-MMU-9675108, R-MMU-9013420, R-MMU-9013424,
0.00404955	-0.684501	0.909	0.988	1	3	Psma7	#N/A	#N/A
0.00489292	-0.534486	0.909	1	1	3	Ndufb1-ps	#N/A	#N/A
0.00509506	0.252384	0.273	0.06	1	3	Tbc1d30	#N/A	#N/A
0.0050963	0.480219	1	1	1	3	Eif1	eukaryotic translation initiation factor 1
0.00510662	-0.678767	0.818	0.983	1	3	Tma7	#N/A	#N/A
0.00536503	-0.603779	1	0.998	1	3	Atp6v1f	#N/A	#N/A
0.00567476	-0.690067	0.818	0.985	1	3	Atp6v0d1	#N/A	#N/A
0.0056815	0.895994	1	0.834	1	3	Ywhaq	#N/A	#N/A
0.00599765	0.639955	1	0.996	1	3	Hspa5	heat shock protein 5	R-MMU-1280218, R-MMU-168256, R-MMU-2262752, R-MMU-3371453, R-MMU-3371556, R-MMU-8953897, R-MMU-983169, R-MMU-983170,
0.00604783	-0.597914	1	0.992	1	3	Vcp	#N/A	#N/A
0.00619442	-0.596028	1	0.996	1	3	Pkm	#N/A	#N/A
0.00625731	-0.650734	0.818	0.956	1	3	Rab5if	#N/A	#N/A
0.00629189	-0.566012	1	0.992	1	3	Gnb1	#N/A	#N/A
0.00703412	0.866424	0.636	0.357	1	3	Dpp9	#N/A	#N/A
0.00741171	-0.699473	1	0.992	1	3	Cycs	#N/A	#N/A
0.00759335	-0.558379	1	0.996	1	3	Edf1	#N/A	#N/A
0.00803103	-0.731968	0.909	0.967	1	3	1810037I17Rik	#N/A	#N/A
0.00817813	-0.633189	0.818	0.927	1	3	Snrpd2	#N/A	#N/A
0.0084863	-0.892699	0.818	0.936	1	3	Pcna	proliferating cell nuclear antigen	R-MMU-212436, R-MMU-73857, R-MMU-74160, R-MMU-392499, R-MMU-597592, R-MMU-1640170, R-MMU-2990846, R-MMU-3108232, R-MMU-4615885, R-MMU-69278, R-MMU-110314, R-MMU-5696398, R-MMU-5696399, R-MMU-5696400, R-MMU-6781827, R-MMU-6782135, R-MMU-6782210, R-MMU-73893, R-MMU-73894, R-MMU-3700989, R-MMU-69239, R-MMU-69242, R-MMU-69306, R-MMU-73886, R-MMU-8852135, R-MMU-8866654, R-MMU-157579, R-MMU-73884, R-MM…
0.00874739	-0.462541	1	0.985	1	3	Hnrnpm	#N/A	#N/A
0.00879749	0.304906	0.545	0.195	1	3	Bnip3	#N/A	#N/A
1.46523e-05	-1.13579	1	1	0.27599	6	Hsp90ab1	#N/A	#N/A
5.37228e-05	-0.746573	1	1	1	6	Rpl23	#N/A	#N/A
0.000251275	-0.987598	1	0.994	1	6	Tbca	#N/A	#N/A
0.000308015	-0.764405	1	1	1	6	Rpl36al	#N/A	#N/A
0.000348666	-0.73357	1	1	1	6	Rpl22	#N/A	#N/A
0.000381415	-0.54051	1	1	1	6	Rps24	ribosomal protein S24	R-MMU-156827, R-MMU-1799339, R-MMU-392499, R-MMU-6791226, R-MMU-72312, R-MMU-72613, R-MMU-72689, R-MMU-72706, R-MMU-72737, R-MMU-72766, R-MMU-8868773, R-MMU-8953854, R-MMU-927802, R-MMU-975956, R-MMU-975957, R-MMU-72649, R-MMU-72662, R-MMU-72695, R-MMU-72702,
0.000385533	-1.1634	1	0.998	1	6	Tagln2	#N/A	#N/A
0.000530379	-1.38405	1	0.959	1	6	Myof	myoferlin
0.000554673	-0.680021	1	1	1	6	Rps20	ribosomal protein S20	R-MMU-156827, R-MMU-1799339, R-MMU-392499, R-MMU-6791226, R-MMU-72312, R-MMU-72613, R-MMU-72689, R-MMU-72706, R-MMU-72737, R-MMU-72766, R-MMU-8868773, R-MMU-8953854, R-MMU-927802, R-MMU-975956, R-MMU-975957, R-MMU-72649, R-MMU-72662, R-MMU-72695, R-MMU-72702
0.000720589	-0.808799	1	1	1	6	Cox8a	#N/A	#N/A
0.00084684	-0.856287	1	1	1	6	Anxa5	#N/A	#N/A
0.000902579	-0.823217	1	0.994	1	6	Atp5j	#N/A	#N/A
0.000990732	1.12977	1	0.893	1	6	Anp32a	#N/A	#N/A
0.00122463	-0.999008	0.875	0.946	1	6	Ndufc1	#N/A	#N/A
0.00153879	0.77712	1	0.996	1	6	Ctsb	cathepsin B	R-MMU-1280218, R-MMU-168256, R-MMU-168249, R-MMU-6798695, R-MMU-2132295, R-MMU-1474244, R-MMU-1474290, R-MMU-2022090, R-MMU-1442490, R-MMU-1474228, R-MMU-168898, R-MMU-1679131
0.00162654	-0.884306	1	0.994	1	6	Tomm20	#N/A	#N/A
0.00170101	-1.24797	1	0.988	1	6	Cd9	CD9 antigen	R-MMU-109582, R-MMU-114608, R-MMU-76002, R-MMU-76005, R-MMU-1187000, R-MMU-1474165, R-MMU-1300645
0.00171825	-0.594735	1	1	1	6	Rpl38	#N/A	#N/A
0.00179812	-1.14192	1	0.973	1	6	Anxa2	annexin A2	R-MMU-168256, R-MMU-109582, R-MMU-168249, R-MMU-6798695, R-MMU-75205,
0.00247382	-1.29222	1	1	1	6	Tmsb10	thymosin, beta 10
0.00303223	-0.758958	1	1	1	6	Npm1	#N/A	#N/A
0.00324602	-0.878443	1	0.996	1	6	Reep5	#N/A	#N/A
0.00339496	-0.591963	1	1	1	6	Rpl13	#N/A	#N/A
0.00342835	-0.504587	1	1	1	6	Rpl30	#N/A	#N/A
0.0034456	-0.707944	1	1	1	6	Akr1a1	#N/A	#N/A
0.00347594	-0.74006	1	0.998	1	6	Ndufb1-ps	#N/A	#N/A
0.00365826	-0.699205	1	1	1	6	Tomm6	#N/A	#N/A
0.00385081	-0.57143	1	1	1	6	Serf2	#N/A	#N/A
0.0040924	-2.01564	1	0.94	1	6	Lpl	lipoprotein lipase	R-MMU-1430728, R-MMU-9709957, R-MMU-382551, R-MMU-196854, R-MMU-2187338, R-MMU-6806667, R-MMU-975634, R-MMU-174824, R-MMU-8963899, R-MMU-8963901, R-MMU-8963889
0.00409579	-0.890238	1	0.973	1	6	Aprt	#N/A	#N/A
0.00431037	-0.746771	1	0.979	1	6	Ndufb9	#N/A	#N/A
0.00431637	-0.669201	1	0.996	1	6	Edf1	#N/A	#N/A
0.00432251	-1.18538	1	0.94	1	6	S100a1	S100 calcium binding protein A1
0.00452458	-2.19685	1	0.946	1	6	Ccl6	chemokine (C-C motif) ligand 6	R-MMU-162582, R-MMU-372790, R-MMU-388396, R-MMU-416476, R-MMU-418594, R-MMU-373076, R-MMU-375276, R-MMU-444473, R-MMU-500792
0.004884	-0.744077	1	1	1	6	Cox5a	#N/A	#N/A
0.00497583	-0.682169	1	0.988	1	6	Ndufa1	#N/A	#N/A
0.00605602	-1.2946	1	0.891	1	6	Atp6v0d2	ATPase, H+ transporting, lysosomal V0 subunit D2	R-MMU-168256, R-MMU-168249, R-MMU-162582, R-MMU-2262752, R-MMU-8953897, R-MMU-382551, R-MMU-9639288, R-MMU-9711097, R-MMU-9006934, R-MMU-983712, R-MMU-917937, R-MMU-74752, R-MMU-1222556, R-MMU-77387, R-MMU-917977,
0.00674428	-0.546217	1	1	1	6	Clta	#N/A	#N/A
0.00699639	-0.530051	1	1	1	6	Rps15a	#N/A	#N/A
0.00704256	-0.755572	1	1	1	6	Tmsb4x	thymosin, beta 4, X chromosome	R-MMU-109582, R-MMU-114608, R-MMU-76002, R-MMU-76005
0.00793552	1.11046	1	1	1	6	Malat1	#N/A	NA
0.00811372	-0.616348	1	0.992	1	6	Atp5c1	#N/A	#N/A
0.00865172	-0.653881	1	0.979	1	6	Tma7	#N/A	#N/A
0.0087184	-0.554369	1	1	1	6	Rpl35	#N/A	#N/A
0.00900053	-0.648015	1	0.998	1	6	Uqcrb	#N/A	#N/A
0.00908665	0.602801	1	0.986	1	6	Hnrnpm	#N/A	#N/A
0.00933921	-0.919964	1	1	1	6	Hspa8	heat shock protein 8	R-MMU-168256, R-MMU-168249, R-MMU-5653656, R-MMU-392499, R-MMU-8953854, R-MMU-6798695, R-MMU-597592, R-MMU-2262752, R-MMU-3371453, R-MMU-3371556, R-MMU-72203, R-MMU-8953897, R-MMU-199991, R-MMU-112315, R-MMU-112316, R-MMU-3371497, R-MMU-199992, R-MMU-432722, R-MMU-112310, R-MMU-3371568, R-MMU-3371571, R-MMU-72163, R-MMU-72172, R-MMU-8856828, R-MMU-432720, R-MMU-888590, R-MMU-450408, R-MMU-450531,…
0.00936322	-1.00594	1	0.955	1	6	Anxa1	annexin A1	R-MMU-162582, R-MMU-372790, R-MMU-388396, R-MMU-416476, R-MMU-418594, R-MMU-373076, R-MMU-375276, R-MMU-444473, R-MMU-500792,
0.000306307	0.788263	1	0.973	1	8	Cox7b	#N/A	#N/A
0.00160516	-0.603442	1	1	1	8	Malat1	#N/A	NA
0.00167073	0.535417	1	0.932	1	8	Pcna	proliferating cell nuclear antigen	R-MMU-212436, R-MMU-73857, R-MMU-74160, R-MMU-392499, R-MMU-597592, R-MMU-1640170, R-MMU-2990846, R-MMU-3108232, R-MMU-4615885, R-MMU-69278, R-MMU-110314, R-MMU-5696398, R-MMU-5696399, R-MMU-5696400, R-MMU-6781827, R-MMU-6782135, R-MMU-6782210, R-MMU-73893, R-MMU-73894, R-MMU-3700989, R-MMU-69239, R-MMU-69242, R-MMU-69306, R-MMU-73886, R-MMU-8852135, R-MMU-8866654, R-MMU-157579, R-MMU-73884, R-MM…
0.00213482	0.63688	1	0.936	1	8	Actn4	#N/A	#N/A
0.00222716	0.680458	1	1	1	8	Actb	actin, beta	R-MMU-168256, R-MMU-168249, R-MMU-2029480, R-MMU-2029482, R-MMU-5653656, R-MMU-74160, R-MMU-1266738, R-MMU-392499, R-MMU-1500931, R-MMU-162582, R-MMU-194315, R-MMU-9012999, R-MMU-9716542, R-MMU-597592, R-MMU-9035034, R-MMU-5673001, R-MMU-5683057, R-MMU-5684996, R-MMU-5688426, R-MMU-199991, R-MMU-373760, R-MMU-422475, R-MMU-445095, R-MMU-9675108, R-MMU-5696394, R-MMU-5696398, R-MMU-5696399, R-MMU-…
0.00717536	0.43126	1	1	1	8	Rpl17	#N/A	#N/A
0.0081332	-0.769387	0	0.465	1	8	Echs1	#N/A	#N/A
0.0084401	-0.672971	1	0.973	1	8	Tmed2	#N/A	#N/A
0.00861185	-0.726795	1	0.95	1	8	Qk	#N/A	#N/A
0.00932221	-0.700623	1	0.986	1	8	Pdia3	#N/A	#N/A
0.00943333	-0.646125	1	0.957	1	8	Tmem256	#N/A	#N/A
0.00958282	0.538998	1	0.994	1	8	Ndufa4	#N/A	#N/A
0.00985243	0.700854	1	0.969	1	8	Romo1	#N/A	#N/A
3.3672e-13	0.717049	1	0.993	6.34246e-09	13	Ctsd	cathepsin D	R-MMU-1280218, R-MMU-168256, R-MMU-168249, R-MMU-392499, R-MMU-6798695, R-MMU-2132295, R-MMU-1474244, R-MMU-1442490, R-MMU-1474228, R-MMU-2022377, R-MMU-2980736,
9.3119e-12	0.880346	1	0.9	1.75399e-07	13	Abcg1	ATP binding cassette subfamily G member 1	, R-MMU-382551, R-MMU-382556, R-MMU-174824, R-MMU-8963899, R-MMU-1369062, R-MMU-8964058
1.46488e-10	1.14191	0.976	0.878	2.75924e-06	13	Ear2	eosinophil-associated, ribonuclease A family, member 2	R-MMU-168256, R-MMU-168249, R-MMU-6798695
1.49314e-10	0.737075	1	0.889	2.81248e-06	13	Plet1	placenta expressed transcript 1	R-MMU-392499, R-MMU-163125, R-MMU-597592
2.79284e-10	0.781247	1	0.882	5.2606e-06	13	Atp6v0d2	ATPase, H+ transporting, lysosomal V0 subunit D2	R-MMU-168256, R-MMU-168249, R-MMU-162582, R-MMU-2262752, R-MMU-8953897, R-MMU-382551, R-MMU-9639288, R-MMU-9711097, R-MMU-9006934, R-MMU-983712, R-MMU-917937, R-MMU-74752, R-MMU-1222556, R-MMU-77387, R-MMU-917977,
4.36518e-10	0.580026	1	0.987	8.22226e-06	13	Cd9	CD9 antigen	R-MMU-109582, R-MMU-114608, R-MMU-76002, R-MMU-76005, R-MMU-1187000, R-MMU-1474165, R-MMU-1300645
6.45653e-10	0.872333	1	0.942	1.21615e-05	13	Ccl6	chemokine (C-C motif) ligand 6	R-MMU-162582, R-MMU-372790, R-MMU-388396, R-MMU-416476, R-MMU-418594, R-MMU-373076, R-MMU-375276, R-MMU-444473, R-MMU-500792
7.32682e-07	0.582385	1	0.976	0.0138008	13	S100a11	S100 calcium binding protein A11	R-MMU-168256, R-MMU-168249, R-MMU-6798695
1.74459e-06	-0.388582	1	1	0.032861	13	Rpl8	#N/A	#N/A
3.19862e-06	0.682236	1	0.936	0.0602493	13	Lpl	lipoprotein lipase	R-MMU-1430728, R-MMU-9709957, R-MMU-382551, R-MMU-196854, R-MMU-2187338, R-MMU-6806667, R-MMU-975634, R-MMU-174824, R-MMU-8963899, R-MMU-8963901, R-MMU-8963889
3.84824e-06	0.57381	1	0.956	0.0724854	13	Myof	myoferlin
4.55086e-06	-0.390966	1	1	0.08572	13	Rpl14	#N/A	#N/A
1.31917e-05	0.529905	0.952	0.849	0.248479	13	Cttnbp2nl	#N/A	#N/A
1.88735e-05	0.374628	1	1	0.3555	13	Tmsb4x	thymosin, beta 4, X chromosome	R-MMU-109582, R-MMU-114608, R-MMU-76002, R-MMU-76005
2.93456e-05	-0.308447	1	1	0.552753	13	Rps15a	#N/A	#N/A
3.54029e-05	-0.329019	1	1	0.666849	13	Rpl13	#N/A	#N/A
4.26435e-05	-0.527805	0.976	0.98	0.803234	13	Hnrnpa3	#N/A	#N/A
4.30365e-05	0.427586	1	0.936	0.810636	13	S100a1	S100 calcium binding protein A1
5.37255e-05	-0.570748	1	1	1	13	Hspa8	heat shock protein 8	R-MMU-168256, R-MMU-168249, R-MMU-5653656, R-MMU-392499, R-MMU-8953854, R-MMU-6798695, R-MMU-597592, R-MMU-2262752, R-MMU-3371453, R-MMU-3371556, R-MMU-72203, R-MMU-8953897, R-MMU-199991, R-MMU-112315, R-MMU-112316, R-MMU-3371497, R-MMU-199992, R-MMU-432722, R-MMU-112310, R-MMU-3371568, R-MMU-3371571, R-MMU-72163, R-MMU-72172, R-MMU-8856828, R-MMU-432720, R-MMU-888590, R-MMU-450408, R-MMU-450531,…
7.88022e-05	-0.384345	1	1	1	13	Eif2s2	#N/A	#N/A
8.89476e-05	-0.301015	1	1	1	13	Rpl18	#N/A	#N/A
0.000110251	-0.374702	1	1	1	13	H3f3b	#N/A	#N/A
0.000114401	-0.256984	1	1	1	13	Rpl9	#N/A	#N/A
0.000118263	0.254066	1	0.996	1	13	Cdc42	#N/A	#N/A
0.000125817	0.447386	0.548	0.286	1	13	Trp53inp2	#N/A	#N/A
0.000146429	0.408064	1	0.971	1	13	Anxa2	annexin A2	R-MMU-168256, R-MMU-109582, R-MMU-168249, R-MMU-6798695, R-MMU-75205,
0.000190106	-0.27962	1	1	1	13	Rpl11	#N/A	#N/A
0.000233706	-0.281129	1	1	1	13	Rpl28	#N/A	#N/A
0.000261296	-0.477846	1	0.989	1	13	Ran	#N/A	#N/A
0.0002645	0.393661	1	0.976	1	13	Plin2	perilipin 2
0.000396511	0.349622	1	0.996	1	13	Reep5	#N/A	#N/A
0.00057337	-0.251506	1	1	1	13	Rpl26	#N/A	#N/A
0.000652427	-0.451851	0.857	0.942	1	13	Mif	#N/A	#N/A
0.000656401	-0.297995	1	1	1	13	Rpl17	#N/A	#N/A
0.000801096	-0.384009	0.905	0.98	1	13	Tmed2	#N/A	#N/A
0.000926628	-0.275127	1	1	1	13	Rps4x	#N/A	#N/A
0.00106712	0.30017	1	0.965	1	13	Tkt	#N/A	#N/A
0.00108746	-0.277676	1	1	1	13	Rpl36al	#N/A	#N/A
0.00115221	-0.430423	0.881	0.971	1	13	LOC102636299	#N/A	#N/A
0.00122362	-0.404896	1	1	1	13	Eif1	eukaryotic translation initiation factor 1
0.00131017	-0.399114	0.857	0.94	1	13	Fkbp1a	FK506 binding protein 1a	R-MMU-1280218, R-MMU-168256, R-MMU-983705, R-MMU-162582, R-MMU-170834, R-MMU-2173789, R-MMU-9006936, R-MMU-165159, R-MMU-166208, R-MMU-1168372, R-MMU-2025928,
0.00136628	0.266018	1	1	1	13	Akr1a1	#N/A	#N/A
0.00233675	-0.326974	0.976	1	1	13	Cox5b	#N/A	#N/A
0.00255597	0.338611	0.976	0.854	1	13	Atp13a3	ATPase type 13A3
0.00291542	0.330279	1	0.98	1	13	Bnip3l	#N/A	#N/A
0.0057024	-0.394093	0.762	0.871	1	13	Pebp1	#N/A	#N/A
0.00614478	0.381274	0.81	0.652	1	13	Sowahc	#N/A	#N/A
0.00622546	-0.335877	0.857	0.922	1	13	Ndufa5	#N/A	#N/A
0.00642263	-0.335071	0.976	0.993	1	13	Cycs	#N/A	#N/A
0.00657167	0.279867	1	0.951	1	13	Anxa1	annexin A1	R-MMU-162582, R-MMU-372790, R-MMU-388396, R-MMU-416476, R-MMU-418594, R-MMU-373076, R-MMU-375276, R-MMU-444473, R-MMU-500792,
0.00696235	0.28644	1	0.982	1	13	Mpc1	#N/A	#N/A
0.00777873	-0.333437	0.524	0.725	1	13	Cdk4	#N/A	#N/A
0.00990803	-0.352825	0.857	0.92	1	13	Hdgf	#N/A	#N/A
4.91451e-09	-1.4375	0.22	0.692	9.25697e-05	15	Krt19	keratin 19	R-MMU-1266738, R-MMU-6805567, R-MMU-6809371
7.24703e-09	0.586042	1	0.987	0.000136505	15	Psap	prosaposin	, R-MMU-168256, R-MMU-109582, R-MMU-168249, R-MMU-1430728, R-MMU-556833, R-MMU-6798695, R-MMU-114608, R-MMU-162582, R-MMU-76002, R-MMU-76005, R-MMU-372790, R-MMU-388396, R-MMU-418594, R-MMU-373076, R-MMU-375276, R-MMU-500792, R-MMU-428157, R-MMU-1660662
1.81354e-08	0.806849	1	0.976	0.000341598	15	Ahnak	AHNAK nucleoprotein (desmoyokin)
2.071e-08	0.423865	1	1	0.000390093	15	H3f3a	#N/A	#N/A
2.96834e-07	-0.852817	1	1	0.00559116	15	Tmsb10	thymosin, beta 10
4.0279e-07	-1.93882	0.098	0.502	0.00758695	15	Marco	macrophage receptor with collagenous structure	R-MMU-2173782, R-MMU-5653656, R-MMU-3000480,
4.46694e-07	-0.928699	0.976	0.965	0.00841393	15	Hmgn2	high mobility group nucleosomal binding domain 2
1.13865e-06	0.604996	1	0.993	0.0214476	15	Prdx5	peroxiredoxin 5	, R-MMU-212436, R-MMU-73857, R-MMU-74160, R-MMU-2262752, R-MMU-8953897, R-MMU-3700989, R-MMU-9711123, R-MMU-5628897, R-MMU-3299685
1.1852e-06	0.326922	1	0.996	0.0223245	15	Ctsb	cathepsin B	R-MMU-1280218, R-MMU-168256, R-MMU-168249, R-MMU-6798695, R-MMU-2132295, R-MMU-1474244, R-MMU-1474290, R-MMU-2022090, R-MMU-1442490, R-MMU-1474228, R-MMU-168898, R-MMU-1679131
2.58932e-06	0.389413	1	1	0.0487725	15	Fth1	ferritin heavy polypeptide 1	R-MMU-168256, R-MMU-168249, R-MMU-5653656, R-MMU-6798695, R-MMU-199991, R-MMU-382551, R-MMU-199992, R-MMU-432722, R-MMU-917937,
2.6261e-06	-0.62816	0.732	0.936	0.0494651	15	Swi5	#N/A	#N/A
6.28898e-06	-0.636731	0.976	0.945	0.118459	15	Mpc2	#N/A	#N/A
1.58403e-05	-0.559676	0.976	1	0.298368	15	Tagln2	#N/A	#N/A
1.76682e-05	-0.585992	0.61	0.883	0.332798	15	Spcs2	#N/A	#N/A
2.14688e-05	-0.992184	0.976	0.938	0.404387	15	Lpl	lipoprotein lipase	R-MMU-1430728, R-MMU-9709957, R-MMU-382551, R-MMU-196854, R-MMU-2187338, R-MMU-6806667, R-MMU-975634, R-MMU-174824, R-MMU-8963899, R-MMU-8963901, R-MMU-8963889
2.52476e-05	0.254825	1	1	0.475564	15	Rpl27a	#N/A	#N/A
4.05331e-05	0.797716	0.634	0.372	0.763482	15	Spint1	serine protease inhibitor, Kunitz type 1	R-MMU-162582, R-MMU-9006934, R-MMU-6806834, R-MMU-6806942, R-MMU-8852405
4.14748e-05	-0.586132	0.976	0.991	0.78122	15	Ran	#N/A	#N/A
4.41949e-05	-0.46222	1	1	0.832454	15	Eif2s2	#N/A	#N/A
5.46951e-05	-0.615376	1	0.976	1	15	Plin2	perilipin 2
7.92121e-05	-0.452889	1	0.993	1	15	Ndufa4	#N/A	#N/A
0.00016942	0.412542	1	1	1	15	Cstb	cystatin B	R-MMU-168256, R-MMU-168249, R-MMU-6798695
0.000176396	-0.888203	1	0.942	1	15	Ccl6	chemokine (C-C motif) ligand 6	R-MMU-162582, R-MMU-372790, R-MMU-388396, R-MMU-416476, R-MMU-418594, R-MMU-373076, R-MMU-375276, R-MMU-444473, R-MMU-500792
0.000277106	-0.419814	0.951	0.991	1	15	Uqcr10	#N/A	#N/A
0.000626061	-1.22156	0.659	0.861	1	15	Hmgb2	high mobility group box 2	R-MMU-109581, R-MMU-5357801, R-MMU-75153, R-MMU-140342,
0.000660521	-0.514918	1	1	1	15	Hspa8	heat shock protein 8	R-MMU-168256, R-MMU-168249, R-MMU-5653656, R-MMU-392499, R-MMU-8953854, R-MMU-6798695, R-MMU-597592, R-MMU-2262752, R-MMU-3371453, R-MMU-3371556, R-MMU-72203, R-MMU-8953897, R-MMU-199991, R-MMU-112315, R-MMU-112316, R-MMU-3371497, R-MMU-199992, R-MMU-432722, R-MMU-112310, R-MMU-3371568, R-MMU-3371571, R-MMU-72163, R-MMU-72172, R-MMU-8856828, R-MMU-432720, R-MMU-888590, R-MMU-450408, R-MMU-450531,…
0.000685303	0.651251	0.902	0.659	1	15	Crip1	cysteine-rich protein 1 (intestinal)
0.000718488	-0.575412	0.756	0.927	1	15	Cd81	CD81 antigen	R-MMU-1280218, R-MMU-168256, R-MMU-198933, R-MMU-166658, R-MMU-168249, R-MMU-977606,
0.000725955	-0.331257	1	0.993	1	15	Tbca	#N/A	#N/A
0.000741911	-0.33825	1	0.996	1	15	Tomm7	#N/A	#N/A
0.000799215	0.466682	1	0.976	1	15	S100a11	S100 calcium binding protein A11	R-MMU-168256, R-MMU-168249, R-MMU-6798695
0.000957181	0.852427	0.756	0.633	1	15	Irs2	insulin receptor substrate 2	R-MMU-168256, R-MMU-1266738, R-MMU-162582, R-MMU-5673001, R-MMU-5683057, R-MMU-5684996, R-MMU-422475, R-MMU-9675108, R-MMU-9006934, R-MMU-8853659, R-MMU-1257604, R-MMU-9006925, R-MMU-1280215, R-MMU-449147, R-MMU-166520, R-MMU-187037, R-MMU-199418, R-MMU-6811558, R-MMU-109704, R-MMU-112399, R-MMU-1266695, R-MMU-198203, R-MMU-2404192, R-MMU-2428924, R-MMU-2428928, R-MMU-74751, R-MMU-74752, R-MMU-90…
0.00102055	-0.369425	1	1	1	15	Atp5g3	#N/A	#N/A
0.00103576	-0.404849	0.878	0.951	1	15	Ndufc1	#N/A	#N/A
0.0012201	-0.404599	0.976	0.993	1	15	Cycs	#N/A	#N/A
0.00124499	-0.443764	1	0.987	1	15	Cd9	CD9 antigen	R-MMU-109582, R-MMU-114608, R-MMU-76002, R-MMU-76005, R-MMU-1187000, R-MMU-1474165, R-MMU-1300645
0.00179822	0.295421	1	0.998	1	15	Atp6v1f	#N/A	#N/A
0.00182723	0.315786	1	0.991	1	15	Uqcrh	#N/A	#N/A
0.0019469	0.522128	0.927	0.858	1	15	Atp13a3	ATPase type 13A3
0.00196952	0.259166	1	1	1	15	Eif1	eukaryotic translation initiation factor 1
0.00211269	-0.379129	0.488	0.717	1	15	Mrpl14	#N/A	#N/A
0.0027606	-0.719443	0.707	0.843	1	15	Rhob	ras homolog family member B	R-MMU-109582, R-MMU-1266738, R-MMU-162582, R-MMU-194315, R-MMU-76002, R-MMU-9012999, R-MMU-9013026, R-MMU-9716542, R-MMU-422475, R-MMU-9675108, R-MMU-372790, R-MMU-388396, R-MMU-416482, R-MMU-195258, R-MMU-5663220, R-MMU-5625740, R-MMU-114604, R-MMU-5625900, R-MMU-373755, R-MMU-400685, R-MMU-416572, R-MMU-5627117
0.00382169	-0.408618	0.756	0.907	1	15	Anp32a	#N/A	#N/A
0.00395187	-0.292848	1	0.991	1	15	Atp5g1	#N/A	#N/A
0.00403026	-0.644503	0.61	0.799	1	15	Tubb4b	tubulin, beta 4B class IVB	R-MMU-1280218, R-MMU-168256, R-MMU-109582, R-MMU-168249, R-MMU-5653656, R-MMU-1266738, R-MMU-392499, R-MMU-6798695, R-MMU-162582, R-MMU-194315, R-MMU-9716542, R-MMU-597592, R-MMU-1640170, R-MMU-2262752, R-MMU-2555396, R-MMU-2995410, R-MMU-68882, R-MMU-68886, R-MMU-69278, R-MMU-8953897, R-MMU-453274, R-MMU-69275, R-MMU-199991, R-MMU-6811434, R-MMU-6811442, R-MMU-8856688, R-MMU-983189, R-MMU-983231…
0.00419766	-0.339173	0.976	0.998	1	15	Reep5	#N/A	#N/A
0.00524301	-0.29929	0.976	0.976	1	15	Ndufb7	#N/A	#N/A
0.00540452	-0.415811	0.805	0.843	1	15	Hnrnpd	#N/A	#N/A
0.00546157	0.387486	0.902	0.847	1	15	1810058I24Rik	#N/A	#N/A
0.00594682	0.332901	0.927	0.852	1	15	Cttnbp2nl	#N/A	#N/A
0.00694249	-0.266201	1	0.996	1	15	Ndufa2	#N/A	#N/A
0.00703585	-0.387452	0.951	0.982	1	15	Hnrnpa3	#N/A	#N/A
0.00724681	-0.379389	0.122	0.321	1	15	Fam189a2	family with sequence similarity 189, member A2
0.00798644	-0.404849	0.098	0.29	1	15	Maged1	MAGE family member D1
0.0095481	-0.282873	1	1	1	15	Cox5a	#N/A	#N/A
2.61658e-10	2.20898	1	0.95	4.92858e-06	16	Rn7sk	#N/A	NA
4.3277e-07	0.693373	1	1	0.00815166	16	Actb	actin, beta	R-MMU-168256, R-MMU-168249, R-MMU-2029480, R-MMU-2029482, R-MMU-5653656, R-MMU-74160, R-MMU-1266738, R-MMU-392499, R-MMU-1500931, R-MMU-162582, R-MMU-194315, R-MMU-9012999, R-MMU-9716542, R-MMU-597592, R-MMU-9035034, R-MMU-5673001, R-MMU-5683057, R-MMU-5684996, R-MMU-5688426, R-MMU-199991, R-MMU-373760, R-MMU-422475, R-MMU-445095, R-MMU-9675108, R-MMU-5696394, R-MMU-5696398, R-MMU-5696399, R-MMU-…
5.53124e-06	0.431471	0.543	0.199	0.104186	16	Pclaf	PCNA clamp associated factor	R-MMU-73893, R-MMU-73894, R-MMU-110313, R-MMU-5656169
1.66921e-05	-0.799177	1	0.976	0.314412	16	Ahnak	AHNAK nucleoprotein (desmoyokin)
2.04214e-05	-0.562425	0.029	0.408	0.384658	16	Usp33	#N/A	#N/A
4.2477e-05	-0.508986	0.029	0.389	0.800097	16	Dpp9	#N/A	#N/A
0.000155026	-0.306813	1	0.996	1	16	Hnrnpk	#N/A	#N/A
0.000253964	-0.351215	1	0.998	1	16	Serbp1	#N/A	#N/A
0.000279237	-0.648903	1	0.996	1	16	Hspa5	heat shock protein 5	R-MMU-1280218, R-MMU-168256, R-MMU-2262752, R-MMU-3371453, R-MMU-3371556, R-MMU-8953897, R-MMU-983169, R-MMU-983170,
0.000330659	-0.475089	0.029	0.33	1	16	Trp53inp2	#N/A	#N/A
0.000437976	-0.441519	0.086	0.421	1	16	Rab11fip1	RAB11 family interacting protein 1 (class I)
0.000550255	-0.314485	1	1	1	16	Btf3	#N/A	#N/A
0.000582416	0.474564	1	0.854	1	16	Slc39a1	#N/A	#N/A
0.000648209	-0.383738	0.057	0.362	1	16	Hadh	#N/A	#N/A
0.000727332	0.481102	1	0.963	1	16	1810037I17Rik	#N/A	#N/A
0.000825915	-1.01317	1	0.937	1	16	Lpl	lipoprotein lipase	R-MMU-1430728, R-MMU-9709957, R-MMU-382551, R-MMU-196854, R-MMU-2187338, R-MMU-6806667, R-MMU-975634, R-MMU-174824, R-MMU-8963899, R-MMU-8963901, R-MMU-8963889
0.00093912	-0.437793	0.086	0.38	1	16	Mrps9	#N/A	#N/A
0.0011676	-0.588871	0.2	0.472	1	16	Ifi27	interferon, alpha-inducible protein 27
0.00161921	-0.352815	0.114	0.426	1	16	P4ha1	#N/A	#N/A
0.00184975	-0.328814	1	0.998	1	16	Ywhae	#N/A	#N/A
0.00204221	-0.634164	0.086	0.36	1	16	Klf9	Kruppel-like factor 9
0.00206895	-0.301882	1	0.996	1	16	Arf1	#N/A	#N/A
0.0021251	0.338694	1	1	1	16	Tmsb10	thymosin, beta 10
0.0023369	-0.353219	1	0.991	1	16	Vcp	#N/A	#N/A
0.00310276	-0.313671	1	1	1	16	Anxa5	#N/A	#N/A
0.00336134	-0.281034	0.057	0.308	1	16	Tmem205	#N/A	#N/A
0.00336824	-0.294581	1	0.985	1	16	Hnrnpm	#N/A	#N/A
0.00352893	-0.280126	1	1	1	16	Ybx1	#N/A	#N/A
0.00383539	-0.381676	0.943	0.845	1	16	Ppp2cb	#N/A	#N/A
0.00411566	-0.342595	1	0.987	1	16	Cd9	CD9 antigen	R-MMU-109582, R-MMU-114608, R-MMU-76002, R-MMU-76005, R-MMU-1187000, R-MMU-1474165, R-MMU-1300645
0.00427518	-0.513116	0.057	0.293	1	16	Tppp3	tubulin polymerization-promoting protein family member 3
0.00450951	-0.315735	1	0.993	1	16	Tomm20	#N/A	#N/A
0.00642031	-0.291986	1	0.989	1	16	Canx	#N/A	#N/A
0.00835255	-0.290079	0.057	0.273	1	16	Mob3b	#N/A	#N/A
0.00845255	-0.339377	1	1	1	16	Lamp1	#N/A	#N/A
0.00894562	-0.343974	1	0.972	1	16	Tmed2	#N/A	#N/A
0.00914682	-0.40127	1	0.972	1	16	Anxa2	annexin A2	R-MMU-168256, R-MMU-109582, R-MMU-168249, R-MMU-6798695, R-MMU-75205,
0.00945143	-0.454927	1	0.884	1	16	Atp6v0d2	ATPase, H+ transporting, lysosomal V0 subunit D2	R-MMU-168256, R-MMU-168249, R-MMU-162582, R-MMU-2262752, R-MMU-8953897, R-MMU-382551, R-MMU-9639288, R-MMU-9711097, R-MMU-9006934, R-MMU-983712, R-MMU-917937, R-MMU-74752, R-MMU-1222556, R-MMU-77387, R-MMU-917977,
0.0096985	-0.275865	0.143	0.413	1	16	Spint1	serine protease inhibitor, Kunitz type 1	R-MMU-162582, R-MMU-9006934, R-MMU-6806834, R-MMU-6806942, R-MMU-8852405
1.30081e-19	0.667869	1	0.982	2.4502e-15	17	Cd9	CD9 antigen	R-MMU-109582, R-MMU-114608, R-MMU-76002, R-MMU-76005, R-MMU-1187000, R-MMU-1474165, R-MMU-1300645
7.53468e-18	0.798691	0.994	0.914	1.41923e-13	17	Lpl	lipoprotein lipase	R-MMU-1430728, R-MMU-9709957, R-MMU-382551, R-MMU-196854, R-MMU-2187338, R-MMU-6806667, R-MMU-975634, R-MMU-174824, R-MMU-8963899, R-MMU-8963901, R-MMU-8963889
7.17739e-15	0.380806	1	1	1.35193e-10	17	Tomm6	#N/A	#N/A
9.97506e-14	-0.501444	1	1	1.8789e-09	17	Eif1	eukaryotic translation initiation factor 1
2.53764e-13	0.53217	1	0.96	4.7799e-09	17	Anxa2	annexin A2	R-MMU-168256, R-MMU-109582, R-MMU-168249, R-MMU-6798695, R-MMU-75205,
2.99338e-13	0.486713	1	0.96	5.63833e-09	17	Aprt	#N/A	#N/A
3.18842e-13	0.729902	0.988	0.853	6.00571e-09	17	Plet1	placenta expressed transcript 1	R-MMU-392499, R-MMU-163125, R-MMU-597592
2.37777e-12	0.52987	0.988	0.835	4.47877e-08	17	Ear2	eosinophil-associated, ribonuclease A family, member 2	R-MMU-168256, R-MMU-168249, R-MMU-6798695
7.83796e-12	0.370994	1	0.994	1.47636e-07	17	Aldoa	#N/A	#N/A
1.03571e-11	-1.41055	0.018	0.266	1.95087e-07	17	Tmem176b	transmembrane protein 176B
2.52726e-11	-0.520681	0.988	0.997	4.76035e-07	17	Calm2	#N/A	#N/A
3.08993e-11	0.484934	1	0.838	5.82019e-07	17	Atp6v0d2	ATPase, H+ transporting, lysosomal V0 subunit D2	R-MMU-168256, R-MMU-168249, R-MMU-162582, R-MMU-2262752, R-MMU-8953897, R-MMU-382551, R-MMU-9639288, R-MMU-9711097, R-MMU-9006934, R-MMU-983712, R-MMU-917937, R-MMU-74752, R-MMU-1222556, R-MMU-77387, R-MMU-917977,
5.76941e-11	0.4308	0.994	0.942	1.08673e-06	17	Myof	myoferlin
8.28287e-11	0.37754	0.982	0.957	1.56016e-06	17	Nme1	#N/A	#N/A
8.83482e-11	0.355686	1	0.991	1.66413e-06	17	Ndufa4	#N/A	#N/A
1.55554e-10	0.319749	1	0.997	2.93002e-06	17	Uqcrb	#N/A	#N/A
6.04622e-10	0.381426	1	0.994	1.13887e-05	17	Reep5	#N/A	#N/A
1.32125e-09	0.25188	1	1	2.4887e-05	17	Sem1	#N/A	#N/A
1.37128e-09	0.303055	1	1	2.58295e-05	17	Ftl1	ferritin light polypeptide 1
5.93202e-09	0.394588	1	0.911	0.000111736	17	S100a1	S100 calcium binding protein A1
1.02806e-08	-1.74605	0.054	0.26	0.000193646	17	Top2a	topoisomerase (DNA) II alpha	R-MMU-392499, R-MMU-597592, R-MMU-2990846, R-MMU-3108232, R-MMU-4615885
1.36564e-08	-1.68323	0.084	0.294	0.000257231	17	Pclaf	PCNA clamp associated factor	R-MMU-73893, R-MMU-73894, R-MMU-110313, R-MMU-5656169
1.39869e-08	0.602289	1	0.92	0.000263458	17	Ccl6	chemokine (C-C motif) ligand 6	R-MMU-162582, R-MMU-372790, R-MMU-388396, R-MMU-416476, R-MMU-418594, R-MMU-373076, R-MMU-375276, R-MMU-444473, R-MMU-500792
2.15349e-08	-0.269092	1	1	0.000405632	17	H3f3a	#N/A	#N/A
5.66797e-08	0.343969	0.994	0.991	0.00106762	17	Cycs	#N/A	#N/A
6.64439e-08	0.311734	0.97	0.902	0.00125154	17	Ndufb2	#N/A	#N/A
1.16982e-07	0.322293	0.97	0.951	0.00220347	17	Psmb3	#N/A	#N/A
1.3406e-07	0.381032	1	0.991	0.00252515	17	Ctsd	cathepsin D	R-MMU-1280218, R-MMU-168256, R-MMU-168249, R-MMU-392499, R-MMU-6798695, R-MMU-2132295, R-MMU-1474244, R-MMU-1442490, R-MMU-1474228, R-MMU-2022377, R-MMU-2980736,
1.54747e-07	0.383805	1	0.966	0.00291481	17	Plin2	perilipin 2
1.76654e-07	-1.06844	0.886	0.948	0.00332745	17	Atf3	activating transcription factor 3
1.9865e-07	-1.50712	0.825	0.853	0.00374177	17	Hmgb2	high mobility group box 2	R-MMU-109581, R-MMU-5357801, R-MMU-75153, R-MMU-140342,
2.04759e-07	-0.87463	0.512	0.765	0.00385685	17	Crip1	cysteine-rich protein 1 (intestinal)
2.85401e-07	0.288237	1	1	0.00537581	17	Akr1a1	#N/A	#N/A
3.91939e-07	0.286269	1	1	0.00738256	17	Atp5g3	#N/A	#N/A
6.10545e-07	0.303808	0.988	0.96	0.0115002	17	Lamtor2	#N/A	#N/A
7.42757e-07	0.269978	1	1	0.0139906	17	Cox5a	#N/A	#N/A
8.56102e-07	0.347522	0.988	0.936	0.0161255	17	Psmb5	#N/A	#N/A
1.38795e-06	-0.519252	0.241	0.437	0.0261434	17	Ptov1	prostate tumor over expressed gene 1
1.6061e-06	0.252897	1	0.997	0.0302524	17	Uqcrq	#N/A	#N/A
1.95049e-06	0.380305	0.982	0.872	0.0367395	17	Abcg1	ATP binding cassette subfamily G member 1	, R-MMU-382551, R-MMU-382556, R-MMU-174824, R-MMU-8963899, R-MMU-1369062, R-MMU-8964058
2.82429e-06	0.337451	0.958	0.942	0.0531983	17	Mpc2	#N/A	#N/A
4.49082e-06	0.278274	0.958	0.896	0.0845892	17	Ndufa5	#N/A	#N/A
4.7145e-06	0.254767	0.994	0.966	0.0888023	17	Ndufb7	#N/A	#N/A
4.9584e-05	0.250752	0.952	0.899	0.933965	17	Ndufa8	#N/A	#N/A
0.00017218	0.588972	0.572	0.416	1	17	Marco	macrophage receptor with collagenous structure	R-MMU-2173782, R-MMU-5653656, R-MMU-3000480,
0.000287029	0.260271	0.867	0.774	1	17	F11r	F11 receptor	R-MMU-109582, R-MMU-202733, R-MMU-1500931, R-MMU-162582, R-MMU-1474244, R-MMU-170834, R-MMU-9006936, R-MMU-446728, R-MMU-216083, R-MMU-421270, R-MMU-2173791, R-MMU-420029
0.000413172	0.384254	0.735	0.612	1	17	Krt19	keratin 19	R-MMU-1266738, R-MMU-6805567, R-MMU-6809371
0.000565396	0.264542	1	1	1	17	Tmsb10	thymosin, beta 10
0.000667128	-0.373522	0.946	0.957	1	17	Rn7sk	#N/A	NA
0.00073298	0.286259	1	1	1	17	Actb	actin, beta	R-MMU-168256, R-MMU-168249, R-MMU-2029480, R-MMU-2029482, R-MMU-5653656, R-MMU-74160, R-MMU-1266738, R-MMU-392499, R-MMU-1500931, R-MMU-162582, R-MMU-194315, R-MMU-9012999, R-MMU-9716542, R-MMU-597592, R-MMU-9035034, R-MMU-5673001, R-MMU-5683057, R-MMU-5684996, R-MMU-5688426, R-MMU-199991, R-MMU-373760, R-MMU-422475, R-MMU-445095, R-MMU-9675108, R-MMU-5696394, R-MMU-5696398, R-MMU-5696399, R-MMU-…
0.000795969	-0.53026	0.91	0.945	1	17	Pcna	proliferating cell nuclear antigen	R-MMU-212436, R-MMU-73857, R-MMU-74160, R-MMU-392499, R-MMU-597592, R-MMU-1640170, R-MMU-2990846, R-MMU-3108232, R-MMU-4615885, R-MMU-69278, R-MMU-110314, R-MMU-5696398, R-MMU-5696399, R-MMU-5696400, R-MMU-6781827, R-MMU-6782135, R-MMU-6782210, R-MMU-73893, R-MMU-73894, R-MMU-3700989, R-MMU-69239, R-MMU-69242, R-MMU-69306, R-MMU-73886, R-MMU-8852135, R-MMU-8866654, R-MMU-157579, R-MMU-73884, R-MM…
0.00137888	-0.51717	1	0.994	1	17	Ctsb	cathepsin B	R-MMU-1280218, R-MMU-168256, R-MMU-168249, R-MMU-6798695, R-MMU-2132295, R-MMU-1474244, R-MMU-1474290, R-MMU-2022090, R-MMU-1442490, R-MMU-1474228, R-MMU-168898, R-MMU-1679131
0.00137992	-0.262652	0.928	0.963	1	17	Qk	#N/A	#N/A
0.00215948	-0.394948	1	0.997	1	17	Itm2b	integral membrane protein 2B
0.00239722	-0.338603	0.44	0.554	1	17	Dpysl2	dihydropyrimidinase-like 2	R-MMU-1266738, R-MMU-373760, R-MMU-422475, R-MMU-9675108, R-MMU-437239, R-MMU-373755, R-MMU-399956
0.00249129	-0.288817	0.94	0.936	1	17	Actn4	#N/A	#N/A
0.00403173	-0.285187	0.765	0.875	1	17	Ywhaq	#N/A	#N/A
0.00410441	-0.309978	0.5	0.664	1	17	Xist	#N/A	NA
0.00432666	0.276214	1	0.982	1	17	Psap	prosaposin	, R-MMU-168256, R-MMU-109582, R-MMU-168249, R-MMU-1430728, R-MMU-556833, R-MMU-6798695, R-MMU-114608, R-MMU-162582, R-MMU-76002, R-MMU-76005, R-MMU-372790, R-MMU-388396, R-MMU-418594, R-MMU-373076, R-MMU-375276, R-MMU-500792, R-MMU-428157, R-MMU-1660662
0.00474972	-0.334869	0.639	0.706	1	17	Selenoh	selenoprotein H
0.00963447	-0.251171	0.217	0.315	1	17	Pcnt	#N/A	#N/A
1.57944e-19	2.10375	1	0.031	2.97503e-15	20	Tspan15	tetraspanin 15
2.64464e-19	2.59933	1	0.031	4.98144e-15	20	Sec14l3	SEC14-like lipid binding 3
3.51091e-19	1.85449	1	0.031	6.61315e-15	20	Lamc2	laminin, gamma 2
1.98765e-18	2.81811	1	0.033	3.74394e-14	20	Nnat	neuronatin
1.93674e-17	3.15903	1	0.035	3.64805e-13	20	Clic5	chloride intracellular channel 5
2.25703e-17	2.06363	1	0.035	4.25134e-13	20	Ehd2	EH-domain containing 2	R-MMU-109582, R-MMU-983231,
2.51453e-17	1.19325	0.667	0.014	4.73637e-13	20	Foxp2	#N/A	#N/A
4.68501e-17	2.28432	1	0.037	8.82468e-13	20	Gpc3	glypican 3	R-MMU-1430728, R-MMU-392499, R-MMU-597592, R-MMU-9709957, R-MMU-71387, R-MMU-1630316, R-MMU-1638091, R-MMU-1793185, R-MMU-196854, R-MMU-1971475, R-MMU-2022928, R-MMU-2024096, R-MMU-2187338, R-MMU-6806667, R-MMU-975634, R-MMU-381426, R-MMU-8957275,
9.55128e-16	2.07484	0.667	0.016	1.79908e-11	20	Kcne2	potassium voltage-gated channel, Isk-related subfamily, gene 2
1.34009e-15	1.67642	0.667	0.016	2.52419e-11	20	Lama3	laminin, alpha 3	R-MMU-1500931, R-MMU-162582, R-MMU-1474244, R-MMU-1474290, R-MMU-2022090, R-MMU-3000157, R-MMU-446107, R-MMU-446728, R-MMU-9006934, R-MMU-1474228, R-MMU-2214320, R-MMU-6806834, R-MMU-8874081, R-MMU-8875878
2.44898e-15	0.707819	0.667	0.016	4.6129e-11	20	Cdh16	#N/A	#N/A
7.32598e-15	2.80993	1	0.045	1.37992e-10	20	Car2	carbonic anhydrase 2	, R-MMU-1430728, R-MMU-382551, R-MMU-1237044, R-MMU-1247673, R-MMU-1480926, R-MMU-1475029
1.76649e-14	1.37726	0.667	0.018	3.32736e-10	20	Erbb3	#N/A	#N/A
2.56027e-14	2.11464	0.667	0.018	4.82253e-10	20	Itgb6	integrin beta 6	R-MMU-1474244, R-MMU-3000178, R-MMU-216083, R-MMU-1566948, R-MMU-2129379,
4.95481e-14	1.72232	1	0.045	9.33289e-10	20	Cryab	crystallin, alpha B	R-MMU-2262752, R-MMU-3371556, R-MMU-8953897, R-MMU-3371571,
6.3923e-14	0.67925	0.667	0.018	1.20405e-09	20	Fgf1	fibroblast growth factor 1	R-MMU-162582, R-MMU-5673001, R-MMU-5683057, R-MMU-5684996, R-MMU-9006934, R-MMU-1257604, R-MMU-9006925, R-MMU-199418, R-MMU-6811558, R-MMU-190236, R-MMU-5654726, R-MMU-5654727, R-MMU-5654732, R-MMU-5654733, R-MMU-5654736, R-MMU-5654738, R-MMU-5654741, R-MMU-5654743, R-MMU-109704, R-MMU-112399, R-MMU-2404192, R-MMU-2428924, R-MMU-2428928, R-MMU-74751, R-MMU-74752, R-MMU-190242, R-MMU-5654219, R-MM…
5.56398e-13	2.51549	1	0.051	1.04803e-08	20	Fbln5	fibulin 5	R-MMU-1474244, R-MMU-1566948, R-MMU-2129379,
8.6926e-13	0.684919	0.667	0.02	1.63734e-08	20	Vsig2	#N/A	#N/A
3.48203e-12	2.38205	0.667	0.022	6.55874e-08	20	Col4a3	collagen, type IV, alpha 3	R-MMU-1266738, R-MMU-162582, R-MMU-375165, R-MMU-422475, R-MMU-9675108, R-MMU-1474244, R-MMU-1474290, R-MMU-2022090, R-MMU-3000157, R-MMU-3000171, R-MMU-1650814, R-MMU-186797, R-MMU-216083, R-MMU-419037, R-MMU-8948216, R-MMU-9006934, R-MMU-1442490, R-MMU-1474228, R-MMU-2214320, R-MMU-2243919,
3.66727e-12	1.34045	0.667	0.022	6.90768e-08	20	Ano1	anoctamin 1, calcium activated chloride channel	, R-MMU-382551, R-MMU-2672351, R-MMU-983712
4.75185e-12	1.45821	0.667	0.022	8.95058e-08	20	Fam174b	family with sequence similarity 174, member B
5.54425e-12	0.928209	0.667	0.022	1.04432e-07	20	Pof1b	premature ovarian failure 1B
5.54731e-12	1.99916	0.667	0.022	1.04489e-07	20	Spock2	sparc/osteonectin, cwcv and kazal-like domains proteoglycan 2
7.13412e-12	2.80818	1	0.059	1.34378e-07	20	2200002D01Rik	RIKEN cDNA 2200002D01 gene
7.16915e-12	0.875942	0.667	0.022	1.35038e-07	20	Scnn1g	sodium channel, nonvoltage-gated 1 gamma	R-MMU-382551, R-MMU-2672351, R-MMU-983712
7.93526e-12	0.684919	0.667	0.022	1.49469e-07	20	Cftr	#N/A	#N/A
3.62356e-11	1.37694	0.667	0.024	6.82533e-07	20	Aqp1	aquaporin 1	R-MMU-382551, R-MMU-1237044, R-MMU-1247673, R-MMU-1480926, R-MMU-432040, R-MMU-445717, R-MMU-432047
6.25345e-11	1.64846	0.667	0.027	1.1779e-06	20	Col4a5	collagen, type IV, alpha 5	R-MMU-1266738, R-MMU-162582, R-MMU-375165, R-MMU-422475, R-MMU-9675108, R-MMU-1474244, R-MMU-1474290, R-MMU-2022090, R-MMU-3000157, R-MMU-3000171, R-MMU-1650814, R-MMU-186797, R-MMU-216083, R-MMU-419037, R-MMU-8948216, R-MMU-9006934, R-MMU-1442490, R-MMU-1474228, R-MMU-2214320, R-MMU-2243919,
4.44354e-10	2.19433	1	0.073	8.36985e-06	20	Ndst1	N-deacetylase/N-sulfotransferase (heparan glucosaminyl) 1	, R-MMU-1430728, R-MMU-71387, R-MMU-1630316, R-MMU-1638091, R-MMU-2022928
4.86027e-10	3.51622	1	0.073	9.1548e-06	20	Igfbp7	insulin-like growth factor binding protein 7	R-MMU-392499, R-MMU-597592, R-MMU-381426, R-MMU-8957275,
6.79229e-10	1.29639	0.667	0.029	1.2794e-05	20	Adgrf5	adhesion G protein-coupled receptor F5	R-MMU-392499, R-MMU-5683826,
1.27868e-09	1.29911	0.667	0.031	2.40852e-05	20	Hspg2	perlecan (heparan sulfate proteoglycan 2)
1.50063e-09	1.13666	0.667	0.031	2.82659e-05	20	Gsta4	glutathione S-transferase, alpha 4
2.14422e-09	0.925411	0.667	0.031	4.03885e-05	20	Pard3	par-3 family cell polarity regulator	, R-MMU-1500931, R-MMU-162582, R-MMU-170834, R-MMU-9006936, R-MMU-446728, R-MMU-421270, R-MMU-2173791, R-MMU-420029
2.32111e-09	0.908732	0.667	0.031	4.37204e-05	20	Arhgap44	Rho GTPase activating protein 44	R-MMU-162582, R-MMU-194315, R-MMU-8980692, R-MMU-9012999, R-MMU-9716542, R-MMU-9013148, R-MMU-9013149,
2.41404e-09	0.822896	0.667	0.031	4.54709e-05	20	Gata6	GATA binding protein 6	, R-MMU-109582, R-MMU-392499, R-MMU-983231, R-MMU-5683826
3.17881e-09	0.875942	0.667	0.031	5.9876e-05	20	Clu	clusterin	R-MMU-168256, R-MMU-109582, R-MMU-166658, R-MMU-168249, R-MMU-977606, R-MMU-114608, R-MMU-76002, R-MMU-76005, R-MMU-6803157, R-MMU-166665,
3.39507e-09	1.75854	0.667	0.033	6.39496e-05	20	Tjp1	tight junction protein 1	R-MMU-5653656, R-MMU-162582, R-MMU-199991, R-MMU-157858, R-MMU-109581, R-MMU-111465, R-MMU-351906, R-MMU-5357801, R-MMU-75153, R-MMU-191650, R-MMU-2028269,
5.75021e-09	0.91983	0.667	0.033	0.000108311	20	Epb41l5	erythrocyte membrane protein band 4.1 like 5	R-MMU-112316, R-MMU-6794362, R-MMU-6794361,
1.13371e-07	0.822896	0.667	0.039	0.00213545	20	Galnt18	polypeptide N-acetylgalactosaminyltransferase 18	R-MMU-392499, R-MMU-597592, R-MMU-5173105, R-MMU-913709,
1.5597e-07	3.09617	0.667	0.043	0.00293785	20	F3	coagulation factor III
5.60109e-07	1.12011	0.667	0.047	0.0105502	20	Serpinb9	serine (or cysteine) peptidase inhibitor, clade B, member 9
3.23357e-06	0.86786	0.667	0.051	0.0609075	20	Rbms3	RNA binding motif, single stranded interacting protein
4.21384e-06	1.92541	0.667	0.055	0.0793719	20	Col4a2	collagen, type IV, alpha 2	R-MMU-1266738, R-MMU-162582, R-MMU-375165, R-MMU-422475, R-MMU-9675108, R-MMU-1474244, R-MMU-1474290, R-MMU-2022090, R-MMU-3000157, R-MMU-3000171, R-MMU-1650814, R-MMU-186797, R-MMU-216083, R-MMU-419037, R-MMU-8948216, R-MMU-9006934, R-MMU-1442490, R-MMU-1474228, R-MMU-2214320, R-MMU-2243919
6.7203e-06	2.16768	0.667	0.059	0.126584	20	Fermt2	fermitin family member 2	R-MMU-1500931, R-MMU-162582, R-MMU-194315, R-MMU-9012999, R-MMU-9716542, R-MMU-9013149, R-MMU-446728, R-MMU-9013423, R-MMU-446353,
6.86677e-06	2.6691	1	0.165	0.129343	20	Cnn2	calponin 2	R-MMU-168256, R-MMU-168249, R-MMU-6798695,
7.08966e-06	1.06166	0.667	0.055	0.133541	20	Serpinh1	serine (or cysteine) peptidase inhibitor, clade H, member 1	R-MMU-1474244, R-MMU-1474290, R-MMU-1650814,
1.22644e-05	2.65322	0.667	0.063	0.231012	20	Col4a1	collagen, type IV, alpha 1	R-MMU-1266738, R-MMU-162582, R-MMU-375165, R-MMU-422475, R-MMU-9675108, R-MMU-1474244, R-MMU-1474290, R-MMU-2022090, R-MMU-3000157, R-MMU-3000171, R-MMU-1650814, R-MMU-186797, R-MMU-216083, R-MMU-419037, R-MMU-8948216, R-MMU-9006934, R-MMU-1442490, R-MMU-1474228, R-MMU-2214320, R-MMU-2243919,
1.91939e-05	1.57557	0.667	0.067	0.361535	20	Cavin1	caveolae associated 1	R-MMU-74160, R-MMU-162582, R-MMU-194315, R-MMU-8980692, R-MMU-9012999, R-MMU-9013026, R-MMU-9716542, R-MMU-9013106, R-MMU-73864, R-MMU-73863
5.4432e-05	1.50619	0.667	0.073	1	20	Agrn	agrin	, R-MMU-1430728, R-MMU-9709957, R-MMU-71387, R-MMU-1474244, R-MMU-3000178, R-MMU-1630316, R-MMU-1638091, R-MMU-1793185, R-MMU-196854, R-MMU-1971475, R-MMU-2022928, R-MMU-2024096, R-MMU-2187338, R-MMU-6806667, R-MMU-975634
8.10635e-05	2.28129	1	0.167	1	20	Pmp22	peripheral myelin protein 22
0.000133119	1.01183	0.333	0.018	1	20	Rtkn2	rhotekin 2
0.000257651	0.659583	0.333	0.02	1	20	Kcnj13	potassium inwardly-rectifying channel, subfamily J, member 13
0.000310546	2.92541	0.667	0.092	1	20	Vegfa	vascular endothelial growth factor A	R-MMU-109582, R-MMU-114608, R-MMU-162582, R-MMU-76002, R-MMU-76005, R-MMU-9006934, R-MMU-194138, R-MMU-4420097, R-MMU-5218921, R-MMU-194313, R-MMU-195399,
0.000424404	1.42094	1	0.178	1	20	Tmem176b	transmembrane protein 176B
0.00053137	0.656795	0.333	0.022	1	20	Il18r1	interleukin 18 receptor 1
0.000598038	1.66611	1	0.271	1	20	Tppp3	tubulin polymerization-promoting protein family member 3
0.000606759	2.34501	1	0.337	1	20	Klf9	Kruppel-like factor 9
0.000697518	1.1506	0.333	0.024	1	20	Fzd2	frizzled class receptor 2	R-MMU-162582, R-MMU-195721, R-MMU-201681, R-MMU-3858494, R-MMU-4086400, R-MMU-4608870, R-MMU-4086398, R-MMU-5140745, R-MMU-4641262
0.000856904	1.42276	1	0.327	1	20	Hs2st1	heparan sulfate 2-O-sulfotransferase 1	R-MMU-1430728, R-MMU-71387, R-MMU-1630316, R-MMU-1638091, R-MMU-2022928,
0.00100417	1.34418	0.667	0.112	1	20	Pls3	plastin 3 (T-isoform)
0.0010087	0.354496	0.333	0.024	1	20	Plxnb1	plexin B1	R-MMU-1266738, R-MMU-162582, R-MMU-194315, R-MMU-9012999, R-MMU-9716542, R-MMU-422475, R-MMU-9675108, R-MMU-372790, R-MMU-388396, R-MMU-416482, R-MMU-373755, R-MMU-9013405, R-MMU-400685, R-MMU-416550, R-MMU-416572,
0.00103536	0.362991	0.333	0.024	1	20	Sh3d19	#N/A	#N/A
0.00132642	1.04269	0.667	0.108	1	20	Lratd2	#N/A	#N/A
0.00171054	0.346051	0.333	0.027	1	20	LOC115487124	#N/A	NA
0.00352706	1.28168	0.667	0.12	1	20	Mmp14	matrix metallopeptidase 14 (membrane-inserted)	R-MMU-1474244, R-MMU-1442490, R-MMU-1474228, R-MMU-1592389,
0.00413358	0.828113	0.333	0.033	1	20	Col6a1	collagen, type VI, alpha 1	R-MMU-1266738, R-MMU-162582, R-MMU-375165, R-MMU-422475, R-MMU-9675108, R-MMU-1474244, R-MMU-3000178, R-MMU-1474290, R-MMU-2022090, R-MMU-1650814, R-MMU-186797, R-MMU-216083, R-MMU-419037, R-MMU-8948216, R-MMU-9006934, R-MMU-1442490, R-MMU-1474228
0.00536494	0.318252	0.333	0.033	1	20	Bmp4	bone morphogenetic protein 4	R-MMU-392499, R-MMU-597592, R-MMU-1474244, R-MMU-1566948, R-MMU-2129379, R-MMU-381426, R-MMU-8957275
0.00544489	1.62149	0.667	0.157	1	20	Sema3e	sema domain, immunoglobulin domain (Ig), short basic domain, secreted, (semaphorin) 3E	R-MMU-1266738, R-MMU-422475, R-MMU-9675108, R-MMU-373755, R-MMU-416700
0.00562841	0.984369	1	1	1	20	Calm1	#N/A	#N/A
0.0056428	1.23793	1	0.816	1	20	Skp1a	#N/A	#N/A
0.00668963	-2.44893	0.667	0.99	1	20	Psap	prosaposin	, R-MMU-168256, R-MMU-109582, R-MMU-168249, R-MMU-1430728, R-MMU-556833, R-MMU-6798695, R-MMU-114608, R-MMU-162582, R-MMU-76002, R-MMU-76005, R-MMU-372790, R-MMU-388396, R-MMU-418594, R-MMU-373076, R-MMU-375276, R-MMU-500792, R-MMU-428157, R-MMU-1660662
0.00688012	-1.62624	1	0.996	1	20	Cyba	cytochrome b-245, alpha polypeptide	R-MMU-1280218, R-MMU-168256, R-MMU-168249, R-MMU-6798695, R-MMU-162582, R-MMU-194315, R-MMU-9012999, R-MMU-9716542, R-MMU-2262752, R-MMU-8953897, R-MMU-9013148, R-MMU-9013149, R-MMU-983169, R-MMU-9006934, R-MMU-195258, R-MMU-1236975, R-MMU-9711123, R-MMU-9013404, R-MMU-9013423, R-MMU-194138, R-MMU-4420097, R-MMU-3299685, R-MMU-1222556, R-MMU-1236973, R-MMU-5668599
0.0075436	1.02846	1	0.696	1	20	Mrpl14	#N/A	#N/A
5.68358e-57	2.77533	0.907	0.062	1.07056e-52	21	Ube2c	ubiquitin-conjugating enzyme E2C	R-MMU-1280218, R-MMU-168256, R-MMU-392499, R-MMU-597592, R-MMU-1640170, R-MMU-2262752, R-MMU-2555396, R-MMU-68882, R-MMU-68886, R-MMU-69278, R-MMU-8953897, R-MMU-983168, R-MMU-983169, R-MMU-141405, R-MMU-141430, R-MMU-174048, R-MMU-174084, R-MMU-174143, R-MMU-174154, R-MMU-174178, R-MMU-174184, R-MMU-176407, R-MMU-176408, R-MMU-176409, R-MMU-176412, R-MMU-176814, R-MMU-179409, R-MMU-179419, R-MMU…
7.82411e-55	3.63749	1	0.113	1.47375e-50	21	Top2a	topoisomerase (DNA) II alpha	R-MMU-392499, R-MMU-597592, R-MMU-2990846, R-MMU-3108232, R-MMU-4615885
8.93435e-47	3.33275	1	0.149	1.68287e-42	21	Pclaf	PCNA clamp associated factor	R-MMU-73893, R-MMU-73894, R-MMU-110313, R-MMU-5656169
3.19945e-27	3.06291	1	0.829	6.02649e-23	21	Hmgb2	high mobility group box 2	R-MMU-109581, R-MMU-5357801, R-MMU-75153, R-MMU-140342,
1.21681e-21	1.61218	1	0.762	2.29198e-17	21	Tubb4b	tubulin, beta 4B class IVB	R-MMU-1280218, R-MMU-168256, R-MMU-109582, R-MMU-168249, R-MMU-5653656, R-MMU-1266738, R-MMU-392499, R-MMU-6798695, R-MMU-162582, R-MMU-194315, R-MMU-9716542, R-MMU-597592, R-MMU-1640170, R-MMU-2262752, R-MMU-2555396, R-MMU-2995410, R-MMU-68882, R-MMU-68886, R-MMU-69278, R-MMU-8953897, R-MMU-453274, R-MMU-69275, R-MMU-199991, R-MMU-6811434, R-MMU-6811442, R-MMU-8856688, R-MMU-983189, R-MMU-983231…
7.64342e-21	1.64858	1	0.813	1.43971e-16	21	Cbx3	chromobox 3
8.11212e-20	1.3264	1	0.962	1.528e-15	21	Hmgn2	high mobility group nucleosomal binding domain 2
2.66233e-19	1.30335	1	0.653	5.01477e-15	21	Selenoh	selenoprotein H
1.00977e-18	1.05345	1	0.989	1.902e-14	21	Ran	#N/A	#N/A
6.4311e-18	1.10022	1	0.887	1.21136e-13	21	Alyref	#N/A	#N/A
4.38096e-15	0.761898	1	0.993	8.25198e-11	21	Snrpe	#N/A	#N/A
8.31606e-15	0.785888	1	0.998	1.56641e-10	21	Tagln2	#N/A	#N/A
1.03256e-14	0.900296	1	0.962	1.94494e-10	21	1810037I17Rik	#N/A	#N/A
6.32131e-12	0.764419	1	0.782	1.19068e-07	21	Plp2	#N/A	#N/A
1.47025e-11	0.671309	1	0.991	2.76937e-07	21	Snrpg	#N/A	#N/A
2.14077e-10	1.28429	1	0.927	4.03235e-06	21	Pcna	proliferating cell nuclear antigen	R-MMU-212436, R-MMU-73857, R-MMU-74160, R-MMU-392499, R-MMU-597592, R-MMU-1640170, R-MMU-2990846, R-MMU-3108232, R-MMU-4615885, R-MMU-69278, R-MMU-110314, R-MMU-5696398, R-MMU-5696399, R-MMU-5696400, R-MMU-6781827, R-MMU-6782135, R-MMU-6782210, R-MMU-73893, R-MMU-73894, R-MMU-3700989, R-MMU-69239, R-MMU-69242, R-MMU-69306, R-MMU-73886, R-MMU-8852135, R-MMU-8866654, R-MMU-157579, R-MMU-73884, R-MM…
7.90783e-10	0.50663	1	0.998	1.48952e-05	21	Serbp1	#N/A	#N/A
8.17031e-10	-0.888431	1	0.996	1.53896e-05	21	Hspa5	heat shock protein 5	R-MMU-1280218, R-MMU-168256, R-MMU-2262752, R-MMU-3371453, R-MMU-3371556, R-MMU-8953897, R-MMU-983169, R-MMU-983170,
6.24737e-09	0.640033	1	0.907	0.000117676	21	Hdgf	#N/A	#N/A
1.26043e-08	-0.763209	1	0.991	0.000237414	21	Ctsz	cathepsin Z	R-MMU-168256, R-MMU-168249, R-MMU-5653656, R-MMU-392499, R-MMU-6798695, R-MMU-597592, R-MMU-199991, R-MMU-199977, R-MMU-446203, R-MMU-948021, R-MMU-199992, R-MMU-2022377, R-MMU-2980736, R-MMU-204005, R-MMU-5694530, R-MMU-432720
4.2743e-08	0.526061	1	0.993	0.000805107	21	Calm2	#N/A	#N/A
1.22879e-07	0.45517	1	0.998	0.00231454	21	Erh	#N/A	#N/A
2.20648e-07	0.701718	1	0.978	0.00415613	21	Hnrnpa3	#N/A	#N/A
3.21759e-07	0.538702	0.953	0.684	0.00606066	21	Cdk4	#N/A	#N/A
3.73119e-07	0.554038	0.605	0.251	0.00702807	21	Pcnt	#N/A	#N/A
4.98034e-07	0.433476	1	0.973	0.00938096	21	Hnrnpa0	#N/A	#N/A
5.2534e-07	0.35905	0.512	0.173	0.00989531	21	Sqle	#N/A	#N/A
5.65507e-07	-0.940464	1	0.996	0.0106519	21	Ctsb	cathepsin B	R-MMU-1280218, R-MMU-168256, R-MMU-168249, R-MMU-6798695, R-MMU-2132295, R-MMU-1474244, R-MMU-1474290, R-MMU-2022090, R-MMU-1442490, R-MMU-1474228, R-MMU-168898, R-MMU-1679131
1.27106e-06	-0.689668	1	1	0.0239417	21	Cstb	cystatin B	R-MMU-168256, R-MMU-168249, R-MMU-6798695
3.97668e-06	0.411668	0.977	0.671	0.0749047	21	Mrpl14	#N/A	#N/A
7.5463e-06	0.360369	1	1	0.142142	21	Eif2s2	#N/A	#N/A
1.00366e-05	0.454154	0.953	0.829	0.18905	21	Hnrnpd	#N/A	#N/A
1.57471e-05	0.479944	1	0.96	0.296613	21	LOC102636299	#N/A	#N/A
1.58828e-05	-0.582656	1	0.993	0.299168	21	Prdx5	peroxiredoxin 5	, R-MMU-212436, R-MMU-73857, R-MMU-74160, R-MMU-2262752, R-MMU-8953897, R-MMU-3700989, R-MMU-9711123, R-MMU-5628897, R-MMU-3299685
2.22613e-05	0.364309	1	1	0.419315	21	Ybx1	#N/A	#N/A
3.28437e-05	-0.506493	0.977	0.987	0.618644	21	Pdia3	#N/A	#N/A
6.30513e-05	-0.624418	0.977	1	1	21	Itm2b	integral membrane protein 2B
8.26068e-05	0.334884	1	0.996	1	21	Reep5	#N/A	#N/A
0.000120572	-0.277445	1	1	1	21	Eef1a1	eukaryotic translation elongation factor 1 alpha 1	R-MMU-168256, R-MMU-168249, R-MMU-392499, R-MMU-72766, R-MMU-6798695, R-MMU-597592, R-MMU-2262752, R-MMU-3371556, R-MMU-8953897, R-MMU-156842, R-MMU-3371511, R-MMU-8876725,
0.000129402	-0.407884	1	0.998	1	21	Atp6v1f	#N/A	#N/A
0.000175097	-0.384315	1	1	1	21	Akr1a1	#N/A	#N/A
0.000223393	0.290462	0.977	0.922	1	21	Atp5o	#N/A	#N/A
0.000287845	-0.495428	0.512	0.76	1	21	Itm2c	#N/A	#N/A
0.000298407	-0.550336	0.791	0.931	1	21	Laptm4a	#N/A	#N/A
0.000337862	-0.582181	1	0.996	1	21	Esd	esterase D/formylglutathione hydrolase	R-MMU-1430728, R-MMU-211859, R-MMU-156580, R-MMU-156590,
0.000339448	0.41927	0.93	0.829	1	21	Ywhaq	#N/A	#N/A
0.000438059	-0.31814	1	1	1	21	Tomm6	#N/A	#N/A
0.000446958	0.317775	1	0.978	1	21	Tma7	#N/A	#N/A
0.000465297	0.374619	1	0.984	1	21	Arpp19	#N/A	#N/A
0.000504304	-0.944762	0.674	0.847	1	21	Rhob	ras homolog family member B	R-MMU-109582, R-MMU-1266738, R-MMU-162582, R-MMU-194315, R-MMU-76002, R-MMU-9012999, R-MMU-9013026, R-MMU-9716542, R-MMU-422475, R-MMU-9675108, R-MMU-372790, R-MMU-388396, R-MMU-416482, R-MMU-195258, R-MMU-5663220, R-MMU-5625740, R-MMU-114604, R-MMU-5625900, R-MMU-373755, R-MMU-400685, R-MMU-416572, R-MMU-5627117
0.000704912	-0.376394	1	0.978	1	21	Selenok	#N/A	#N/A
0.000727414	0.364956	0.977	0.922	1	21	Cox17	#N/A	#N/A
0.000852426	0.332003	0.953	0.889	1	21	Anp32a	#N/A	#N/A
0.000854485	0.272309	1	0.949	1	21	Ndufa11	#N/A	#N/A
0.00103646	0.362634	1	0.918	1	21	Rtraf	#N/A	#N/A
0.00111114	-0.389559	1	0.993	1	21	Ctsd	cathepsin D	R-MMU-1280218, R-MMU-168256, R-MMU-168249, R-MMU-392499, R-MMU-6798695, R-MMU-2132295, R-MMU-1474244, R-MMU-1442490, R-MMU-1474228, R-MMU-2022377, R-MMU-2980736,
0.00117261	-0.256689	1	1	1	21	Hsp90ab1	#N/A	#N/A
0.00133666	-0.315695	1	0.991	1	21	Vcp	#N/A	#N/A
0.00133791	-0.348405	1	1	1	21	Myl6	#N/A	#N/A
0.00151436	0.273267	0.953	0.962	1	21	Mrfap1	#N/A	#N/A
0.00190794	0.286822	0.953	0.867	1	21	Krtcap2	#N/A	#N/A
0.00249307	-0.412262	0.977	0.978	1	21	S100a11	S100 calcium binding protein A11	R-MMU-168256, R-MMU-168249, R-MMU-6798695
0.00263789	-0.484123	0.721	0.871	1	21	Cttnbp2nl	#N/A	#N/A
0.00266896	-0.40458	0.837	0.907	1	21	Selenow	#N/A	#N/A
0.00287936	0.294481	0.907	0.84	1	21	Dctn3	#N/A	#N/A
0.00301752	-0.27606	1	0.996	1	21	Aldoa	#N/A	#N/A
0.00312744	0.301561	0.93	0.878	1	21	Emd	#N/A	#N/A
0.00322681	-0.432152	0.884	0.967	1	21	Psmd8	#N/A	#N/A
0.00374483	-0.291308	1	0.996	1	21	Cyba	cytochrome b-245, alpha polypeptide	R-MMU-1280218, R-MMU-168256, R-MMU-168249, R-MMU-6798695, R-MMU-162582, R-MMU-194315, R-MMU-9012999, R-MMU-9716542, R-MMU-2262752, R-MMU-8953897, R-MMU-9013148, R-MMU-9013149, R-MMU-983169, R-MMU-9006934, R-MMU-195258, R-MMU-1236975, R-MMU-9711123, R-MMU-9013404, R-MMU-9013423, R-MMU-194138, R-MMU-4420097, R-MMU-3299685, R-MMU-1222556, R-MMU-1236973, R-MMU-5668599
0.0039809	0.304508	1	1	1	21	Hspa8	heat shock protein 8	R-MMU-168256, R-MMU-168249, R-MMU-5653656, R-MMU-392499, R-MMU-8953854, R-MMU-6798695, R-MMU-597592, R-MMU-2262752, R-MMU-3371453, R-MMU-3371556, R-MMU-72203, R-MMU-8953897, R-MMU-199991, R-MMU-112315, R-MMU-112316, R-MMU-3371497, R-MMU-199992, R-MMU-432722, R-MMU-112310, R-MMU-3371568, R-MMU-3371571, R-MMU-72163, R-MMU-72172, R-MMU-8856828, R-MMU-432720, R-MMU-888590, R-MMU-450408, R-MMU-450531,…
0.00521331	-0.559095	0.93	0.942	1	21	S100a1	S100 calcium binding protein A1
0.00634631	-0.407451	1	0.987	1	21	Psap	prosaposin	, R-MMU-168256, R-MMU-109582, R-MMU-168249, R-MMU-1430728, R-MMU-556833, R-MMU-6798695, R-MMU-114608, R-MMU-162582, R-MMU-76002, R-MMU-76005, R-MMU-372790, R-MMU-388396, R-MMU-418594, R-MMU-373076, R-MMU-375276, R-MMU-500792, R-MMU-428157, R-MMU-1660662
0.00784977	-0.314184	0.884	0.98	1	21	Dad1	#N/A	#N/A
0.00805801	-0.296675	1	0.98	1	21	Bnip3l	#N/A	#N/A
0.00910219	0.264883	1	0.991	1	21	Cycs	#N/A	#N/A
0.00933911	-2.61261	1	0.949	1	21	Rn7sk	#N/A	NA
0.00999214	0.576497	0.674	0.602	1	21	Xist	#N/A	NA
1.32268e-39	2.51305	0.884	0.116	2.4914e-35	23	Tmem176b	transmembrane protein 176B
4.09776e-34	2.43108	0.814	0.111	7.71854e-30	23	Pmp22	peripheral myelin protein 22
8.38604e-26	-2.62297	0.721	0.998	1.57959e-21	23	Anxa2	annexin A2	R-MMU-168256, R-MMU-109582, R-MMU-168249, R-MMU-6798695, R-MMU-75205,
3.64334e-25	-2.72035	0.814	0.993	6.8626e-21	23	S100a11	S100 calcium binding protein A11	R-MMU-168256, R-MMU-168249, R-MMU-6798695
1.50149e-24	1.64972	0.605	0.078	2.82821e-20	23	Mmp14	matrix metallopeptidase 14 (membrane-inserted)	R-MMU-1474244, R-MMU-1442490, R-MMU-1474228, R-MMU-1592389,
6.57807e-24	-2.59014	1	1	1.23904e-19	23	Tmsb10	thymosin, beta 10
8.76682e-24	1.80027	1	0.996	1.65132e-19	23	Ctsb	cathepsin B	R-MMU-1280218, R-MMU-168256, R-MMU-168249, R-MMU-6798695, R-MMU-2132295, R-MMU-1474244, R-MMU-1474290, R-MMU-2022090, R-MMU-1442490, R-MMU-1474228, R-MMU-168898, R-MMU-1679131
1.21063e-23	-2.75088	0.884	0.998	2.28034e-19	23	Cd9	CD9 antigen	R-MMU-109582, R-MMU-114608, R-MMU-76002, R-MMU-76005, R-MMU-1187000, R-MMU-1474165, R-MMU-1300645
3.35005e-23	-3.3619	0.372	0.949	6.31016e-19	23	Plet1	placenta expressed transcript 1	R-MMU-392499, R-MMU-163125, R-MMU-597592
2.27464e-22	-2.79652	0.372	0.942	4.2845e-18	23	Atp6v0d2	ATPase, H+ transporting, lysosomal V0 subunit D2	R-MMU-168256, R-MMU-168249, R-MMU-162582, R-MMU-2262752, R-MMU-8953897, R-MMU-382551, R-MMU-9639288, R-MMU-9711097, R-MMU-9006934, R-MMU-983712, R-MMU-917937, R-MMU-74752, R-MMU-1222556, R-MMU-77387, R-MMU-917977,
1.87825e-21	-4.0025	0.744	0.967	3.53787e-17	23	Ccl6	chemokine (C-C motif) ligand 6	R-MMU-162582, R-MMU-372790, R-MMU-388396, R-MMU-416476, R-MMU-418594, R-MMU-373076, R-MMU-375276, R-MMU-444473, R-MMU-500792
1.40793e-20	-2.76223	0.372	0.936	2.65198e-16	23	Ear2	eosinophil-associated, ribonuclease A family, member 2	R-MMU-168256, R-MMU-168249, R-MMU-6798695
7.52196e-20	-1.45337	0.884	0.993	1.41684e-15	23	Mpc1	#N/A	#N/A
1.42461e-19	0.884111	1	1	2.6834e-15	23	Lamp1	#N/A	#N/A
2.76224e-19	-2.98329	0.791	0.956	5.20296e-15	23	Lpl	lipoprotein lipase	R-MMU-1430728, R-MMU-9709957, R-MMU-382551, R-MMU-196854, R-MMU-2187338, R-MMU-6806667, R-MMU-975634, R-MMU-174824, R-MMU-8963899, R-MMU-8963901, R-MMU-8963889
4.88662e-19	1.44544	1	0.998	9.20444e-15	23	Itm2b	integral membrane protein 2B
8.98784e-19	1.15195	1	0.991	1.69295e-14	23	Ctsz	cathepsin Z	R-MMU-168256, R-MMU-168249, R-MMU-5653656, R-MMU-392499, R-MMU-6798695, R-MMU-597592, R-MMU-199991, R-MMU-199977, R-MMU-446203, R-MMU-948021, R-MMU-199992, R-MMU-2022377, R-MMU-2980736, R-MMU-204005, R-MMU-5694530, R-MMU-432720
1.92314e-17	-1.37791	0.907	0.98	3.62243e-13	23	Aprt	#N/A	#N/A
3.12687e-17	-1.81593	0.628	0.936	5.88977e-13	23	Abcg1	ATP binding cassette subfamily G member 1	, R-MMU-382551, R-MMU-382556, R-MMU-174824, R-MMU-8963899, R-MMU-1369062, R-MMU-8964058
3.3667e-17	0.84287	1	1	6.34152e-13	23	Eif1	eukaryotic translation initiation factor 1
4.35352e-17	-1.00812	1	0.998	8.2003e-13	23	Ndufb1-ps	#N/A	#N/A
2.70819e-16	-1.14211	0.977	0.998	5.10114e-12	23	Reep5	#N/A	#N/A
3.10263e-16	-1.46221	1	0.993	5.84412e-12	23	Ctsd	cathepsin D	R-MMU-1280218, R-MMU-168256, R-MMU-168249, R-MMU-392499, R-MMU-6798695, R-MMU-2132295, R-MMU-1474244, R-MMU-1442490, R-MMU-1474228, R-MMU-2022377, R-MMU-2980736,
4.51014e-16	2.19191	1	0.92	8.49529e-12	23	Atf3	activating transcription factor 3
9.1298e-16	-1.45969	0.767	0.978	1.71969e-11	23	Myof	myoferlin
1.21331e-15	-1.24353	0.721	0.969	2.2854e-11	23	Mpc2	#N/A	#N/A
1.40861e-15	-1.52655	0.698	0.964	2.65325e-11	23	S100a1	S100 calcium binding protein A1
1.6367e-15	-1.93105	0	0.716	3.08289e-11	23	Krt19	keratin 19	R-MMU-1266738, R-MMU-6805567, R-MMU-6809371
2.26524e-15	-1.12137	0.953	0.996	4.26681e-11	23	Myl12b	#N/A	#N/A
3.11263e-15	-1.37485	0.256	0.853	5.86295e-11	23	Plp2	#N/A	#N/A
5.36276e-15	-1.41376	0.721	0.978	1.01013e-10	23	Anxa1	annexin A1	R-MMU-162582, R-MMU-372790, R-MMU-388396, R-MMU-416476, R-MMU-418594, R-MMU-373076, R-MMU-375276, R-MMU-444473, R-MMU-500792,
1.3641e-14	-1.08364	0.86	0.993	2.56942e-10	23	Bnip3l	#N/A	#N/A
6.13021e-14	-0.921955	1	1	1.15469e-09	23	Atp5g3	#N/A	#N/A
8.32156e-14	-0.738242	1	1	1.56745e-09	23	Atp5l	#N/A	#N/A
3.09849e-13	-1.29121	0.953	0.98	5.83632e-09	23	Plin2	perilipin 2
5.13606e-13	0.763933	0.558	0.138	9.67429e-09	23	Spred1	#N/A	#N/A
5.68415e-13	-0.828096	1	1	1.07067e-08	23	Tomm6	#N/A	#N/A
1.08103e-12	-0.996494	0.884	0.973	2.03623e-08	23	Nme1	#N/A	#N/A
1.37745e-12	-0.604335	1	1	2.59457e-08	23	Rpl27	#N/A	#N/A
1.55521e-12	1.78869	0.953	0.82	2.9294e-08	23	Rhob	ras homolog family member B	R-MMU-109582, R-MMU-1266738, R-MMU-162582, R-MMU-194315, R-MMU-76002, R-MMU-9012999, R-MMU-9013026, R-MMU-9716542, R-MMU-422475, R-MMU-9675108, R-MMU-372790, R-MMU-388396, R-MMU-416482, R-MMU-195258, R-MMU-5663220, R-MMU-5625740, R-MMU-114604, R-MMU-5625900, R-MMU-373755, R-MMU-400685, R-MMU-416572, R-MMU-5627117
1.67221e-12	-1.14992	0.326	0.851	3.14977e-08	23	F11r	F11 receptor	R-MMU-109582, R-MMU-202733, R-MMU-1500931, R-MMU-162582, R-MMU-1474244, R-MMU-170834, R-MMU-9006936, R-MMU-446728, R-MMU-216083, R-MMU-421270, R-MMU-2173791, R-MMU-420029
5.43593e-12	-0.768696	1	0.993	1.02391e-07	23	Ndufa4	#N/A	#N/A
6.63146e-12	-0.793653	0.977	0.998	1.2491e-07	23	Aldoa	#N/A	#N/A
8.15998e-12	0.954227	1	1	1.53701e-07	23	Cstb	cystatin B	R-MMU-168256, R-MMU-168249, R-MMU-6798695
2.17147e-11	-0.902219	1	0.991	4.09019e-07	23	Cycs	#N/A	#N/A
5.96164e-11	0.866561	1	0.996	1.12293e-06	23	Hspa5	heat shock protein 5	R-MMU-1280218, R-MMU-168256, R-MMU-2262752, R-MMU-3371453, R-MMU-3371556, R-MMU-8953897, R-MMU-983169, R-MMU-983170,
9.65867e-11	-0.799154	0.93	0.98	1.81931e-06	23	Ndufb7	#N/A	#N/A
1.07083e-10	-0.847909	0.907	0.976	2.01702e-06	23	Romo1	#N/A	#N/A
1.48866e-10	0.693636	1	1	2.80404e-06	23	Eif4a1	#N/A	#N/A
1.8826e-10	-0.785248	0.977	1	3.54606e-06	23	Rps27l	#N/A	#N/A
2.18697e-10	-0.85063	1	0.998	4.11938e-06	23	Tagln2	#N/A	#N/A
3.03388e-10	0.568423	1	1	5.71462e-06	23	H3f3b	#N/A	#N/A
3.40825e-10	-0.723619	1	1	6.41979e-06	23	Tmsb4x	thymosin, beta 4, X chromosome	R-MMU-109582, R-MMU-114608, R-MMU-76002, R-MMU-76005
5.38862e-10	-0.535895	1	1	1.015e-05	23	Sem1	#N/A	#N/A
5.98969e-10	0.76744	0.744	0.336	1.12822e-05	23	Ptov1	prostate tumor over expressed gene 1
8.48214e-10	-0.680285	1	1	1.5977e-05	23	Cox5a	#N/A	#N/A
9.60268e-10	-0.721104	1	1	1.80876e-05	23	Myl6	#N/A	#N/A
4.13868e-09	-0.960798	0.791	0.982	7.79562e-05	23	Hmgn2	high mobility group nucleosomal binding domain 2
4.27165e-09	-0.746576	0.93	0.973	8.04608e-05	23	Lamtor2	#N/A	#N/A
5.80182e-09	-0.644042	0.977	1	0.000109283	23	Uqcrb	#N/A	#N/A
8.6497e-09	-0.752603	0.86	0.978	0.000162926	23	Tkt	#N/A	#N/A
1.03389e-08	0.730952	1	1	0.000194743	23	Ubc	ubiquitin C
1.43431e-08	-0.613557	0.953	1	0.000270167	23	Tomm7	#N/A	#N/A
1.86408e-08	-0.532131	1	1	0.000351118	23	Serf2	#N/A	#N/A
1.92098e-08	-0.818088	0.279	0.804	0.000361836	23	Svil	#N/A	#N/A
2.88691e-08	-0.715495	0.884	0.982	0.000543779	23	Cox7b	#N/A	#N/A
3.54996e-08	-0.461358	1	1	0.000668671	23	Rps8	#N/A	#N/A
4.02363e-08	-0.732778	0.907	0.958	0.000757892	23	Psmb5	#N/A	#N/A
4.43478e-08	-0.593105	0.93	0.984	0.000835336	23	Tma7	#N/A	#N/A
5.4995e-08	-0.710317	0.744	0.933	0.00103589	23	Ndufa5	#N/A	#N/A
7.063e-08	-0.485977	1	1	0.00133039	23	Cox4i1	#N/A	#N/A
1.28847e-07	-0.731357	1	0.987	0.00242696	23	Psap	prosaposin	, R-MMU-168256, R-MMU-109582, R-MMU-168249, R-MMU-1430728, R-MMU-556833, R-MMU-6798695, R-MMU-114608, R-MMU-162582, R-MMU-76002, R-MMU-76005, R-MMU-372790, R-MMU-388396, R-MMU-418594, R-MMU-373076, R-MMU-375276, R-MMU-500792, R-MMU-428157, R-MMU-1660662
2.7808e-07	-0.592478	0.953	0.996	0.00523791	23	Atp5g1	#N/A	#N/A
2.8964e-07	-0.458849	1	1	0.00545566	23	Rpl38	#N/A	#N/A
2.90423e-07	-0.515583	0.977	1	0.0054704	23	Uqcrq	#N/A	#N/A
3.37628e-07	-0.585095	0.93	0.996	0.00635955	23	Atp5mpl	#N/A	#N/A
4.19887e-07	-0.60709	0.302	0.736	0.007909	23	Mrpl14	#N/A	#N/A
4.23349e-07	0.536995	1	1	0.0079742	23	Eif2s2	#N/A	#N/A
4.677e-07	-0.585517	0.93	0.991	0.0088096	23	Arpp19	#N/A	#N/A
4.70154e-07	-0.579829	0.953	0.991	0.00885583	23	Uqcr10	#N/A	#N/A
5.10822e-07	-0.66062	0.698	0.947	0.00962184	23	Ndufb2	#N/A	#N/A
6.28846e-07	-0.776133	0.279	0.702	0.011845	23	Sowahc	#N/A	#N/A
7.58364e-07	-0.570217	0.907	0.993	0.0142845	23	Smdt1	#N/A	#N/A
7.78054e-07	-0.524063	0.977	1	0.0146554	23	Rpl36a	#N/A	#N/A
9.31014e-07	-0.540191	0.953	1	0.0175366	23	Ndufa2	#N/A	#N/A
9.93491e-07	0.404018	1	1	0.0187134	23	Eef1a1	eukaryotic translation elongation factor 1 alpha 1	R-MMU-168256, R-MMU-168249, R-MMU-392499, R-MMU-72766, R-MMU-6798695, R-MMU-597592, R-MMU-2262752, R-MMU-3371556, R-MMU-8953897, R-MMU-156842, R-MMU-3371511, R-MMU-8876725,
9.99426e-07	-0.422725	1	1	0.0188252	23	Cox8a	#N/A	#N/A
1.20924e-06	-0.545682	0.977	0.991	0.0227772	23	Ost4	#N/A	#N/A
1.34969e-06	-0.598176	0.86	0.922	0.0254228	23	Ndufa8	#N/A	#N/A
1.35442e-06	-0.565008	0.93	0.991	0.0255118	23	Psma7	#N/A	#N/A
2.44519e-06	-0.646753	0.372	0.713	0.0460577	23	Abhd5	#N/A	#N/A
2.97381e-06	-0.685061	0.884	0.973	0.0560146	23	1810037I17Rik	#N/A	#N/A
3.94152e-06	0.553526	1	0.911	0.0742424	23	Laptm4a	#N/A	#N/A
5.25249e-06	-0.448314	0.977	1	0.0989359	23	Arf5	#N/A	#N/A
5.90472e-06	-0.723231	0.674	0.882	0.111221	23	Atp13a3	ATPase type 13A3
6.14226e-06	-0.593606	0.814	0.938	0.115696	23	Cox17	#N/A	#N/A
6.15871e-06	-0.653126	0.302	0.702	0.116005	23	Sptbn1	spectrin beta, non-erythrocytic 1	R-MMU-5653656, R-MMU-1266738, R-MMU-392499, R-MMU-162582, R-MMU-194315, R-MMU-9012999, R-MMU-9716542, R-MMU-597592, R-MMU-5673001, R-MMU-5683057, R-MMU-5684996, R-MMU-199991, R-MMU-199977, R-MMU-373760, R-MMU-375165, R-MMU-422475, R-MMU-445095, R-MMU-446203, R-MMU-6807878, R-MMU-948021, R-MMU-9675108, R-MMU-9013420, R-MMU-9013424,
6.46263e-06	-0.545846	0.837	0.969	0.12173	23	Fis1	#N/A	#N/A
6.46623e-06	-0.551812	0.837	0.964	0.121798	23	Ndufb5	#N/A	#N/A
6.91707e-06	-0.581412	0.814	0.958	0.13029	23	Ndufc1	#N/A	#N/A
7.73206e-06	-0.494934	0.977	0.996	0.145641	23	Tbca	#N/A	#N/A
7.93621e-06	-0.59136	0	0.333	0.149487	23	Fam189a2	family with sequence similarity 189, member A2
8.53768e-06	-0.543685	0.814	0.978	0.160816	23	Hypk	#N/A	#N/A
9.80359e-06	-0.457918	0.977	0.998	0.18466	23	Rpl37rt	#N/A	#N/A
1.26179e-05	-0.466683	0.977	0.996	0.237672	23	Prdx5	peroxiredoxin 5	, R-MMU-212436, R-MMU-73857, R-MMU-74160, R-MMU-2262752, R-MMU-8953897, R-MMU-3700989, R-MMU-9711123, R-MMU-5628897, R-MMU-3299685
1.31735e-05	-0.62293	0	0.322	0.248136	23	Dhcr24	#N/A	#N/A
1.32153e-05	-0.483848	0.977	0.996	0.248924	23	Snrpe	#N/A	#N/A
1.62902e-05	-0.505774	0.884	0.969	0.306842	23	Mrps21	#N/A	#N/A
2.08593e-05	-0.430672	0.953	0.996	0.392905	23	Atp5c1	#N/A	#N/A
2.37466e-05	-0.424428	1	1	0.447291	23	Ubl5	#N/A	#N/A
2.44243e-05	-0.473354	0.953	0.982	0.460055	23	Ndufb9	#N/A	#N/A
3.91609e-05	-0.502131	0.698	0.893	0.737634	23	Dynlrb1	#N/A	#N/A
4.6019e-05	0.505901	0.791	0.553	0.866814	23	Cux1	#N/A	#N/A
4.79427e-05	-0.332639	1	1	0.903049	23	Rpl37a	ribosomal protein L37a	R-MMU-156827, R-MMU-1799339, R-MMU-392499, R-MMU-6791226, R-MMU-72312, R-MMU-72613, R-MMU-72689, R-MMU-72706, R-MMU-72737, R-MMU-72766, R-MMU-8868773, R-MMU-8953854, R-MMU-927802, R-MMU-975956, R-MMU-975957,
5.17429e-05	-0.691082	1	1	0.97463	23	Actb	actin, beta	R-MMU-168256, R-MMU-168249, R-MMU-2029480, R-MMU-2029482, R-MMU-5653656, R-MMU-74160, R-MMU-1266738, R-MMU-392499, R-MMU-1500931, R-MMU-162582, R-MMU-194315, R-MMU-9012999, R-MMU-9716542, R-MMU-597592, R-MMU-9035034, R-MMU-5673001, R-MMU-5683057, R-MMU-5684996, R-MMU-5688426, R-MMU-199991, R-MMU-373760, R-MMU-422475, R-MMU-445095, R-MMU-9675108, R-MMU-5696394, R-MMU-5696398, R-MMU-5696399, R-MMU-…
5.58011e-05	-0.478673	0.884	0.964	1	23	Psmb3	#N/A	#N/A
7.63469e-05	-0.32226	1	1	1	23	Rpl14	#N/A	#N/A
8.70678e-05	0.323933	0.605	0.304	1	23	Hs2st1	heparan sulfate 2-O-sulfotransferase 1	R-MMU-1430728, R-MMU-71387, R-MMU-1630316, R-MMU-1638091, R-MMU-2022928,
9.3108e-05	-0.672819	0.256	0.564	1	23	Cyp51	cytochrome P450, family 51	R-MMU-1430728, R-MMU-211859, R-MMU-211897, R-MMU-211945, R-MMU-556833, R-MMU-8957322, R-MMU-211976, R-MMU-191273
9.79911e-05	0.30372	1	1	1	23	Slc25a3	#N/A	#N/A
0.000108335	-0.286384	1	1	1	23	Fth1	ferritin heavy polypeptide 1	R-MMU-168256, R-MMU-168249, R-MMU-5653656, R-MMU-6798695, R-MMU-199991, R-MMU-382551, R-MMU-199992, R-MMU-432722, R-MMU-917937,
0.000131639	-0.408724	1	0.996	1	23	Edf1	#N/A	#N/A
0.000179561	0.354917	1	1	1	23	Npm1	#N/A	#N/A
0.00018939	0.378983	1	0.978	1	23	Selenok	#N/A	#N/A
0.000196684	-0.277031	1	1	1	23	Rpl37	#N/A	#N/A
0.000207767	-0.254288	1	1	1	23	Rpl30	#N/A	#N/A
0.000212727	-0.471369	0.767	0.9	1	23	Ndufs6	#N/A	#N/A
0.00021886	0.459409	0.395	0.184	1	23	Bnip3	#N/A	#N/A
0.000231617	-0.425384	0.884	0.987	1	23	Pomp	#N/A	#N/A
0.00026233	-0.411596	0.93	0.978	1	23	Ndufb8	#N/A	#N/A
0.000301142	-0.270653	1	1	1	23	Rpl35	#N/A	#N/A
0.000307023	-0.301237	1	1	1	23	Rpl11	#N/A	#N/A
0.000315194	-0.405152	0.86	0.962	1	23	Ndufa11	#N/A	#N/A
0.000380899	-0.346859	1	1	1	23	Atp5pb	#N/A	#N/A
0.000443861	-0.332664	0.977	0.989	1	23	Ndufa1	#N/A	#N/A
0.000455313	-0.273447	1	1	1	23	Rpl36	#N/A	#N/A
0.00047081	0.41927	0.884	0.833	1	23	Ywhaq	#N/A	#N/A
0.000490256	0.390663	1	0.998	1	23	Atp6v1f	#N/A	#N/A
0.000500407	0.375644	1	1	1	23	Clta	#N/A	#N/A
0.00053228	-0.439335	0.326	0.611	1	23	Acaa2	#N/A	#N/A
0.000554145	0.428823	0.93	0.856	1	23	Pebp1	#N/A	#N/A
0.000578343	-0.402421	0.837	0.936	1	23	Atp5o	#N/A	#N/A
0.000676465	-0.361118	1	1	1	23	Akr1a1	#N/A	#N/A
0.000683498	-0.339548	1	0.998	1	23	Cox5b	#N/A	#N/A
0.00075463	-0.62272	0.442	0.707	1	23	Selenoh	selenoprotein H
0.000869817	-0.309573	1	1	1	23	Rpl17	#N/A	#N/A
0.000888398	-0.416399	0.651	0.829	1	23	Hadha	#N/A	#N/A
0.00106881	0.438341	0.977	0.958	1	23	Psmd8	#N/A	#N/A
0.00114192	-0.397261	0.047	0.278	1	23	Mob3b	#N/A	#N/A
0.00116574	-0.251846	1	1	1	23	Rpl18	#N/A	#N/A
0.00121842	-0.622251	0.07	0.296	1	23	Tppp3	tubulin polymerization-promoting protein family member 3
0.00123314	-0.430222	0.581	0.822	1	23	Gm9385	#N/A	#N/A
0.0013744	0.385492	0.884	0.882	1	23	Emd	#N/A	#N/A
0.00137753	-0.357442	0.977	0.973	1	23	Ndufa13	#N/A	#N/A
0.00143055	-0.314826	1	1	1	23	Rpl36al	#N/A	#N/A
0.00145652	0.696699	0.698	0.638	1	23	Irs2	insulin receptor substrate 2	R-MMU-168256, R-MMU-1266738, R-MMU-162582, R-MMU-5673001, R-MMU-5683057, R-MMU-5684996, R-MMU-422475, R-MMU-9675108, R-MMU-9006934, R-MMU-8853659, R-MMU-1257604, R-MMU-9006925, R-MMU-1280215, R-MMU-449147, R-MMU-166520, R-MMU-187037, R-MMU-199418, R-MMU-6811558, R-MMU-109704, R-MMU-112399, R-MMU-1266695, R-MMU-198203, R-MMU-2404192, R-MMU-2428924, R-MMU-2428928, R-MMU-74751, R-MMU-74752, R-MMU-90…
0.00151267	-0.314892	0.953	0.987	1	23	Psmb1	#N/A	#N/A
0.00162851	0.422872	1	0.993	1	23	Calm2	#N/A	#N/A
0.00171234	-0.358909	0.953	0.973	1	23	Dad1	#N/A	#N/A
0.00176842	-0.350603	0.837	0.933	1	23	Snrpd2	#N/A	#N/A
0.00179845	-0.314932	0.953	0.996	1	23	Snrpg	#N/A	#N/A
0.00186277	0.398962	0.93	0.831	1	23	Hnrnpd	#N/A	#N/A
0.00190746	-0.363616	0.977	1	1	23	Erh	#N/A	#N/A
0.00195843	-0.403121	0.814	0.929	1	23	Swi5	#N/A	#N/A
0.00229376	-0.329896	0.93	0.956	1	23	Rab5if	#N/A	#N/A
0.00252677	-0.457761	0.721	0.871	1	23	Cttnbp2nl	#N/A	#N/A
0.00263764	-0.30624	0.953	0.998	1	23	Atp5j	#N/A	#N/A
0.00281634	-0.3492	0.86	0.956	1	23	Capns1	#N/A	#N/A
0.00297006	-0.287431	1	0.998	1	23	Atp5md	#N/A	#N/A
0.00373313	0.446359	0.837	0.729	1	23	Itm2c	#N/A	#N/A
0.0039809	0.286813	1	1	1	23	Hspa8	heat shock protein 8	R-MMU-168256, R-MMU-168249, R-MMU-5653656, R-MMU-392499, R-MMU-8953854, R-MMU-6798695, R-MMU-597592, R-MMU-2262752, R-MMU-3371453, R-MMU-3371556, R-MMU-72203, R-MMU-8953897, R-MMU-199991, R-MMU-112315, R-MMU-112316, R-MMU-3371497, R-MMU-199992, R-MMU-432722, R-MMU-112310, R-MMU-3371568, R-MMU-3371571, R-MMU-72163, R-MMU-72172, R-MMU-8856828, R-MMU-432720, R-MMU-888590, R-MMU-450408, R-MMU-450531,…
0.00408568	-0.397979	0.628	0.836	1	23	Skp1a	#N/A	#N/A
0.00419694	-0.346844	0.674	0.853	1	23	Eif3b	#N/A	#N/A
0.00447965	-0.434327	0.674	0.818	1	23	Higd1a	#N/A	#N/A
0.0046395	-0.314927	0.884	0.971	1	23	Ndufa3	#N/A	#N/A
0.00607812	-0.37076	0.814	0.933	1	23	Tmem258	#N/A	#N/A
0.00752793	0.322768	0.814	0.667	1	23	Crip1	cysteine-rich protein 1 (intestinal)
0.00768535	0.286716	0.977	0.987	1	23	Pdia3	#N/A	#N/A
0.00890831	-0.361794	0.651	0.824	1	23	Kdelr2	#N/A	#N/A
3.34314e-77	3.5325	1	0.006	6.29713e-73	24	Rtkn2	rhotekin 2
1.88492e-76	1.92398	1	0.006	3.55044e-72	24	Lama3	laminin, alpha 3	R-MMU-1500931, R-MMU-162582, R-MMU-1474244, R-MMU-1474290, R-MMU-2022090, R-MMU-3000157, R-MMU-446107, R-MMU-446728, R-MMU-9006934, R-MMU-1474228, R-MMU-2214320, R-MMU-6806834, R-MMU-8874081, R-MMU-8875878
7.91489e-60	2.65803	1	0.012	1.49085e-55	24	Scnn1g	sodium channel, nonvoltage-gated 1 gamma	R-MMU-382551, R-MMU-2672351, R-MMU-983712
7.92314e-60	2.68102	1	0.012	1.4924e-55	24	Fam174b	family with sequence similarity 174, member B
8.56241e-60	2.02415	1	0.012	1.61282e-55	24	Ano1	anoctamin 1, calcium activated chloride channel	, R-MMU-382551, R-MMU-2672351, R-MMU-983712
9.26911e-60	3.4041	1	0.012	1.74593e-55	24	Col4a3	collagen, type IV, alpha 3	R-MMU-1266738, R-MMU-162582, R-MMU-375165, R-MMU-422475, R-MMU-9675108, R-MMU-1474244, R-MMU-1474290, R-MMU-2022090, R-MMU-3000157, R-MMU-3000171, R-MMU-1650814, R-MMU-186797, R-MMU-216083, R-MMU-419037, R-MMU-8948216, R-MMU-9006934, R-MMU-1442490, R-MMU-1474228, R-MMU-2214320, R-MMU-2243919,
2.98749e-59	1.63145	1	0.012	5.62724e-55	24	Plxnb1	plexin B1	R-MMU-1266738, R-MMU-162582, R-MMU-194315, R-MMU-9012999, R-MMU-9716542, R-MMU-422475, R-MMU-9675108, R-MMU-372790, R-MMU-388396, R-MMU-416482, R-MMU-373755, R-MMU-9013405, R-MMU-400685, R-MMU-416550, R-MMU-416572,
1.04364e-51	2.54399	0.857	0.01	1.9658e-47	24	Itgb6	integrin beta 6	R-MMU-1474244, R-MMU-3000178, R-MMU-216083, R-MMU-1566948, R-MMU-2129379,
1.40742e-47	1.91815	0.857	0.012	2.65102e-43	24	Il18r1	interleukin 18 receptor 1
2.96222e-45	2.17886	1	0.021	5.57964e-41	24	Hspg2	perlecan (heparan sulfate proteoglycan 2)
1.60248e-44	3.39272	0.857	0.014	3.01843e-40	24	Spock2	sparc/osteonectin, cwcv and kazal-like domains proteoglycan 2
7.71767e-44	2.6862	1	0.023	1.4537e-39	24	Lamc2	laminin, gamma 2
8.73698e-41	2.48844	0.857	0.016	1.6457e-36	24	Aqp1	aquaporin 1	R-MMU-382551, R-MMU-1237044, R-MMU-1247673, R-MMU-1480926, R-MMU-432040, R-MMU-445717, R-MMU-432047
7.10255e-40	4.03593	1	0.027	1.33784e-35	24	Clic5	chloride intracellular channel 5
1.67629e-38	2.91868	1	0.029	3.15746e-34	24	Galnt18	polypeptide N-acetylgalactosaminyltransferase 18	R-MMU-392499, R-MMU-597592, R-MMU-5173105, R-MMU-913709,
2.62047e-38	2.05568	0.857	0.019	4.93592e-34	24	Col4a5	collagen, type IV, alpha 5	R-MMU-1266738, R-MMU-162582, R-MMU-375165, R-MMU-422475, R-MMU-9675108, R-MMU-1474244, R-MMU-1474290, R-MMU-2022090, R-MMU-3000157, R-MMU-3000171, R-MMU-1650814, R-MMU-186797, R-MMU-216083, R-MMU-419037, R-MMU-8948216, R-MMU-9006934, R-MMU-1442490, R-MMU-1474228, R-MMU-2214320, R-MMU-2243919,
1.84806e-32	2.17033	0.857	0.025	3.48101e-28	24	Tjp1	tight junction protein 1	R-MMU-5653656, R-MMU-162582, R-MMU-199991, R-MMU-157858, R-MMU-109581, R-MMU-111465, R-MMU-351906, R-MMU-5357801, R-MMU-75153, R-MMU-191650, R-MMU-2028269,
1.94161e-32	3.00928	0.857	0.025	3.65721e-28	24	Sec14l3	SEC14-like lipid binding 3
1.95679e-30	2.96339	0.857	0.027	3.6858e-26	24	Nnat	neuronatin
3.79521e-30	1.31297	0.714	0.016	7.14865e-26	24	Pof1b	premature ovarian failure 1B
2.77072e-29	2.56287	0.857	0.029	5.21894e-25	24	Ehd2	EH-domain containing 2	R-MMU-109582, R-MMU-983231,
3.06372e-29	3.744	1	0.043	5.77083e-25	24	Fbln5	fibulin 5	R-MMU-1474244, R-MMU-1566948, R-MMU-2129379,
3.477e-27	2.34487	1	0.045	6.54928e-23	24	Col4a2	collagen, type IV, alpha 2	R-MMU-1266738, R-MMU-162582, R-MMU-375165, R-MMU-422475, R-MMU-9675108, R-MMU-1474244, R-MMU-1474290, R-MMU-2022090, R-MMU-3000157, R-MMU-3000171, R-MMU-1650814, R-MMU-186797, R-MMU-216083, R-MMU-419037, R-MMU-8948216, R-MMU-9006934, R-MMU-1442490, R-MMU-1474228, R-MMU-2214320, R-MMU-2243919
3.458e-26	3.24389	1	0.051	6.51348e-22	24	2200002D01Rik	RIKEN cDNA 2200002D01 gene
1.52215e-25	2.80079	0.857	0.035	2.86713e-21	24	F3	coagulation factor III
1.72008e-25	2.26069	1	0.049	3.23995e-21	24	Fermt2	fermitin family member 2	R-MMU-1500931, R-MMU-162582, R-MMU-194315, R-MMU-9012999, R-MMU-9716542, R-MMU-9013149, R-MMU-446728, R-MMU-9013423, R-MMU-446353,
1.70268e-24	2.9154	1	0.053	3.20717e-20	24	Col4a1	collagen, type IV, alpha 1	R-MMU-1266738, R-MMU-162582, R-MMU-375165, R-MMU-422475, R-MMU-9675108, R-MMU-1474244, R-MMU-1474290, R-MMU-2022090, R-MMU-3000157, R-MMU-3000171, R-MMU-1650814, R-MMU-186797, R-MMU-216083, R-MMU-419037, R-MMU-8948216, R-MMU-9006934, R-MMU-1442490, R-MMU-1474228, R-MMU-2214320, R-MMU-2243919,
3.57328e-24	3.42113	0.857	0.039	6.73063e-20	24	Cryab	crystallin, alpha B	R-MMU-2262752, R-MMU-3371556, R-MMU-8953897, R-MMU-3371571,
9.46023e-24	2.37772	0.714	0.025	1.78193e-19	24	Gata6	GATA binding protein 6	, R-MMU-109582, R-MMU-392499, R-MMU-983231, R-MMU-5683826
1.39117e-23	1.66088	0.714	0.025	2.62041e-19	24	Arhgap44	Rho GTPase activating protein 44	R-MMU-162582, R-MMU-194315, R-MMU-8980692, R-MMU-9012999, R-MMU-9716542, R-MMU-9013148, R-MMU-9013149,
1.96612e-23	1.41119	0.571	0.014	3.70339e-19	24	Fgf1	fibroblast growth factor 1	R-MMU-162582, R-MMU-5673001, R-MMU-5683057, R-MMU-5684996, R-MMU-9006934, R-MMU-1257604, R-MMU-9006925, R-MMU-199418, R-MMU-6811558, R-MMU-190236, R-MMU-5654726, R-MMU-5654727, R-MMU-5654732, R-MMU-5654733, R-MMU-5654736, R-MMU-5654738, R-MMU-5654741, R-MMU-5654743, R-MMU-109704, R-MMU-112399, R-MMU-2404192, R-MMU-2428924, R-MMU-2428928, R-MMU-74751, R-MMU-74752, R-MMU-190242, R-MMU-5654219, R-MM…
6.43237e-23	2.41702	0.714	0.027	1.2116e-18	24	Tspan15	tetraspanin 15
1.16553e-22	2.87769	1	0.064	2.19539e-18	24	Agrn	agrin	, R-MMU-1430728, R-MMU-9709957, R-MMU-71387, R-MMU-1474244, R-MMU-3000178, R-MMU-1630316, R-MMU-1638091, R-MMU-1793185, R-MMU-196854, R-MMU-1971475, R-MMU-2022928, R-MMU-2024096, R-MMU-2187338, R-MMU-6806667, R-MMU-975634
1.39484e-22	1.53536	0.714	0.027	2.62733e-18	24	Epb41l5	erythrocyte membrane protein band 4.1 like 5	R-MMU-112316, R-MMU-6794362, R-MMU-6794361,
6.92647e-22	2.14783	0.857	0.043	1.30467e-17	24	Fads3	fatty acid desaturase 3
1.23358e-21	4.99029	1	0.066	2.32358e-17	24	Igfbp7	insulin-like growth factor binding protein 7	R-MMU-392499, R-MMU-597592, R-MMU-381426, R-MMU-8957275,
3.90908e-20	2.37232	0.857	0.047	7.36313e-16	24	Serpinh1	serine (or cysteine) peptidase inhibitor, clade H, member 1	R-MMU-1474244, R-MMU-1474290, R-MMU-1650814,
7.05425e-20	1.6111	0.571	0.019	1.32874e-15	24	Fzd2	frizzled class receptor 2	R-MMU-162582, R-MMU-195721, R-MMU-201681, R-MMU-3858494, R-MMU-4086400, R-MMU-4608870, R-MMU-4086398, R-MMU-5140745, R-MMU-4641262
4.19002e-19	1.36512	0.714	0.033	7.89231e-15	24	Gpc3	glypican 3	R-MMU-1430728, R-MMU-392499, R-MMU-597592, R-MMU-9709957, R-MMU-71387, R-MMU-1630316, R-MMU-1638091, R-MMU-1793185, R-MMU-196854, R-MMU-1971475, R-MMU-2022928, R-MMU-2024096, R-MMU-2187338, R-MMU-6806667, R-MMU-975634, R-MMU-381426, R-MMU-8957275,
6.57394e-19	4.32956	1	0.082	1.23827e-14	24	Vegfa	vascular endothelial growth factor A	R-MMU-109582, R-MMU-114608, R-MMU-162582, R-MMU-76002, R-MMU-76005, R-MMU-9006934, R-MMU-194138, R-MMU-4420097, R-MMU-5218921, R-MMU-194313, R-MMU-195399,
1.63692e-16	0.508648	0.286	0.004	3.08331e-12	24	Trpm6	transient receptor potential cation channel, subfamily M, member 6	R-MMU-382551, R-MMU-2672351, R-MMU-983712, R-MMU-3295583,
2.79226e-16	1.43657	0.714	0.041	5.2595e-12	24	Serpinb9	serine (or cysteine) peptidase inhibitor, clade B, member 9
3.10806e-16	2.52716	0.857	0.068	5.85435e-12	24	Ndst1	N-deacetylase/N-sulfotransferase (heparan glucosaminyl) 1	, R-MMU-1430728, R-MMU-71387, R-MMU-1630316, R-MMU-1638091, R-MMU-2022928
5.32077e-16	1.69636	0.714	0.041	1.00222e-11	24	Car2	carbonic anhydrase 2	, R-MMU-1430728, R-MMU-382551, R-MMU-1237044, R-MMU-1247673, R-MMU-1480926, R-MMU-1475029
3.53676e-15	1.03851	0.571	0.027	6.66183e-11	24	Pard3	par-3 family cell polarity regulator	, R-MMU-1500931, R-MMU-162582, R-MMU-170834, R-MMU-9006936, R-MMU-446728, R-MMU-421270, R-MMU-2173791, R-MMU-420029
1.86288e-13	0.857895	0.429	0.016	3.50891e-09	24	Erbb3	#N/A	#N/A
2.53556e-13	0.491018	0.429	0.016	4.77599e-09	24	Tmc4	#N/A	#N/A
2.17247e-12	3.30032	0.714	0.062	4.09206e-08	24	Tuba1a	tubulin, alpha 1A	R-MMU-1280218, R-MMU-168256, R-MMU-109582, R-MMU-5653656, R-MMU-1266738, R-MMU-392499, R-MMU-162582, R-MMU-194315, R-MMU-9716542, R-MMU-597592, R-MMU-1640170, R-MMU-2262752, R-MMU-2555396, R-MMU-2995410, R-MMU-68882, R-MMU-68886, R-MMU-69278, R-MMU-8953897, R-MMU-453274, R-MMU-69275, R-MMU-199991, R-MMU-6811434, R-MMU-6811442, R-MMU-8856688, R-MMU-983189, R-MMU-983231, R-MMU-2132295, R-MMU-199977…
3.764e-12	1.92831	0.714	0.062	7.08987e-08	24	Cavin1	caveolae associated 1	R-MMU-74160, R-MMU-162582, R-MMU-194315, R-MMU-8980692, R-MMU-9012999, R-MMU-9013026, R-MMU-9716542, R-MMU-9013106, R-MMU-73864, R-MMU-73863
5.9517e-12	2.56588	1	0.148	1.12106e-07	24	Sema3e	sema domain, immunoglobulin domain (Ig), short basic domain, secreted, (semaphorin) 3E	R-MMU-1266738, R-MMU-422475, R-MMU-9675108, R-MMU-373755, R-MMU-416700
9.75021e-12	2.80502	1	0.158	1.83655e-07	24	Cnn2	calponin 2	R-MMU-168256, R-MMU-168249, R-MMU-6798695,
3.78339e-10	1.40872	0.571	0.047	7.12639e-06	24	Rbms3	RNA binding motif, single stranded interacting protein
4.80219e-10	1.33525	1	0.144	9.04541e-06	24	Sox4	SRY (sex determining region Y)-box 4	R-MMU-162582, R-MMU-195721, R-MMU-201681, R-MMU-3769402
5.44347e-09	1.4507	0.429	0.029	0.000102533	24	Bmp4	bone morphogenetic protein 4	R-MMU-392499, R-MMU-597592, R-MMU-1474244, R-MMU-1566948, R-MMU-2129379, R-MMU-381426, R-MMU-8957275
3.57225e-08	1.50766	0.857	0.148	0.000672868	24	Lamc1	laminin, gamma 1
4.57146e-08	3.14547	1	0.321	0.000861081	24	Hs2st1	heparan sulfate 2-O-sulfotransferase 1	R-MMU-1430728, R-MMU-71387, R-MMU-1630316, R-MMU-1638091, R-MMU-2022928,
9.53597e-08	0.622693	0.286	0.014	0.00179619	24	Foxp2	#N/A	#N/A
1.56915e-07	1.13256	0.714	0.107	0.00295566	24	Pls3	plastin 3 (T-isoform)
6.20337e-07	0.333186	0.286	0.016	0.0116847	24	Cdh16	#N/A	#N/A
7.23914e-07	1.93448	0.857	0.173	0.0136357	24	Tmem176b	transmembrane protein 176B
9.88174e-07	1.42896	0.714	0.115	0.0186133	24	Mmp14	matrix metallopeptidase 14 (membrane-inserted)	R-MMU-1474244, R-MMU-1442490, R-MMU-1474228, R-MMU-1592389,
1.08911e-06	1.32659	0.857	0.193	0.0205144	24	Trp53bp2	#N/A	#N/A
2.14639e-06	0.419795	0.429	0.041	0.0404293	24	Tcea3	transcription elongation factor A (SII), 3
2.74168e-06	2.01263	0.714	0.158	0.0516423	24	Ctdspl	CTD (carboxy-terminal domain, RNA polymerase II, polypeptide A) small phosphatase-like
3.39277e-06	2.16792	1	0.582	0.0639062	24	Lrpap1	#N/A	#N/A
5.55806e-06	2.30122	1	0.663	0.104692	24	Sptbn1	spectrin beta, non-erythrocytic 1	R-MMU-5653656, R-MMU-1266738, R-MMU-392499, R-MMU-162582, R-MMU-194315, R-MMU-9012999, R-MMU-9716542, R-MMU-597592, R-MMU-5673001, R-MMU-5683057, R-MMU-5684996, R-MMU-199991, R-MMU-199977, R-MMU-373760, R-MMU-375165, R-MMU-422475, R-MMU-445095, R-MMU-446203, R-MMU-6807878, R-MMU-948021, R-MMU-9675108, R-MMU-9013420, R-MMU-9013424,
6.49356e-06	0.464971	0.286	0.021	0.122313	24	Vsig2	#N/A	#N/A
6.88115e-06	2.03967	0.857	0.267	0.129613	24	Tppp3	tubulin polymerization-promoting protein family member 3
7.32339e-06	1.7211	1	0.951	0.137943	24	Qk	#N/A	#N/A
7.42925e-06	2.85565	0.714	0.165	0.139937	24	Pmp22	peripheral myelin protein 22
1.13846e-05	2.21985	1	1	0.214441	24	Malat1	#N/A	NA
2.02526e-05	1.95068	1	0.508	0.381477	24	Dpysl2	dihydropyrimidinase-like 2	R-MMU-1266738, R-MMU-373760, R-MMU-422475, R-MMU-9675108, R-MMU-437239, R-MMU-373755, R-MMU-399956
3.75516e-05	-1.98956	1	1	0.707323	24	Ftl1	ferritin light polypeptide 1
6.76144e-05	-2.49241	1	0.994	1	24	Ctsd	cathepsin D	R-MMU-1280218, R-MMU-168256, R-MMU-168249, R-MMU-392499, R-MMU-6798695, R-MMU-2132295, R-MMU-1474244, R-MMU-1442490, R-MMU-1474228, R-MMU-2022377, R-MMU-2980736,
6.80126e-05	1.71036	0.857	0.364	1	24	Ptov1	prostate tumor over expressed gene 1
9.15784e-05	-2.2832	0.857	0.979	1	24	Plin2	perilipin 2
0.000112639	1.16242	1	0.916	1	24	Drap1	#N/A	#N/A
0.0001303	-2.23289	1	0.988	1	24	Psap	prosaposin	, R-MMU-168256, R-MMU-109582, R-MMU-168249, R-MMU-1430728, R-MMU-556833, R-MMU-6798695, R-MMU-114608, R-MMU-162582, R-MMU-76002, R-MMU-76005, R-MMU-372790, R-MMU-388396, R-MMU-418594, R-MMU-373076, R-MMU-375276, R-MMU-500792, R-MMU-428157, R-MMU-1660662
0.000138142	-1.56473	0.429	0.975	1	24	Tkt	#N/A	#N/A
0.000158762	1.13371	1	0.909	1	24	Hsbp1	#N/A	#N/A
0.000213622	1.66918	1	0.751	1	24	Ctnna1	#N/A	#N/A
0.000230424	1.78169	1	0.648	1	24	Krt19	keratin 19	R-MMU-1266738, R-MMU-6805567, R-MMU-6809371
0.000233905	-1.97579	0.857	0.998	1	24	Ctsb	cathepsin B	R-MMU-1280218, R-MMU-168256, R-MMU-168249, R-MMU-6798695, R-MMU-2132295, R-MMU-1474244, R-MMU-1474290, R-MMU-2022090, R-MMU-1442490, R-MMU-1474228, R-MMU-168898, R-MMU-1679131
0.000236171	-1.30096	0.714	0.986	1	24	Atp6v0d1	#N/A	#N/A
0.000239675	0.658026	0.286	0.031	1	24	Clu	clusterin	R-MMU-168256, R-MMU-109582, R-MMU-166658, R-MMU-168249, R-MMU-977606, R-MMU-114608, R-MMU-76002, R-MMU-76005, R-MMU-6803157, R-MMU-166665,
0.000268464	-3.67358	0.714	0.951	1	24	Ccl6	chemokine (C-C motif) ligand 6	R-MMU-162582, R-MMU-372790, R-MMU-388396, R-MMU-416476, R-MMU-418594, R-MMU-373076, R-MMU-375276, R-MMU-444473, R-MMU-500792
0.000292317	-3.11628	0.714	0.944	1	24	Lpl	lipoprotein lipase	R-MMU-1430728, R-MMU-9709957, R-MMU-382551, R-MMU-196854, R-MMU-2187338, R-MMU-6806667, R-MMU-975634, R-MMU-174824, R-MMU-8963899, R-MMU-8963901, R-MMU-8963889
0.000370604	-2.01256	0.429	0.916	1	24	Abcg1	ATP binding cassette subfamily G member 1	, R-MMU-382551, R-MMU-382556, R-MMU-174824, R-MMU-8963899, R-MMU-1369062, R-MMU-8964058
0.00044011	3.1337	1	0.953	1	24	Rn7sk	#N/A	NA
0.000465922	1.25046	1	0.568	1	24	Cux1	#N/A	#N/A
0.000467445	1.59181	0.714	0.298	1	24	Fam189a2	family with sequence similarity 189, member A2
0.000541608	0.750553	0.714	0.202	1	24	Nedd4l	#N/A	#N/A
0.000577985	-2.11163	1	1	1	24	Fth1	ferritin heavy polypeptide 1	R-MMU-168256, R-MMU-168249, R-MMU-5653656, R-MMU-6798695, R-MMU-199991, R-MMU-382551, R-MMU-199992, R-MMU-432722, R-MMU-917937,
0.000606313	-1.01911	1	1	1	24	Akr1a1	#N/A	#N/A
0.000611657	-0.958289	1	0.996	1	24	Aldoa	#N/A	#N/A
0.000615415	-1.58895	1	0.996	1	24	Cyba	cytochrome b-245, alpha polypeptide	R-MMU-1280218, R-MMU-168256, R-MMU-168249, R-MMU-6798695, R-MMU-162582, R-MMU-194315, R-MMU-9012999, R-MMU-9716542, R-MMU-2262752, R-MMU-8953897, R-MMU-9013148, R-MMU-9013149, R-MMU-983169, R-MMU-9006934, R-MMU-195258, R-MMU-1236975, R-MMU-9711123, R-MMU-9013404, R-MMU-9013423, R-MMU-194138, R-MMU-4420097, R-MMU-3299685, R-MMU-1222556, R-MMU-1236973, R-MMU-5668599
0.000635749	-2.51614	0.714	0.901	1	24	Plet1	placenta expressed transcript 1	R-MMU-392499, R-MMU-163125, R-MMU-597592
0.00074397	-2.53828	0.714	0.889	1	24	Ear2	eosinophil-associated, ribonuclease A family, member 2	R-MMU-168256, R-MMU-168249, R-MMU-6798695
0.000847671	1.45051	1	1	1	24	Myl6	#N/A	#N/A
0.000900877	1.17982	1	0.918	1	24	Laptm4a	#N/A	#N/A
0.000909187	-1.64251	0.714	0.969	1	24	Hmgn2	high mobility group nucleosomal binding domain 2
0.000976085	-1.35828	0.857	0.994	1	24	Ctsz	cathepsin Z	R-MMU-168256, R-MMU-168249, R-MMU-5653656, R-MMU-392499, R-MMU-6798695, R-MMU-597592, R-MMU-199991, R-MMU-199977, R-MMU-446203, R-MMU-948021, R-MMU-199992, R-MMU-2022377, R-MMU-2980736, R-MMU-204005, R-MMU-5694530, R-MMU-432720
0.00155048	-1.44418	1	0.996	1	24	Esd	esterase D/formylglutathione hydrolase	R-MMU-1430728, R-MMU-211859, R-MMU-156580, R-MMU-156590,
0.00155771	-0.702205	1	1	1	24	Cfl1	#N/A	#N/A
0.00164813	-1.15867	0.286	0.903	1	24	Rps15a-ps6	#N/A	#N/A
0.00183787	1.11971	1	0.79	1	24	Mlf2	#N/A	#N/A
0.00188648	-0.869806	1	0.986	1	24	Hnrnpm	#N/A	#N/A
0.00190112	-0.682337	1	1	1	24	Rps23	#N/A	#N/A
0.00202571	0.76708	1	0.971	1	24	Dad1	#N/A	#N/A
0.0020363	-0.72891	1	1	1	24	Rpl23	#N/A	#N/A
0.00207569	0.836996	0.571	0.163	1	24	Aig1	#N/A	#N/A
0.00208603	-1.29024	1	1	1	24	Cstb	cystatin B	R-MMU-168256, R-MMU-168249, R-MMU-6798695
0.00223936	-0.653877	1	1	1	24	Rpl35a	#N/A	#N/A
0.00237991	1.05029	1	0.755	1	24	Svil	#N/A	#N/A
0.00239128	-1.40741	0.714	0.944	1	24	S100a1	S100 calcium binding protein A1
0.00242459	-0.824606	1	1	1	24	Clta	#N/A	#N/A
0.00253521	1.03108	1	0.977	1	24	Ahnak	AHNAK nucleoprotein (desmoyokin)
0.00277159	-0.878201	1	1	1	24	Ubc	ubiquitin C
0.00286976	-0.948016	1	0.996	1	24	Reep5	#N/A	#N/A
0.00308828	-0.562975	1	1	1	24	Rpl35	#N/A	#N/A
0.00366356	0.675509	1	1	1	24	Gng5	#N/A	#N/A
0.00399452	0.818602	1	0.926	1	24	Cox17	#N/A	#N/A
0.00436433	-1.19145	0.857	0.934	1	24	Pcna	proliferating cell nuclear antigen	R-MMU-212436, R-MMU-73857, R-MMU-74160, R-MMU-392499, R-MMU-597592, R-MMU-1640170, R-MMU-2990846, R-MMU-3108232, R-MMU-4615885, R-MMU-69278, R-MMU-110314, R-MMU-5696398, R-MMU-5696399, R-MMU-5696400, R-MMU-6781827, R-MMU-6782135, R-MMU-6782210, R-MMU-73893, R-MMU-73894, R-MMU-3700989, R-MMU-69239, R-MMU-69242, R-MMU-69306, R-MMU-73886, R-MMU-8852135, R-MMU-8866654, R-MMU-157579, R-MMU-73884, R-MM…
0.0046549	-1.0144	0.143	0.691	1	24	Abhd5	#N/A	#N/A
0.00470519	1.09721	1	0.815	1	24	Skp1a	#N/A	#N/A
0.0048237	0.599408	1	0.979	1	24	Selenok	#N/A	#N/A
0.00501728	0.758603	1	0.693	1	24	Mrpl14	#N/A	#N/A
0.00543264	-0.637692	1	1	1	24	Rpl17	#N/A	#N/A
0.00620174	1.87799	0.714	0.335	1	24	Klf9	Kruppel-like factor 9
0.00650119	0.719912	1	1	1	24	Eif1	eukaryotic translation initiation factor 1
0.00653949	1.12248	1	0.85	1	24	Ppp2cb	#N/A	#N/A
0.00719125	0.935468	1	0.798	1	24	Plp2	#N/A	#N/A
0.00740785	0.276155	0.286	0.051	1	24	Tmem8	#N/A	#N/A
0.00797806	-0.545386	1	1	1	24	Rps20	ribosomal protein S20	R-MMU-156827, R-MMU-1799339, R-MMU-392499, R-MMU-6791226, R-MMU-72312, R-MMU-72613, R-MMU-72689, R-MMU-72706, R-MMU-72737, R-MMU-72766, R-MMU-8868773, R-MMU-8953854, R-MMU-927802, R-MMU-975956, R-MMU-975957, R-MMU-72649, R-MMU-72662, R-MMU-72695, R-MMU-72702
0.00827169	-0.687442	1	0.984	1	24	Psmb1	#N/A	#N/A
0.00880108	0.629584	1	1	1	24	Rhoa	#N/A	#N/A
0.00982384	1.58159	1	0.842	1	24	Slc25a4	#N/A	#N/A
0.00994115	-1.34561	0.714	0.895	1	24	Atp6v0d2	ATPase, H+ transporting, lysosomal V0 subunit D2	R-MMU-168256, R-MMU-168249, R-MMU-162582, R-MMU-2262752, R-MMU-8953897, R-MMU-382551, R-MMU-9639288, R-MMU-9711097, R-MMU-9006934, R-MMU-983712, R-MMU-917937, R-MMU-74752, R-MMU-1222556, R-MMU-77387, R-MMU-917977,
4.31915e-09	0.741517	1	0.994	8.13556e-05	25	Ctsd	cathepsin D	R-MMU-1280218, R-MMU-168256, R-MMU-168249, R-MMU-392499, R-MMU-6798695, R-MMU-2132295, R-MMU-1474244, R-MMU-1442490, R-MMU-1474228, R-MMU-2022377, R-MMU-2980736,
3.27799e-08	1.06952	1	0.938	0.000617441	25	S100a1	S100 calcium binding protein A1
3.94527e-08	0.723626	1	0.987	0.00074313	25	Cd9	CD9 antigen	R-MMU-109582, R-MMU-114608, R-MMU-76002, R-MMU-76005, R-MMU-1187000, R-MMU-1474165, R-MMU-1300645
1.43052e-06	0.523326	1	1	0.0269453	25	Akr1a1	#N/A	#N/A
4.52e-06	0.72215	1	0.887	0.0851388	25	Atp6v0d2	ATPase, H+ transporting, lysosomal V0 subunit D2	R-MMU-168256, R-MMU-168249, R-MMU-162582, R-MMU-2262752, R-MMU-8953897, R-MMU-382551, R-MMU-9639288, R-MMU-9711097, R-MMU-9006934, R-MMU-983712, R-MMU-917937, R-MMU-74752, R-MMU-1222556, R-MMU-77387, R-MMU-917977,
5.73163e-06	0.696525	1	0.996	0.107961	25	Esd	esterase D/formylglutathione hydrolase	R-MMU-1430728, R-MMU-211859, R-MMU-156580, R-MMU-156590,
7.58073e-06	0.711448	1	0.957	0.142791	25	Myof	myoferlin
8.80671e-06	0.691572	1	0.987	0.165883	25	Psap	prosaposin	, R-MMU-168256, R-MMU-109582, R-MMU-168249, R-MMU-1430728, R-MMU-556833, R-MMU-6798695, R-MMU-114608, R-MMU-162582, R-MMU-76002, R-MMU-76005, R-MMU-372790, R-MMU-388396, R-MMU-418594, R-MMU-373076, R-MMU-375276, R-MMU-500792, R-MMU-428157, R-MMU-1660662
1.18482e-05	0.453557	1	1	0.223173	25	Fth1	ferritin heavy polypeptide 1	R-MMU-168256, R-MMU-168249, R-MMU-5653656, R-MMU-6798695, R-MMU-199991, R-MMU-382551, R-MMU-199992, R-MMU-432722, R-MMU-917937,
1.94234e-05	0.913869	1	0.944	0.365858	25	Ccl6	chemokine (C-C motif) ligand 6	R-MMU-162582, R-MMU-372790, R-MMU-388396, R-MMU-416476, R-MMU-418594, R-MMU-373076, R-MMU-375276, R-MMU-444473, R-MMU-500792
2.21644e-05	0.668513	1	0.976	0.417489	25	Plin2	perilipin 2
2.2545e-05	-1.77868	0.68	0.853	0.424657	25	Hmgb2	high mobility group box 2	R-MMU-109581, R-MMU-5357801, R-MMU-75153, R-MMU-140342,
2.31402e-05	0.536349	1	0.981	0.435868	25	Bnip3l	#N/A	#N/A
2.53899e-05	0.424042	1	1	0.478244	25	Ftl1	ferritin light polypeptide 1
3.05221e-05	-1.0434	0.6	0.842	0.574914	25	Cbx3	chromobox 3
8.13424e-05	-0.378466	1	1	1	25	Rpl27a	#N/A	#N/A
0.00014229	-0.304312	1	1	1	25	Rps24	ribosomal protein S24	R-MMU-156827, R-MMU-1799339, R-MMU-392499, R-MMU-6791226, R-MMU-72312, R-MMU-72613, R-MMU-72689, R-MMU-72706, R-MMU-72737, R-MMU-72766, R-MMU-8868773, R-MMU-8953854, R-MMU-927802, R-MMU-975956, R-MMU-975957, R-MMU-72649, R-MMU-72662, R-MMU-72695, R-MMU-72702,
0.000169574	0.468262	1	0.944	1	25	Capns1	#N/A	#N/A
0.000181276	0.419917	1	0.951	1	25	Rab5if	#N/A	#N/A
0.000204458	-0.352727	1	1	1	25	Rpl13	#N/A	#N/A
0.000250529	-0.298943	1	1	1	25	Rps13	#N/A	#N/A
0.000267131	0.374473	1	0.991	1	25	Vcp	#N/A	#N/A
0.000467798	0.47389	1	0.893	1	25	Plet1	placenta expressed transcript 1	R-MMU-392499, R-MMU-163125, R-MMU-597592
0.000532669	-0.396266	1	1	1	25	Rps4x	#N/A	#N/A
0.000552989	0.435393	1	1	1	25	Anxa5	#N/A	#N/A
0.000647914	0.346925	1	0.996	1	25	Atp6v0e	#N/A	#N/A
0.000836429	0.625009	1	0.938	1	25	Lpl	lipoprotein lipase	R-MMU-1430728, R-MMU-9709957, R-MMU-382551, R-MMU-196854, R-MMU-2187338, R-MMU-6806667, R-MMU-975634, R-MMU-174824, R-MMU-8963899, R-MMU-8963901, R-MMU-8963889
0.0010141	-0.262676	1	1	1	25	Uba52	#N/A	#N/A
0.00111094	0.443149	1	1	1	25	Cstb	cystatin B	R-MMU-168256, R-MMU-168249, R-MMU-6798695
0.00144379	0.264327	1	1	1	25	Sem1	#N/A	#N/A
0.00153481	0.469834	1	1	1	25	Tmsb10	thymosin, beta 10
0.00196085	-0.253402	1	1	1	25	Rps20	ribosomal protein S20	R-MMU-156827, R-MMU-1799339, R-MMU-392499, R-MMU-6791226, R-MMU-72312, R-MMU-72613, R-MMU-72689, R-MMU-72706, R-MMU-72737, R-MMU-72766, R-MMU-8868773, R-MMU-8953854, R-MMU-927802, R-MMU-975956, R-MMU-975957, R-MMU-72649, R-MMU-72662, R-MMU-72695, R-MMU-72702
0.00215761	-0.262995	1	1	1	25	Rpl36	#N/A	#N/A
0.00263639	-0.302398	1	1	1	25	Rpl22	#N/A	#N/A
0.00404353	0.289301	1	1	1	25	Ubl5	#N/A	#N/A
0.00610277	0.334636	1	0.855	1	25	Pebp1	#N/A	#N/A
0.00634085	0.269364	1	0.998	1	25	Vdac2	#N/A	#N/A
0.00695657	0.280429	1	0.996	1	25	Aldoa	#N/A	#N/A
0.00791403	0.364436	0.92	0.769	1	25	Pon2	#N/A	#N/A
0.00799486	0.282265	1	0.994	1	25	Tbca	#N/A	#N/A
0.00799619	0.429001	0.92	0.848	1	25	1810058I24Rik	#N/A	#N/A
0.00887217	0.262007	0.36	0.158	1	25	Aig1	#N/A	#N/A
0.00154194	0.60951	0.75	0.155	1	29	Sema3e	sema domain, immunoglobulin domain (Ig), short basic domain, secreted, (semaphorin) 3E	R-MMU-1266738, R-MMU-422475, R-MMU-9675108, R-MMU-373755, R-MMU-416700
0.00263679	1.12956	1	0.448	1	29	Ifi27	interferon, alpha-inducible protein 27
1.94233e-06	3.44115	1	0.674	0.0365856	31	Crip1	cysteine-rich protein 1 (intestinal)
5.79504e-06	0.778414	0.875	0.171	0.109155	31	Tmem176b	transmembrane protein 176B
7.18019e-06	-2.82075	0.5	0.986	0.135246	31	Plin2	perilipin 2
3.23521e-05	-3.38602	0.375	0.951	0.609385	31	Lpl	lipoprotein lipase	R-MMU-1430728, R-MMU-9709957, R-MMU-382551, R-MMU-196854, R-MMU-2187338, R-MMU-6806667, R-MMU-975634, R-MMU-174824, R-MMU-8963899, R-MMU-8963901, R-MMU-8963889
3.93181e-05	0.869621	1	0.979	0.740596	31	Eif3f	#N/A	#N/A
6.77365e-05	-1.83901	0.75	0.963	1	31	Myof	myoferlin
7.07486e-05	0.573081	1	1	1	31	Uba52	#N/A	#N/A
7.19147e-05	0.561468	1	1	1	31	Rpl19	#N/A	#N/A
7.33027e-05	0.607122	1	1	1	31	Rpl27a	#N/A	#N/A
8.88423e-05	0.307131	0.375	0.049	1	31	Fads3	fatty acid desaturase 3
9.21509e-05	0.571444	1	1	1	31	Rps3a1	#N/A	#N/A
9.98711e-05	0.558306	1	1	1	31	Rpl34	#N/A	#N/A
0.000109781	0.655054	0.75	0.194	1	31	Sqle	#N/A	#N/A
0.000132852	-1.70519	1	0.994	1	31	Ctsd	cathepsin D	R-MMU-1280218, R-MMU-168256, R-MMU-168249, R-MMU-392499, R-MMU-6798695, R-MMU-2132295, R-MMU-1474244, R-MMU-1442490, R-MMU-1474228, R-MMU-2022377, R-MMU-2980736,
0.000146169	-1.3014	0.875	0.971	1	31	Lamtor2	#N/A	#N/A
0.000242315	0.498075	1	1	1	31	Rps24	ribosomal protein S24	R-MMU-156827, R-MMU-1799339, R-MMU-392499, R-MMU-6791226, R-MMU-72312, R-MMU-72613, R-MMU-72689, R-MMU-72706, R-MMU-72737, R-MMU-72766, R-MMU-8868773, R-MMU-8953854, R-MMU-927802, R-MMU-975956, R-MMU-975957, R-MMU-72649, R-MMU-72662, R-MMU-72695, R-MMU-72702,
0.000246155	0.540699	1	1	1	31	Rps23	#N/A	#N/A
0.000249793	-1.68592	0.625	0.946	1	31	S100a1	S100 calcium binding protein A1
0.000265206	-2.05061	0.25	0.903	1	31	Atp6v0d2	ATPase, H+ transporting, lysosomal V0 subunit D2	R-MMU-168256, R-MMU-168249, R-MMU-162582, R-MMU-2262752, R-MMU-8953897, R-MMU-382551, R-MMU-9639288, R-MMU-9711097, R-MMU-9006934, R-MMU-983712, R-MMU-917937, R-MMU-74752, R-MMU-1222556, R-MMU-77387, R-MMU-917977,
0.000370407	-1.13264	1	0.981	1	31	Bnip3l	#N/A	#N/A
0.000426599	-1.76576	0.375	0.918	1	31	Abcg1	ATP binding cassette subfamily G member 1	, R-MMU-382551, R-MMU-382556, R-MMU-174824, R-MMU-8963899, R-MMU-1369062, R-MMU-8964058
0.000430638	0.61255	1	1	1	31	Rps4x	#N/A	#N/A
0.000698866	0.504592	1	1	1	31	Rpl13	#N/A	#N/A
0.000858273	1.06359	1	0.977	1	31	Ahnak	AHNAK nucleoprotein (desmoyokin)
0.000877152	-1.30858	0.375	0.866	1	31	Cttnbp2nl	#N/A	#N/A
0.000912155	0.580957	1	1	1	31	Rpl8	#N/A	#N/A
0.000937277	-1.85212	0	0.664	1	31	Krt19	keratin 19	R-MMU-1266738, R-MMU-6805567, R-MMU-6809371
0.00114417	-1.08271	0.75	0.998	1	31	Ndufa4	#N/A	#N/A
0.00116242	0.435745	1	1	1	31	Rpl28	#N/A	#N/A
0.00119084	-1.0676	0.625	0.922	1	31	Ndufa5	#N/A	#N/A
0.00127277	0.804383	0.5	0.118	1	31	Mmp14	matrix metallopeptidase 14 (membrane-inserted)	R-MMU-1474244, R-MMU-1442490, R-MMU-1474228, R-MMU-1592389,
0.00146364	-1.32697	1	0.988	1	31	Cd9	CD9 antigen	R-MMU-109582, R-MMU-114608, R-MMU-76002, R-MMU-76005, R-MMU-1187000, R-MMU-1474165, R-MMU-1300645
0.00185732	-1.74897	0.5	0.905	1	31	Plet1	placenta expressed transcript 1	R-MMU-392499, R-MMU-163125, R-MMU-597592
0.00225462	0.502512	1	1	1	31	H3f3a	#N/A	#N/A
0.00259244	0.35886	1	1	1	31	Rps20	ribosomal protein S20	R-MMU-156827, R-MMU-1799339, R-MMU-392499, R-MMU-6791226, R-MMU-72312, R-MMU-72613, R-MMU-72689, R-MMU-72706, R-MMU-72737, R-MMU-72766, R-MMU-8868773, R-MMU-8953854, R-MMU-927802, R-MMU-975956, R-MMU-975957, R-MMU-72649, R-MMU-72662, R-MMU-72695, R-MMU-72702
0.00260263	0.513368	1	1	1	31	Rps15a	#N/A	#N/A
0.00286285	-1.00238	0.875	0.948	1	31	Mpc2	#N/A	#N/A
0.0029033	0.727233	1	0.963	1	31	Ssr4	#N/A	#N/A
0.00379139	-0.859519	0.375	0.792	1	31	Acaa1a	#N/A	#N/A
0.00390513	-0.950883	0.875	0.975	1	31	Aprt	#N/A	#N/A
0.00415649	0.720782	1	0.996	1	31	Esd	esterase D/formylglutathione hydrolase	R-MMU-1430728, R-MMU-211859, R-MMU-156580, R-MMU-156590,
0.00424669	-1.22695	0.875	0.967	1	31	Hmgn2	high mobility group nucleosomal binding domain 2
0.00430885	0.379841	1	1	1	31	Rps27a	#N/A	#N/A
0.00437379	0.575396	1	1	1	31	Eif1	eukaryotic translation initiation factor 1
0.00465717	0.501981	1	0.918	1	31	Swi5	#N/A	#N/A
0.0048511	-0.844187	1	0.996	1	31	Reep5	#N/A	#N/A
0.0050472	0.510149	1	1	1	31	Rpl7	#N/A	#N/A
0.00512938	0.324609	1	1	1	31	Rpl30	#N/A	#N/A
0.00516659	0.472017	1	1	1	31	Slc25a3	#N/A	#N/A
0.00535605	0.442103	1	1	1	31	Rpl26	#N/A	#N/A
0.00536121	-1.03869	0.375	0.765	1	31	Svil	#N/A	#N/A
0.00574113	0.328289	1	1	1	31	Rpl23	#N/A	#N/A
0.00594728	0.815932	1	0.959	1	31	Psmd8	#N/A	#N/A
0.00596678	0.887417	0.875	0.773	1	31	Tpm4	tropomyosin 4	R-MMU-162582, R-MMU-194315, R-MMU-9012999, R-MMU-9716542, R-MMU-390522, R-MMU-397014, R-MMU-9013424, R-MMU-445355,
0.0066905	0.289641	1	1	1	31	Rpl35a	#N/A	#N/A
0.00720529	0.402648	1	1	1	31	Rpl18	#N/A	#N/A
0.00733846	0.595296	1	0.88	1	31	Emd	#N/A	#N/A
0.00760717	0.490441	1	0.992	1	31	Ctsz	cathepsin Z	R-MMU-168256, R-MMU-168249, R-MMU-5653656, R-MMU-392499, R-MMU-6798695, R-MMU-597592, R-MMU-199991, R-MMU-199977, R-MMU-446203, R-MMU-948021, R-MMU-199992, R-MMU-2022377, R-MMU-2980736, R-MMU-204005, R-MMU-5694530, R-MMU-432720
0.00761312	1.1639	1	0.955	1	31	Anxa1	annexin A1	R-MMU-162582, R-MMU-372790, R-MMU-388396, R-MMU-416476, R-MMU-418594, R-MMU-373076, R-MMU-375276, R-MMU-444473, R-MMU-500792,
0.00785598	-1.52276	0.75	0.889	1	31	Ear2	eosinophil-associated, ribonuclease A family, member 2	R-MMU-168256, R-MMU-168249, R-MMU-6798695
0.00812863	0.317834	1	1	1	31	Rpl35	#N/A	#N/A
0.00958331	0.546802	0.625	0.252	1	31	Mob3b	#N/A	#N/A
1.90848e-08	0.670789	0.667	0.035	0.000359482	38	Kcnj2	potassium inwardly-rectifying channel, subfamily J, member 2	R-MMU-397014, R-MMU-112315, R-MMU-112316, R-MMU-1296071, R-MMU-5576891, R-MMU-112314, R-MMU-977443, R-MMU-977444, R-MMU-991365, R-MMU-1296065, R-MMU-5576886, R-MMU-1296041, R-MMU-1296059, R-MMU-997272, R-MMU-1296053
7.97548e-07	1.51185	1	0.932	0.0150226	41	Pcna	proliferating cell nuclear antigen	R-MMU-212436, R-MMU-73857, R-MMU-74160, R-MMU-392499, R-MMU-597592, R-MMU-1640170, R-MMU-2990846, R-MMU-3108232, R-MMU-4615885, R-MMU-69278, R-MMU-110314, R-MMU-5696398, R-MMU-5696399, R-MMU-5696400, R-MMU-6781827, R-MMU-6782135, R-MMU-6782210, R-MMU-73893, R-MMU-73894, R-MMU-3700989, R-MMU-69239, R-MMU-69242, R-MMU-69306, R-MMU-73886, R-MMU-8852135, R-MMU-8866654, R-MMU-157579, R-MMU-73884, R-MM…
8.09683e-06	0.940525	1	0.894	0.152512	41	Alyref	#N/A	#N/A
6.50102e-05	0.721339	1	0.84	1	41	Hmgb2	high mobility group box 2	R-MMU-109581, R-MMU-5357801, R-MMU-75153, R-MMU-140342,
7.43309e-05	1.08952	1	0.826	1	41	Cbx3	chromobox 3
9.59818e-05	0.866271	1	0.676	1	41	Selenoh	selenoprotein H
0.000131784	0.669914	0.727	0.212	1	41	Pclaf	PCNA clamp associated factor	R-MMU-73893, R-MMU-73894, R-MMU-110313, R-MMU-5656169
0.000169901	0.686888	1	0.994	1	41	Snrpe	#N/A	#N/A
0.000284898	0.526148	1	0.998	1	41	Serbp1	#N/A	#N/A
0.00028954	0.613269	1	1	1	41	Cox5a	#N/A	#N/A
0.000397253	0.603324	1	0.965	1	41	1810037I17Rik	#N/A	#N/A
0.000498435	0.548877	1	0.992	1	41	Snrpg	#N/A	#N/A
0.000528865	0.484684	1	0.996	1	41	Rpl37rt	#N/A	#N/A
0.000614707	-1.82731	0.818	0.929	1	41	Atf3	activating transcription factor 3
0.000795899	0.699732	1	0.99	1	41	Ran	#N/A	#N/A
0.00115711	0.441117	1	1	1	41	Tmsb4x	thymosin, beta 4, X chromosome	R-MMU-109582, R-MMU-114608, R-MMU-76002, R-MMU-76005
0.0012517	0.606312	1	0.985	1	41	Arpp19	#N/A	#N/A
0.0016142	-0.593561	1	1	1	41	H3f3b	#N/A	#N/A
0.00196281	0.490501	1	1	1	41	Atp5g3	#N/A	#N/A
0.00221641	0.692857	0.636	0.268	1	41	Tppp3	tubulin polymerization-promoting protein family member 3
0.00277278	-0.787109	1	0.998	1	41	Itm2b	integral membrane protein 2B
0.00320246	-0.470965	1	1	1	41	Ftl1	ferritin light polypeptide 1
0.00331221	0.33257	1	1	1	41	Rpl27	#N/A	#N/A
0.00390835	-0.649606	1	1	1	41	Eif1	eukaryotic translation initiation factor 1
0.00392401	0.46298	1	0.979	1	41	Hnrnpa3	#N/A	#N/A
0.00393715	0.453986	1	1	1	41	Ybx1	#N/A	#N/A
0.00398919	0.384246	1	0.996	1	41	Tomm7	#N/A	#N/A
0.00482139	0.502267	1	0.992	1	41	Atp5g1	#N/A	#N/A
0.00623519	-1.03296	1	0.996	1	41	Ctsb	cathepsin B	R-MMU-1280218, R-MMU-168256, R-MMU-168249, R-MMU-6798695, R-MMU-2132295, R-MMU-1474244, R-MMU-1474290, R-MMU-2022090, R-MMU-1442490, R-MMU-1474228, R-MMU-168898, R-MMU-1679131
0.00670064	0.349461	1	0.975	1	41	Tmed10	#N/A	#N/A
0.00730745	0.512749	1	0.998	1	41	Erh	#N/A	#N/A
0.00757982	0.459913	1	0.992	1	41	Cycs	#N/A	#N/A
0.00887487	0.283533	1	1	1	41	Calm1	#N/A	#N/A
0.00964932	0.460564	1	1	1	41	Tpm3	#N/A	#N/A
0.00965469	0.33551	1	0.998	1	41	Rpl36a	#N/A	#N/A
