# Supplementary material for: Timing and cell specificity of senescence drives postnatal lung development and injury
Source: Nat Commun. 2023 Jan 17;14:273. doi: 10.1038/s41467-023-35985-4 (PMC9845377; doi:10.1038/s41467-023-35985-4)
Supplement: Supplementary file 9 — Supplementary Data 6 [file 41467_2023_35985_MOESM9_ESM.xlsx]

## Sheet: Sheet1
Phagocytosis regulating genes in C12FGD-sorted cells from hyperoxia-exposed mice at pnd7
p_val	avg_log2FC	pct.1	pct.2	p_val_adj	cluster	gene	mgi_description	reactome_ids
1.22522e-06	-1.62438	0.545	0.963	0.0230782	3	Lyn	LYN proto-oncogene, Src family tyrosine kinase	R-MMU-1280218, R-MMU-168256, R-MMU-388841, R-MMU-109582, R-MMU-168249, R-MMU-202733, R-MMU-2029480, R-MMU-2029481, R-MMU-2454202, R-MMU-2730905, R-MMU-2871796, R-MMU-2871809, R-MMU-2871837, R-MMU-5690714, R-MMU-983705, R-MMU-1266738, R-MMU-162582, R-MMU-76002, R-MMU-1640170, R-MMU-69278, R-MMU-422475, R-MMU-9675108, R-MMU-9006934, R-MMU-5621481, R-MMU-2682334, R-MMU-3928662, R-MMU-1433557, R-MMU-…
2.13452e-06	-1.9814	0.727	0.992	0.0402058	3	Myh9	myosin, heavy polypeptide 9, non-muscle	R-MMU-168256, R-MMU-168249, R-MMU-2029480, R-MMU-2029482, R-MMU-162582, R-MMU-194315, R-MMU-9716542, R-MMU-195258, R-MMU-5627123,
2.28101e-06	-1.7238	0.273	0.915	0.0429651	3	Syk	spleen tyrosine kinase	R-MMU-1280218, R-MMU-168256, R-MMU-109582, R-MMU-168249, R-MMU-2029480, R-MMU-2029481, R-MMU-2029482, R-MMU-2029485, R-MMU-2454202, R-MMU-2730905, R-MMU-2871796, R-MMU-2871809, R-MMU-983695, R-MMU-983705, R-MMU-2172127, R-MMU-162582, R-MMU-76002, R-MMU-5621481, R-MMU-2424491, R-MMU-1280215, R-MMU-449147, R-MMU-114604, R-MMU-354192, R-MMU-76009, R-MMU-451927, R-MMU-512988, R-MMU-912631, R-MMU-9607…
6.89778e-06	-1.72844	0.636	0.938	0.129927	3	Pld3	phospholipase D family, member 3	R-MMU-168256, R-MMU-168249, R-MMU-2029480, R-MMU-2029485,
2.1608e-05	-1.43163	0.455	0.929	0.407008	3	Prkcd	protein kinase C, delta	R-MMU-168256, R-MMU-109582, R-MMU-168249, R-MMU-2029480, R-MMU-2029485, R-MMU-8953854, R-MMU-6798695, R-MMU-162582, R-MMU-194315, R-MMU-76002, R-MMU-9716542, R-MMU-372790, R-MMU-388396, R-MMU-416476, R-MMU-9006934, R-MMU-195258, R-MMU-5607764, R-MMU-5621481, R-MMU-111885, R-MMU-112040, R-MMU-112043, R-MMU-418594, R-MMU-9006925, R-MMU-1280215, R-MMU-114508, R-MMU-194138, R-MMU-4420097, R-MMU-52189…
3.44541e-05	-1.62797	1	1	0.648978	3	Actb	actin, beta	R-MMU-168256, R-MMU-168249, R-MMU-2029480, R-MMU-2029482, R-MMU-5653656, R-MMU-74160, R-MMU-1266738, R-MMU-392499, R-MMU-1500931, R-MMU-162582, R-MMU-194315, R-MMU-9012999, R-MMU-9716542, R-MMU-597592, R-MMU-9035034, R-MMU-5673001, R-MMU-5683057, R-MMU-5684996, R-MMU-5688426, R-MMU-199991, R-MMU-373760, R-MMU-422475, R-MMU-445095, R-MMU-9675108, R-MMU-5696394, R-MMU-5696398, R-MMU-5696399, R-MMU-…
3.77212e-05	-1.18656	0.909	0.998	0.710517	3	Arpc1b	actin related protein 2/3 complex, subunit 1B	R-MMU-168256, R-MMU-168249, R-MMU-2029480, R-MMU-2029482, R-MMU-1266738, R-MMU-162582, R-MMU-194315, R-MMU-9716542, R-MMU-422475, R-MMU-9675108, R-MMU-195258, R-MMU-2682334, R-MMU-3928662, R-MMU-5663213,
0.000729561	0.937082	0.727	0.328	1	3	Baiap2	brain-specific angiogenesis inhibitor 1-associated protein 2	R-MMU-168256, R-MMU-168249, R-MMU-2029480, R-MMU-2029482, R-MMU-162582, R-MMU-194315, R-MMU-9012999, R-MMU-9716542, R-MMU-9013148, R-MMU-9013149, R-MMU-9006934, R-MMU-195258, R-MMU-9013423, R-MMU-194138, R-MMU-4420097, R-MMU-5663213,
0.00367295	-0.784212	0.182	0.618	1	3	Btk	Bruton agammaglobulinemia tyrosine kinase	R-MMU-1280218, R-MMU-168256, R-MMU-168249, R-MMU-2029480, R-MMU-2029482, R-MMU-2454202, R-MMU-2871809, R-MMU-983695, R-MMU-983705, R-MMU-2172127, R-MMU-162582, R-MMU-194315, R-MMU-9716542, R-MMU-372790, R-MMU-388396, R-MMU-416476, R-MMU-416482, R-MMU-195258, R-MMU-397795, R-MMU-2424491, R-MMU-5663213, R-MMU-8964315,
0.00998345	0.56368	1	0.99	1	3	Hsp90aa1	heat shock protein 90, alpha (cytosolic), class A member 1	R-MMU-168256, R-MMU-168249, R-MMU-2029480, R-MMU-2029482, R-MMU-1430728, R-MMU-1266738, R-MMU-6798695, R-MMU-162582, R-MMU-194315, R-MMU-9012999, R-MMU-9716542, R-MMU-1640170, R-MMU-2262752, R-MMU-3371556, R-MMU-68886, R-MMU-69278, R-MMU-8953897, R-MMU-453274, R-MMU-69275, R-MMU-422475, R-MMU-9675108, R-MMU-1852241, R-MMU-5617833, R-MMU-5620912, R-MMU-9006934, R-MMU-2565942, R-MMU-380259, R-MMU-3…
6.19804e-06	1.55198	0.875	0.388	0.116746	6	Fgr	FGR proto-oncogene, Src family tyrosine kinase	R-MMU-168256, R-MMU-109582, R-MMU-168249, R-MMU-2029480, R-MMU-2029481, R-MMU-6798695, R-MMU-418346, R-MMU-432142
0.00207532	0.858608	1	0.953	1	6	Lyn	LYN proto-oncogene, Src family tyrosine kinase	R-MMU-1280218, R-MMU-168256, R-MMU-388841, R-MMU-109582, R-MMU-168249, R-MMU-202733, R-MMU-2029480, R-MMU-2029481, R-MMU-2454202, R-MMU-2730905, R-MMU-2871796, R-MMU-2871809, R-MMU-2871837, R-MMU-5690714, R-MMU-983705, R-MMU-1266738, R-MMU-162582, R-MMU-76002, R-MMU-1640170, R-MMU-69278, R-MMU-422475, R-MMU-9675108, R-MMU-9006934, R-MMU-5621481, R-MMU-2682334, R-MMU-3928662, R-MMU-1433557, R-MMU-…
0.00287846	1.25108	0.75	0.468	1	6	Hck	hemopoietic cell kinase	R-MMU-168256, R-MMU-168249, R-MMU-2029480, R-MMU-2029481, R-MMU-1280215, R-MMU-449147, R-MMU-512988, R-MMU-912631, R-MMU-9674555, R-MMU-9705462,
0.00925135	0.91684	1	0.918	1	6	Prkcd	protein kinase C, delta	R-MMU-168256, R-MMU-109582, R-MMU-168249, R-MMU-2029480, R-MMU-2029485, R-MMU-8953854, R-MMU-6798695, R-MMU-162582, R-MMU-194315, R-MMU-76002, R-MMU-9716542, R-MMU-372790, R-MMU-388396, R-MMU-416476, R-MMU-9006934, R-MMU-195258, R-MMU-5607764, R-MMU-5621481, R-MMU-111885, R-MMU-112040, R-MMU-112043, R-MMU-418594, R-MMU-9006925, R-MMU-1280215, R-MMU-114508, R-MMU-194138, R-MMU-4420097, R-MMU-52189…
0.00222716	0.680458	1	1	1	8	Actb	actin, beta	R-MMU-168256, R-MMU-168249, R-MMU-2029480, R-MMU-2029482, R-MMU-5653656, R-MMU-74160, R-MMU-1266738, R-MMU-392499, R-MMU-1500931, R-MMU-162582, R-MMU-194315, R-MMU-9012999, R-MMU-9716542, R-MMU-597592, R-MMU-9035034, R-MMU-5673001, R-MMU-5683057, R-MMU-5684996, R-MMU-5688426, R-MMU-199991, R-MMU-373760, R-MMU-422475, R-MMU-445095, R-MMU-9675108, R-MMU-5696394, R-MMU-5696398, R-MMU-5696399, R-MMU-…
4.61633e-10	0.71624	1	0.925	8.69533e-06	13	Pld3	phospholipase D family, member 3	R-MMU-168256, R-MMU-168249, R-MMU-2029480, R-MMU-2029485,
1.24914e-05	0.443663	0.619	0.29	0.235288	13	Cyfip2	cytoplasmic FMR1 interacting protein 2	R-MMU-168256, R-MMU-168249, R-MMU-2029480, R-MMU-2029482, R-MMU-162582, R-MMU-194315, R-MMU-9012999, R-MMU-9716542, R-MMU-9013149, R-MMU-9006934, R-MMU-195258, R-MMU-194138, R-MMU-4420097, R-MMU-5663213,
0.000124431	0.437557	1	0.911	1	13	Prkcd	protein kinase C, delta	R-MMU-168256, R-MMU-109582, R-MMU-168249, R-MMU-2029480, R-MMU-2029485, R-MMU-8953854, R-MMU-6798695, R-MMU-162582, R-MMU-194315, R-MMU-76002, R-MMU-9716542, R-MMU-372790, R-MMU-388396, R-MMU-416476, R-MMU-9006934, R-MMU-195258, R-MMU-5607764, R-MMU-5621481, R-MMU-111885, R-MMU-112040, R-MMU-112043, R-MMU-418594, R-MMU-9006925, R-MMU-1280215, R-MMU-114508, R-MMU-194138, R-MMU-4420097, R-MMU-52189…
0.000709134	0.290365	0.667	0.37	1	13	Fgr	FGR proto-oncogene, Src family tyrosine kinase	R-MMU-168256, R-MMU-109582, R-MMU-168249, R-MMU-2029480, R-MMU-2029481, R-MMU-6798695, R-MMU-418346, R-MMU-432142
0.00157246	0.336466	0.952	0.896	1	13	Syk	spleen tyrosine kinase	R-MMU-1280218, R-MMU-168256, R-MMU-109582, R-MMU-168249, R-MMU-2029480, R-MMU-2029481, R-MMU-2029482, R-MMU-2029485, R-MMU-2454202, R-MMU-2730905, R-MMU-2871796, R-MMU-2871809, R-MMU-983695, R-MMU-983705, R-MMU-2172127, R-MMU-162582, R-MMU-76002, R-MMU-5621481, R-MMU-2424491, R-MMU-1280215, R-MMU-449147, R-MMU-114604, R-MMU-354192, R-MMU-76009, R-MMU-451927, R-MMU-512988, R-MMU-912631, R-MMU-9607…
0.00289829	-0.468956	1	0.989	1	13	Hsp90aa1	heat shock protein 90, alpha (cytosolic), class A member 1	R-MMU-168256, R-MMU-168249, R-MMU-2029480, R-MMU-2029482, R-MMU-1430728, R-MMU-1266738, R-MMU-6798695, R-MMU-162582, R-MMU-194315, R-MMU-9012999, R-MMU-9716542, R-MMU-1640170, R-MMU-2262752, R-MMU-3371556, R-MMU-68886, R-MMU-69278, R-MMU-8953897, R-MMU-453274, R-MMU-69275, R-MMU-422475, R-MMU-9675108, R-MMU-1852241, R-MMU-5617833, R-MMU-5620912, R-MMU-9006934, R-MMU-2565942, R-MMU-380259, R-MMU-3…
0.00565212	0.283674	1	0.949	1	13	Lyn	LYN proto-oncogene, Src family tyrosine kinase	R-MMU-1280218, R-MMU-168256, R-MMU-388841, R-MMU-109582, R-MMU-168249, R-MMU-202733, R-MMU-2029480, R-MMU-2029481, R-MMU-2454202, R-MMU-2730905, R-MMU-2871796, R-MMU-2871809, R-MMU-2871837, R-MMU-5690714, R-MMU-983705, R-MMU-1266738, R-MMU-162582, R-MMU-76002, R-MMU-1640170, R-MMU-69278, R-MMU-422475, R-MMU-9675108, R-MMU-9006934, R-MMU-5621481, R-MMU-2682334, R-MMU-3928662, R-MMU-1433557, R-MMU-…
0.0065189	0.311414	1	0.984	1	13	Myh9	myosin, heavy polypeptide 9, non-muscle	R-MMU-168256, R-MMU-168249, R-MMU-2029480, R-MMU-2029482, R-MMU-162582, R-MMU-194315, R-MMU-9716542, R-MMU-195258, R-MMU-5627123,
2.65349e-07	-0.800542	0.976	0.991	0.00499811	15	Hsp90aa1	heat shock protein 90, alpha (cytosolic), class A member 1	R-MMU-168256, R-MMU-168249, R-MMU-2029480, R-MMU-2029482, R-MMU-1430728, R-MMU-1266738, R-MMU-6798695, R-MMU-162582, R-MMU-194315, R-MMU-9012999, R-MMU-9716542, R-MMU-1640170, R-MMU-2262752, R-MMU-3371556, R-MMU-68886, R-MMU-69278, R-MMU-8953897, R-MMU-453274, R-MMU-69275, R-MMU-422475, R-MMU-9675108, R-MMU-1852241, R-MMU-5617833, R-MMU-5620912, R-MMU-9006934, R-MMU-2565942, R-MMU-380259, R-MMU-3…
6.75992e-07	0.548242	0.976	0.894	0.012733	15	Syk	spleen tyrosine kinase	R-MMU-1280218, R-MMU-168256, R-MMU-109582, R-MMU-168249, R-MMU-2029480, R-MMU-2029481, R-MMU-2029482, R-MMU-2029485, R-MMU-2454202, R-MMU-2730905, R-MMU-2871796, R-MMU-2871809, R-MMU-983695, R-MMU-983705, R-MMU-2172127, R-MMU-162582, R-MMU-76002, R-MMU-5621481, R-MMU-2424491, R-MMU-1280215, R-MMU-449147, R-MMU-114604, R-MMU-354192, R-MMU-76009, R-MMU-451927, R-MMU-512988, R-MMU-912631, R-MMU-9607…
1.10381e-06	0.467099	1	1	0.0207914	15	Actg1	actin, gamma, cytoplasmic 1	R-MMU-168256, R-MMU-109582, R-MMU-168249, R-MMU-2029480, R-MMU-2029482, R-MMU-5653656, R-MMU-1266738, R-MMU-1500931, R-MMU-114608, R-MMU-162582, R-MMU-194315, R-MMU-76002, R-MMU-76005, R-MMU-9012999, R-MMU-9716542, R-MMU-5673001, R-MMU-5683057, R-MMU-5684996, R-MMU-199991, R-MMU-373760, R-MMU-422475, R-MMU-445095, R-MMU-9675108, R-MMU-446728, R-MMU-5674135, R-MMU-9006934, R-MMU-195258, R-MMU-5663…
2.34099e-05	0.413648	1	0.996	0.440949	15	Arpc1b	actin related protein 2/3 complex, subunit 1B	R-MMU-168256, R-MMU-168249, R-MMU-2029480, R-MMU-2029482, R-MMU-1266738, R-MMU-162582, R-MMU-194315, R-MMU-9716542, R-MMU-422475, R-MMU-9675108, R-MMU-195258, R-MMU-2682334, R-MMU-3928662, R-MMU-5663213,
0.00105094	-0.462293	1	0.985	1	15	Myh9	myosin, heavy polypeptide 9, non-muscle	R-MMU-168256, R-MMU-168249, R-MMU-2029480, R-MMU-2029482, R-MMU-162582, R-MMU-194315, R-MMU-9716542, R-MMU-195258, R-MMU-5627123,
0.00125063	0.451628	0.707	0.511	1	15	Plcg2	phospholipase C, gamma 2	R-MMU-1280218, R-MMU-168256, R-MMU-202403, R-MMU-202433, R-MMU-109582, R-MMU-168249, R-MMU-2029480, R-MMU-2029485, R-MMU-2454202, R-MMU-2871796, R-MMU-2871809, R-MMU-983695, R-MMU-983705, R-MMU-1430728, R-MMU-2172127, R-MMU-76002, R-MMU-5607764, R-MMU-5621481, R-MMU-1483249, R-MMU-1855204, R-MMU-2424491, R-MMU-114604, R-MMU-168898, R-MMU-166016, R-MMU-5621480
0.00168107	0.463182	0.976	0.927	1	15	Pld3	phospholipase D family, member 3	R-MMU-168256, R-MMU-168249, R-MMU-2029480, R-MMU-2029485,
0.00336198	0.321635	0.976	0.951	1	15	Lyn	LYN proto-oncogene, Src family tyrosine kinase	R-MMU-1280218, R-MMU-168256, R-MMU-388841, R-MMU-109582, R-MMU-168249, R-MMU-202733, R-MMU-2029480, R-MMU-2029481, R-MMU-2454202, R-MMU-2730905, R-MMU-2871796, R-MMU-2871809, R-MMU-2871837, R-MMU-5690714, R-MMU-983705, R-MMU-1266738, R-MMU-162582, R-MMU-76002, R-MMU-1640170, R-MMU-69278, R-MMU-422475, R-MMU-9675108, R-MMU-9006934, R-MMU-5621481, R-MMU-2682334, R-MMU-3928662, R-MMU-1433557, R-MMU-…
4.3277e-07	0.693373	1	1	0.00815166	16	Actb	actin, beta	R-MMU-168256, R-MMU-168249, R-MMU-2029480, R-MMU-2029482, R-MMU-5653656, R-MMU-74160, R-MMU-1266738, R-MMU-392499, R-MMU-1500931, R-MMU-162582, R-MMU-194315, R-MMU-9012999, R-MMU-9716542, R-MMU-597592, R-MMU-9035034, R-MMU-5673001, R-MMU-5683057, R-MMU-5684996, R-MMU-5688426, R-MMU-199991, R-MMU-373760, R-MMU-422475, R-MMU-445095, R-MMU-9675108, R-MMU-5696394, R-MMU-5696398, R-MMU-5696399, R-MMU-…
0.000217277	-0.506174	0.057	0.397	1	16	Myo1c	myosin IC	R-MMU-168256, R-MMU-168249, R-MMU-2029480, R-MMU-2029482, R-MMU-74160, R-MMU-212165, R-MMU-5250913, R-MMU-5250924,
0.000491457	0.489397	1	0.985	1	16	Myh9	myosin, heavy polypeptide 9, non-muscle	R-MMU-168256, R-MMU-168249, R-MMU-2029480, R-MMU-2029482, R-MMU-162582, R-MMU-194315, R-MMU-9716542, R-MMU-195258, R-MMU-5627123,
0.000511549	-0.606966	0.2	0.493	1	16	Hck	hemopoietic cell kinase	R-MMU-168256, R-MMU-168249, R-MMU-2029480, R-MMU-2029481, R-MMU-1280215, R-MMU-449147, R-MMU-512988, R-MMU-912631, R-MMU-9674555, R-MMU-9705462,
0.000580476	-0.362376	0.086	0.419	1	16	Fgr	FGR proto-oncogene, Src family tyrosine kinase	R-MMU-168256, R-MMU-109582, R-MMU-168249, R-MMU-2029480, R-MMU-2029481, R-MMU-6798695, R-MMU-418346, R-MMU-432142
0.000852455	-0.42959	1	1	1	16	Actg1	actin, gamma, cytoplasmic 1	R-MMU-168256, R-MMU-109582, R-MMU-168249, R-MMU-2029480, R-MMU-2029482, R-MMU-5653656, R-MMU-1266738, R-MMU-1500931, R-MMU-114608, R-MMU-162582, R-MMU-194315, R-MMU-76002, R-MMU-76005, R-MMU-9012999, R-MMU-9716542, R-MMU-5673001, R-MMU-5683057, R-MMU-5684996, R-MMU-199991, R-MMU-373760, R-MMU-422475, R-MMU-445095, R-MMU-9675108, R-MMU-446728, R-MMU-5674135, R-MMU-9006934, R-MMU-195258, R-MMU-5663…
0.0049947	-0.395614	0.086	0.336	1	16	Cyfip2	cytoplasmic FMR1 interacting protein 2	R-MMU-168256, R-MMU-168249, R-MMU-2029480, R-MMU-2029482, R-MMU-162582, R-MMU-194315, R-MMU-9012999, R-MMU-9716542, R-MMU-9013149, R-MMU-9006934, R-MMU-195258, R-MMU-194138, R-MMU-4420097, R-MMU-5663213,
1.69481e-08	0.338239	1	0.979	0.000319235	17	Myh9	myosin, heavy polypeptide 9, non-muscle	R-MMU-168256, R-MMU-168249, R-MMU-2029480, R-MMU-2029482, R-MMU-162582, R-MMU-194315, R-MMU-9716542, R-MMU-195258, R-MMU-5627123,
0.000554063	-0.288196	1	1	1	17	Actg1	actin, gamma, cytoplasmic 1	R-MMU-168256, R-MMU-109582, R-MMU-168249, R-MMU-2029480, R-MMU-2029482, R-MMU-5653656, R-MMU-1266738, R-MMU-1500931, R-MMU-114608, R-MMU-162582, R-MMU-194315, R-MMU-76002, R-MMU-76005, R-MMU-9012999, R-MMU-9716542, R-MMU-5673001, R-MMU-5683057, R-MMU-5684996, R-MMU-199991, R-MMU-373760, R-MMU-422475, R-MMU-445095, R-MMU-9675108, R-MMU-446728, R-MMU-5674135, R-MMU-9006934, R-MMU-195258, R-MMU-5663…
0.00073298	0.286259	1	1	1	17	Actb	actin, beta	R-MMU-168256, R-MMU-168249, R-MMU-2029480, R-MMU-2029482, R-MMU-5653656, R-MMU-74160, R-MMU-1266738, R-MMU-392499, R-MMU-1500931, R-MMU-162582, R-MMU-194315, R-MMU-9012999, R-MMU-9716542, R-MMU-597592, R-MMU-9035034, R-MMU-5673001, R-MMU-5683057, R-MMU-5684996, R-MMU-5688426, R-MMU-199991, R-MMU-373760, R-MMU-422475, R-MMU-445095, R-MMU-9675108, R-MMU-5696394, R-MMU-5696398, R-MMU-5696399, R-MMU-…
0.00989157	0.717469	0.667	0.145	1	20	Myo10	myosin X	R-MMU-168256, R-MMU-168249, R-MMU-2029480, R-MMU-2029482,
2.04923e-07	-0.534481	1	0.996	0.00385993	21	Arpc1b	actin related protein 2/3 complex, subunit 1B	R-MMU-168256, R-MMU-168249, R-MMU-2029480, R-MMU-2029482, R-MMU-1266738, R-MMU-162582, R-MMU-194315, R-MMU-9716542, R-MMU-422475, R-MMU-9675108, R-MMU-195258, R-MMU-2682334, R-MMU-3928662, R-MMU-5663213,
8.39137e-07	0.300054	0.372	0.102	0.015806	21	Cd247	CD247 antigen	, R-MMU-1280218, R-MMU-168256, R-MMU-198933, R-MMU-202403, R-MMU-202424, R-MMU-202427, R-MMU-202430, R-MMU-202433, R-MMU-388841, R-MMU-389948, R-MMU-168249, R-MMU-2029480, R-MMU-2029481, R-MMU-2029482, R-MMU-2029485
1.02562e-05	-0.801268	0.86	0.938	0.193186	21	Pld3	phospholipase D family, member 3	R-MMU-168256, R-MMU-168249, R-MMU-2029480, R-MMU-2029485,
4.79185e-18	-1.52749	0.93	0.991	9.02593e-14	23	Myh9	myosin, heavy polypeptide 9, non-muscle	R-MMU-168256, R-MMU-168249, R-MMU-2029480, R-MMU-2029482, R-MMU-162582, R-MMU-194315, R-MMU-9716542, R-MMU-195258, R-MMU-5627123,
1.88602e-12	1.00043	1	0.989	3.55251e-08	23	Hsp90aa1	heat shock protein 90, alpha (cytosolic), class A member 1	R-MMU-168256, R-MMU-168249, R-MMU-2029480, R-MMU-2029482, R-MMU-1430728, R-MMU-1266738, R-MMU-6798695, R-MMU-162582, R-MMU-194315, R-MMU-9012999, R-MMU-9716542, R-MMU-1640170, R-MMU-2262752, R-MMU-3371556, R-MMU-68886, R-MMU-69278, R-MMU-8953897, R-MMU-453274, R-MMU-69275, R-MMU-422475, R-MMU-9675108, R-MMU-1852241, R-MMU-5617833, R-MMU-5620912, R-MMU-9006934, R-MMU-2565942, R-MMU-380259, R-MMU-3…
8.92995e-12	1.02377	0.744	0.298	1.68204e-07	23	Baiap2	brain-specific angiogenesis inhibitor 1-associated protein 2	R-MMU-168256, R-MMU-168249, R-MMU-2029480, R-MMU-2029482, R-MMU-162582, R-MMU-194315, R-MMU-9012999, R-MMU-9716542, R-MMU-9013148, R-MMU-9013149, R-MMU-9006934, R-MMU-195258, R-MMU-9013423, R-MMU-194138, R-MMU-4420097, R-MMU-5663213,
9.88929e-06	-0.666851	0.814	0.942	0.186275	23	Pld3	phospholipase D family, member 3	R-MMU-168256, R-MMU-168249, R-MMU-2029480, R-MMU-2029485,
1.66107e-05	-0.646907	0.023	0.347	0.312879	23	Cyfip2	cytoplasmic FMR1 interacting protein 2	R-MMU-168256, R-MMU-168249, R-MMU-2029480, R-MMU-2029482, R-MMU-162582, R-MMU-194315, R-MMU-9012999, R-MMU-9716542, R-MMU-9013149, R-MMU-9006934, R-MMU-195258, R-MMU-194138, R-MMU-4420097, R-MMU-5663213,
2.04161e-05	0.596819	0.744	0.458	0.384558	23	Pik3r1	phosphoinositide-3-kinase regulatory subunit 1	R-MMU-1280218, R-MMU-168256, R-MMU-202403, R-MMU-202424, R-MMU-388841, R-MMU-109582, R-MMU-168249, R-MMU-202733, R-MMU-2029480, R-MMU-2029485, R-MMU-2454202, R-MMU-2730905, R-MMU-983695, R-MMU-983705, R-MMU-1430728, R-MMU-556833, R-MMU-1266738, R-MMU-2172127, R-MMU-162582, R-MMU-194315, R-MMU-76002, R-MMU-8980692, R-MMU-9012999, R-MMU-9013026, R-MMU-9716542, R-MMU-9035034, R-MMU-5673001, R-MMU-56…
2.2688e-05	-0.593138	0.233	0.573	0.427352	23	Fyn	Fyn proto-oncogene	, R-MMU-1280218, R-MMU-168256, R-MMU-388841, R-MMU-109582, R-MMU-168249, R-MMU-202733, R-MMU-2029480, R-MMU-2029481, R-MMU-1266738, R-MMU-1500931, R-MMU-2172127, R-MMU-162582, R-MMU-76002, R-MMU-5673001, R-MMU-5683057, R-MMU-5684996, R-MMU-375165, R-MMU-422475, R-MMU-9675108, R-MMU-9006934, R-MMU-5621481, R-MMU-2682334, R-MMU-3928662, R-MMU-2424491, R-MMU-1257604, R-MMU-9006925, R-MMU-1433557, R-…
5.17429e-05	-0.691082	1	1	0.97463	23	Actb	actin, beta	R-MMU-168256, R-MMU-168249, R-MMU-2029480, R-MMU-2029482, R-MMU-5653656, R-MMU-74160, R-MMU-1266738, R-MMU-392499, R-MMU-1500931, R-MMU-162582, R-MMU-194315, R-MMU-9012999, R-MMU-9716542, R-MMU-597592, R-MMU-9035034, R-MMU-5673001, R-MMU-5683057, R-MMU-5684996, R-MMU-5688426, R-MMU-199991, R-MMU-373760, R-MMU-422475, R-MMU-445095, R-MMU-9675108, R-MMU-5696394, R-MMU-5696398, R-MMU-5696399, R-MMU-…
6.78424e-05	-0.561213	0.837	0.927	1	23	Prkcd	protein kinase C, delta	R-MMU-168256, R-MMU-109582, R-MMU-168249, R-MMU-2029480, R-MMU-2029485, R-MMU-8953854, R-MMU-6798695, R-MMU-162582, R-MMU-194315, R-MMU-76002, R-MMU-9716542, R-MMU-372790, R-MMU-388396, R-MMU-416476, R-MMU-9006934, R-MMU-195258, R-MMU-5607764, R-MMU-5621481, R-MMU-111885, R-MMU-112040, R-MMU-112043, R-MMU-418594, R-MMU-9006925, R-MMU-1280215, R-MMU-114508, R-MMU-194138, R-MMU-4420097, R-MMU-52189…
0.000153147	0.654162	0.372	0.158	1	23	Fcgr1	Fc receptor, IgG, high affinity I	R-MMU-1280218, R-MMU-168256, R-MMU-168249, R-MMU-2029480, R-MMU-2029481, R-MMU-2029482, R-MMU-2029485, R-MMU-983169, R-MMU-1236975, R-MMU-1236978,
0.000385021	-0.492727	0.14	0.42	1	23	Fgr	FGR proto-oncogene, Src family tyrosine kinase	R-MMU-168256, R-MMU-109582, R-MMU-168249, R-MMU-2029480, R-MMU-2029481, R-MMU-6798695, R-MMU-418346, R-MMU-432142
0.000944846	0.296173	1	0.996	1	23	Arpc1b	actin related protein 2/3 complex, subunit 1B	R-MMU-168256, R-MMU-168249, R-MMU-2029480, R-MMU-2029482, R-MMU-1266738, R-MMU-162582, R-MMU-194315, R-MMU-9716542, R-MMU-422475, R-MMU-9675108, R-MMU-195258, R-MMU-2682334, R-MMU-3928662, R-MMU-5663213,
0.000977964	0.483515	1	1	1	23	Actg1	actin, gamma, cytoplasmic 1	R-MMU-168256, R-MMU-109582, R-MMU-168249, R-MMU-2029480, R-MMU-2029482, R-MMU-5653656, R-MMU-1266738, R-MMU-1500931, R-MMU-114608, R-MMU-162582, R-MMU-194315, R-MMU-76002, R-MMU-76005, R-MMU-9012999, R-MMU-9716542, R-MMU-5673001, R-MMU-5683057, R-MMU-5684996, R-MMU-199991, R-MMU-373760, R-MMU-422475, R-MMU-445095, R-MMU-9675108, R-MMU-446728, R-MMU-5674135, R-MMU-9006934, R-MMU-195258, R-MMU-5663…
0.00288646	0.38347	0.558	0.356	1	23	Myo1c	myosin IC	R-MMU-168256, R-MMU-168249, R-MMU-2029480, R-MMU-2029482, R-MMU-74160, R-MMU-212165, R-MMU-5250913, R-MMU-5250924,
0.0081324	-0.323454	0.326	0.547	1	23	Plcg2	phospholipase C, gamma 2	R-MMU-1280218, R-MMU-168256, R-MMU-202403, R-MMU-202433, R-MMU-109582, R-MMU-168249, R-MMU-2029480, R-MMU-2029485, R-MMU-2454202, R-MMU-2871796, R-MMU-2871809, R-MMU-983695, R-MMU-983705, R-MMU-1430728, R-MMU-2172127, R-MMU-76002, R-MMU-5607764, R-MMU-5621481, R-MMU-1483249, R-MMU-1855204, R-MMU-2424491, R-MMU-114604, R-MMU-168898, R-MMU-166016, R-MMU-5621480
4.43862e-07	2.00893	1	0.364	0.00836058	24	Myo1c	myosin IC	R-MMU-168256, R-MMU-168249, R-MMU-2029480, R-MMU-2029482, R-MMU-74160, R-MMU-212165, R-MMU-5250913, R-MMU-5250924,
9.4014e-05	-1.65632	0.571	0.959	1	24	Lyn	LYN proto-oncogene, Src family tyrosine kinase	R-MMU-1280218, R-MMU-168256, R-MMU-388841, R-MMU-109582, R-MMU-168249, R-MMU-202733, R-MMU-2029480, R-MMU-2029481, R-MMU-2454202, R-MMU-2730905, R-MMU-2871796, R-MMU-2871809, R-MMU-2871837, R-MMU-5690714, R-MMU-983705, R-MMU-1266738, R-MMU-162582, R-MMU-76002, R-MMU-1640170, R-MMU-69278, R-MMU-422475, R-MMU-9675108, R-MMU-9006934, R-MMU-5621481, R-MMU-2682334, R-MMU-3928662, R-MMU-1433557, R-MMU-…
0.00010427	-1.80074	0.286	0.909	1	24	Syk	spleen tyrosine kinase	R-MMU-1280218, R-MMU-168256, R-MMU-109582, R-MMU-168249, R-MMU-2029480, R-MMU-2029481, R-MMU-2029482, R-MMU-2029485, R-MMU-2454202, R-MMU-2730905, R-MMU-2871796, R-MMU-2871809, R-MMU-983695, R-MMU-983705, R-MMU-2172127, R-MMU-162582, R-MMU-76002, R-MMU-5621481, R-MMU-2424491, R-MMU-1280215, R-MMU-449147, R-MMU-114604, R-MMU-354192, R-MMU-76009, R-MMU-451927, R-MMU-512988, R-MMU-912631, R-MMU-9607…
0.000820225	0.922701	0.571	0.142	1	24	Myo10	myosin X	R-MMU-168256, R-MMU-168249, R-MMU-2029480, R-MMU-2029482,
0.00433692	1.13691	1	1	1	24	Actg1	actin, gamma, cytoplasmic 1	R-MMU-168256, R-MMU-109582, R-MMU-168249, R-MMU-2029480, R-MMU-2029482, R-MMU-5653656, R-MMU-1266738, R-MMU-1500931, R-MMU-114608, R-MMU-162582, R-MMU-194315, R-MMU-76002, R-MMU-76005, R-MMU-9012999, R-MMU-9716542, R-MMU-5673001, R-MMU-5683057, R-MMU-5684996, R-MMU-199991, R-MMU-373760, R-MMU-422475, R-MMU-445095, R-MMU-9675108, R-MMU-446728, R-MMU-5674135, R-MMU-9006934, R-MMU-195258, R-MMU-5663…
0.00500763	-0.824831	1	0.996	1	24	Arpc1b	actin related protein 2/3 complex, subunit 1B	R-MMU-168256, R-MMU-168249, R-MMU-2029480, R-MMU-2029482, R-MMU-1266738, R-MMU-162582, R-MMU-194315, R-MMU-9716542, R-MMU-422475, R-MMU-9675108, R-MMU-195258, R-MMU-2682334, R-MMU-3928662, R-MMU-5663213,
0.00580775	1.15663	0.857	0.467	1	24	Hck	hemopoietic cell kinase	R-MMU-168256, R-MMU-168249, R-MMU-2029480, R-MMU-2029481, R-MMU-1280215, R-MMU-449147, R-MMU-512988, R-MMU-912631, R-MMU-9674555, R-MMU-9705462,
0.00854728	-0.858186	0	0.535	1	24	Plcg2	phospholipase C, gamma 2	R-MMU-1280218, R-MMU-168256, R-MMU-202403, R-MMU-202433, R-MMU-109582, R-MMU-168249, R-MMU-2029480, R-MMU-2029485, R-MMU-2454202, R-MMU-2871796, R-MMU-2871809, R-MMU-983695, R-MMU-983705, R-MMU-1430728, R-MMU-2172127, R-MMU-76002, R-MMU-5607764, R-MMU-5621481, R-MMU-1483249, R-MMU-1855204, R-MMU-2424491, R-MMU-114604, R-MMU-168898, R-MMU-166016, R-MMU-5621480
2.53285e-07	0.844966	1	0.927	0.00477087	25	Pld3	phospholipase D family, member 3	R-MMU-168256, R-MMU-168249, R-MMU-2029480, R-MMU-2029485,
0.000500943	0.538177	1	0.985	1	25	Myh9	myosin, heavy polypeptide 9, non-muscle	R-MMU-168256, R-MMU-168249, R-MMU-2029480, R-MMU-2029482, R-MMU-162582, R-MMU-194315, R-MMU-9716542, R-MMU-195258, R-MMU-5627123,
0.000824342	0.370519	0.6	0.28	1	25	Fcgr4	Fc receptor, IgG, low affinity IV	R-MMU-1280218, R-MMU-168256, R-MMU-198933, R-MMU-168249, R-MMU-2029480, R-MMU-2029481, R-MMU-2029482, R-MMU-2029485
0.00101837	-1.25506	1	0.986	1	31	Myh9	myosin, heavy polypeptide 9, non-muscle	R-MMU-168256, R-MMU-168249, R-MMU-2029480, R-MMU-2029482, R-MMU-162582, R-MMU-194315, R-MMU-9716542, R-MMU-195258, R-MMU-5627123,
