# Supplementary material for: Timing and cell specificity of senescence drives postnatal lung development and injury
Source: Nat Commun. 2023 Jan 17;14:273. doi: 10.1038/s41467-023-35985-4 (PMC9845377; doi:10.1038/s41467-023-35985-4)
Supplement: Supplementary file 10 — Supplementary Data 7 [file 41467_2023_35985_MOESM10_ESM.xlsx]

## Sheet: Sheet1
Gene in C12FGD-sorted cells from hyperoxia-exposed mice vs cells without C12FGD sorting from normoxic mice at pnd7
p_val	avg_log2FC	pct.1	pct.2	p_val_adj	gene
0	1.51593	0.613	0.011	0	Slc7a11
0	4.06961	0.937	0.071	0	Hmox1
9.40186e-270	2.80941	0.931	0.26	1.77093e-265	Lgals3
2.16184e-269	2.07817	0.901	0.228	4.07204e-265	Sqstm1
1.25182e-251	2.96551	0.963	0.49	2.35793e-247	Ftl1
1.49303e-244	1.46099	0.653	0.058	2.81227e-240	Clec4n
1.5703e-241	2.60039	0.73	0.111	2.95781e-237	Mt2
1.00028e-239	4.09472	0.913	0.309	1.88413e-235	Mt1
2.2201e-239	3.61282	1	0.938	4.18179e-235	Fth1
1.75445e-237	-6.4133	0.008	0.937	3.30467e-233	Hbb-bs
8.24037e-237	1.61346	0.753	0.108	1.55216e-232	Tnfaip2
1.50066e-236	1.7653	0.552	0.029	2.82665e-232	Gdf15
9.83742e-229	2.66836	0.996	0.88	1.85298e-224	LOC100862446
3.44953e-218	1.9703	0.86	0.257	6.49753e-214	Cstb
1.89429e-216	1.14317	0.694	0.084	3.56809e-212	Atp6v0d2
6.88108e-204	1.6713	0.757	0.138	1.29612e-199	Clec7a
2.79813e-203	1.23939	0.633	0.08	5.27055e-199	Bhlhe41
7.42488e-202	1.43995	0.919	0.233	1.39855e-197	Fcer1g
2.30051e-193	1.70277	0.905	0.283	4.33324e-189	Ctss
2.88461e-191	1.12697	0.686	0.12	5.43346e-187	Txnrd1
2.44915e-186	1.42932	0.706	0.121	4.61322e-182	Plet1
2.8865e-185	1.15072	0.704	0.122	5.43701e-181	Bcl2a1b
1.21449e-181	1.42225	0.897	0.269	2.28761e-177	Tyrobp
9.31698e-177	0.79432	0.535	0.056	1.75495e-172	Fnip2
1.53325e-174	1.46316	0.769	0.189	2.88803e-170	Sgk1
1.49319e-171	2.02009	0.89	0.429	2.81257e-167	Ctsd
4.18697e-171	1.20556	0.755	0.188	7.88658e-167	Lipa
9.93535e-168	1.00143	0.712	0.155	1.87142e-163	Rab8b
6.41522e-167	1.20206	0.757	0.21	1.20837e-162	Atp6v0c-ps2
4.49039e-166	0.948103	0.684	0.119	8.4581e-162	Mrc1
7.6187e-163	0.905327	0.653	0.119	1.43506e-158	Plaur
7.82077e-163	0.980655	0.604	0.098	1.47312e-158	Bhlhe40
3.50482e-162	1.44469	0.852	0.298	6.60169e-158	Sat1
1.62812e-156	2.53253	0.903	0.663	3.06672e-152	Prdx1
1.4038e-154	1.11476	0.783	0.215	2.6442e-150	Msrb1
1.29276e-152	2.41245	0.791	0.277	2.43504e-148	Ccl6
4.43569e-150	1.83267	0.465	0.049	8.35507e-146	Spp1
1.73777e-149	1.20889	0.732	0.21	3.27327e-145	Creg1
1.80238e-149	0.824276	0.389	0.025	3.39496e-145	Mmp19
7.52177e-148	1.16218	0.677	0.147	1.4168e-143	Plek
1.38465e-147	0.708867	0.436	0.039	2.60812e-143	Lilr4b
1.44492e-147	1.93053	0.862	0.455	2.72166e-143	Cd9
2.08592e-147	1.01415	0.742	0.175	3.92905e-143	Mpeg1
1.87541e-145	1.14867	0.651	0.134	3.53253e-141	Ear2
1.88546e-145	3.23576	0.353	0.017	3.55145e-141	Cxcl2
2.19076e-145	0.895391	0.637	0.125	4.12651e-141	Nceh1
1.12181e-144	1.18894	0.394	0.029	2.11304e-140	Rgs1
2.04963e-144	0.97784	0.515	0.074	3.86068e-140	Tlr2
5.4621e-144	0.89469	0.59	0.104	1.02884e-139	Lilrb4a
8.02874e-142	1.15494	0.724	0.209	1.51229e-137	Plin2
1.00382e-141	0.990159	0.791	0.212	1.89079e-137	Cybb
1.88892e-141	0.654717	0.507	0.069	3.55797e-137	Gpr137b
1.12013e-140	1.25025	0.915	0.448	2.10987e-136	Cyba
1.56216e-140	0.821339	0.748	0.179	2.94249e-136	Spi1
2.87569e-135	0.877137	0.574	0.107	5.41665e-131	Csf2rb
5.60118e-135	1.64398	0.722	0.227	1.05504e-130	Lpl
1.74414e-133	0.549158	0.32	0.014	3.28527e-129	Srxn1
8.35361e-133	1.03356	0.856	0.36	1.57349e-128	Taldo1
5.29367e-132	0.721136	0.576	0.106	9.97115e-128	Klhdc4
1.00984e-131	0.808631	0.574	0.113	1.90213e-127	Rilpl2
1.98841e-131	0.650165	0.458	0.057	3.74536e-127	Bcl2a1d
8.51904e-131	1.59245	0.274	0.005	1.60465e-126	Mmp12
2.26088e-128	0.556862	0.418	0.045	4.2586e-124	Lrp12
1.6398e-127	0.97487	0.744	0.255	3.08873e-123	Aprt
5.85073e-127	0.514403	0.282	0.008	1.10204e-122	LOC115489638
5.6502e-126	0.641465	0.505	0.077	1.06427e-121	Il18
4.06953e-124	1.03831	0.469	0.071	7.66537e-120	Ctsk
1.10031e-123	0.868501	0.458	0.064	2.07254e-119	Ear1
3.24112e-123	1.11684	0.775	0.311	6.10498e-119	Slc6a6
3.66082e-122	0.945237	0.832	0.364	6.89552e-118	Aldoa
7.67847e-122	-1.66134	0.077	0.729	1.44632e-117	Sparc
2.19229e-119	0.79692	0.548	0.115	4.1294e-115	Gclm
8.88466e-119	0.604189	0.444	0.06	1.67351e-114	Ltc4s
7.40026e-118	1.29436	0.897	0.51	1.39391e-113	Psap
3.53813e-117	1.21	0.858	0.375	6.66442e-113	Cebpb
5.39465e-116	0.739538	0.617	0.16	1.01614e-111	Kmt5a
5.3005e-115	1.05146	1	0.995	9.98403e-111	Tmsb4x
5.587e-115	1.15681	0.56	0.138	1.05237e-110	Ifrd1
3.84919e-114	0.981093	0.899	0.523	7.25033e-110	Iqgap1
5.00396e-112	1.24584	0.72	0.315	9.42545e-108	Esd
8.04121e-112	0.752296	0.422	0.058	1.51464e-107	Olr1
4.22799e-111	0.851452	0.773	0.267	7.96385e-107	Fxyd5
4.85992e-111	0.730703	0.641	0.165	9.15414e-107	Abcg1
8.44118e-111	0.857126	0.661	0.202	1.58998e-106	Myof
7.6348e-110	1.01609	0.781	0.327	1.43809e-105	Ctsz
9.19504e-110	0.764563	0.684	0.222	1.73198e-105	Rnh1
9.76843e-110	1.30969	0.531	0.121	1.83998e-105	Atf3
1.50389e-109	0.711851	0.491	0.09	2.83273e-105	Slc15a3
1.1067e-108	0.436371	0.274	0.013	2.08457e-104	Clec4d
1.6541e-108	0.666163	0.564	0.124	3.11567e-104	Cd68
1.75206e-106	0.560398	0.481	0.09	3.30018e-102	Dtnbp1
5.10302e-105	0.676436	0.633	0.166	9.61205e-101	Itgb2
8.01994e-104	1.08979	0.383	0.05	1.51064e-99	Ccl3
2.47419e-103	0.81799	0.308	0.027	4.66039e-99	Vaultrc5
5.6775e-103	1.02105	0.931	0.703	1.06941e-98	Ubc
2.52476e-102	0.415975	0.296	0.023	4.75563e-98	Csf2rb2
4.46114e-101	0.96181	0.783	0.342	8.403e-97	Cd44
2.63374e-100	0.542485	0.489	0.096	4.96092e-96	Shtn1
1.22048e-99	0.493336	0.402	0.062	2.2989e-95	Gpr137b-ps
2.28097e-98	0.596731	0.503	0.104	4.29643e-94	Tnfrsf1b
6.47509e-98	0.370068	0.298	0.026	1.21965e-93	Zfand2a
2.0851e-97	1.34398	0.826	0.432	3.9275e-93	Ctsb
4.89559e-97	0.730381	0.978	0.922	9.22134e-93	Rps27a
5.83564e-97	0.696311	0.728	0.283	1.0992e-92	Gng5
2.61438e-96	0.645424	0.655	0.188	4.92445e-92	Alox5ap
9.44601e-96	0.63257	0.655	0.187	1.77925e-91	Sirpa
1.50898e-95	0.75596	0.759	0.311	2.84232e-91	Sdcbp
1.83746e-95	0.973825	0.763	0.346	3.46105e-91	Lmna
4.22058e-95	0.477888	0.436	0.077	7.94989e-91	Snx10
1.6568e-94	0.468538	0.359	0.049	3.12075e-90	Gas2l3
4.22825e-94	0.66508	0.576	0.158	7.96432e-90	Baz1a
6.36417e-94	0.624165	0.578	0.159	1.19876e-89	Vat1
9.1547e-94	0.761652	0.769	0.337	1.72438e-89	Atp6v0b
1.16074e-93	-1.08029	0.065	0.613	2.18637e-89	Nedd4
1.21167e-92	0.823859	0.801	0.426	2.28229e-88	Cox5a
5.52418e-92	0.542141	0.489	0.105	1.04053e-87	Hebp1
1.18459e-91	0.451436	0.318	0.037	2.23129e-87	Arl11
1.4532e-91	0.83345	0.454	0.095	2.73724e-87	Car4
3.62144e-91	0.531591	0.391	0.064	6.82134e-87	Bcl2a1a
3.86073e-91	0.856328	0.884	0.551	7.27206e-87	Arpc2
5.54069e-91	-2.64008	0.014	0.542	1.04364e-86	Eln
1.56319e-90	0.656096	0.556	0.153	2.94442e-86	Cd302
1.72638e-90	0.821529	0.724	0.292	3.25181e-86	Grn
2.03996e-90	1.15112	0.878	0.547	3.84247e-86	H2afz
1.26322e-89	1.01627	0.56	0.176	2.3794e-85	Gstm1
1.42134e-89	1.02858	0.854	0.558	2.67723e-85	Txn1
2.58177e-89	0.831713	0.773	0.347	4.86302e-85	Lcp1
2.97768e-89	0.427348	0.345	0.048	5.60876e-85	Pik3r5
4.62049e-89	0.579006	0.312	0.037	8.70315e-85	Ifi207
1.19207e-88	1.33038	0.779	0.365	2.24538e-84	Lyz2
7.52019e-88	-4.14651	0.004	0.514	1.4165e-83	Hbb-bt
1.82501e-87	0.71981	0.856	0.487	3.43758e-83	Clta
4.24047e-87	-4.87035	0.004	0.511	7.98734e-83	Hba-a1
4.26458e-87	0.489073	0.426	0.083	8.03276e-83	Pik3ap1
8.55721e-87	0.501031	0.483	0.112	1.61184e-82	Gsto1
2.4585e-86	0.561441	0.475	0.111	4.63083e-82	Ncoa4
8.66023e-86	-4.43487	0.002	0.504	1.63124e-81	Hba-a2
1.1961e-85	0.467141	0.387	0.069	2.25298e-81	Samd8
3.26394e-85	-1.82923	0.01	0.517	6.14795e-81	Col1a1
4.84681e-85	-2.00177	0.008	0.513	9.12945e-81	Col3a1
6.90844e-85	0.722679	0.919	0.69	1.30127e-80	Sem1
1.96676e-84	0.538356	0.385	0.068	3.7046e-80	Cd300lf
2.10758e-84	0.744388	0.87	0.471	3.96983e-80	Anxa5
3.55329e-84	0.429027	0.329	0.045	6.69297e-80	F7
3.06163e-83	0.738572	0.698	0.303	5.76688e-79	Reep5
2.73547e-82	0.628697	0.649	0.242	5.15253e-78	Bax
1.04571e-81	0.649374	0.515	0.145	1.9697e-77	Pld3
1.69165e-81	0.677149	0.769	0.368	3.18639e-77	Atp6v0e
1.19484e-80	0.426047	0.365	0.064	2.25061e-76	B4galt5
3.48375e-80	1.06325	0.323	0.049	6.56198e-76	Cd14
4.20955e-80	-1.13984	0.051	0.55	7.9291e-76	Col4a1
5.23905e-80	0.588917	0.373	0.069	9.86827e-76	Cxcr4
6.36965e-80	0.669735	0.509	0.147	1.19979e-75	Slc3a2
1.01352e-79	0.528057	0.264	0.028	1.90906e-75	Ptafr
1.41502e-79	-1.94093	0.01	0.492	2.66533e-75	Col1a2
9.18539e-78	0.405754	0.29	0.038	1.73016e-73	Mthfd2
1.28457e-77	0.469362	0.355	0.062	2.41961e-73	Ly75
1.3154e-77	0.480155	0.387	0.076	2.47768e-73	Mertk
1.98394e-77	0.756777	0.819	0.521	3.73695e-73	Akr1a1
4.77575e-77	0.84676	0.787	0.449	8.9956e-73	S100a10
2.35204e-76	0.577289	0.335	0.055	4.4303e-72	Il1rn
3.3181e-76	0.774118	0.434	0.11	6.24997e-72	Mdm2
4.14353e-76	1.71102	0.304	0.047	7.80475e-72	Chil3
5.22676e-76	0.682495	0.872	0.458	9.84512e-72	B2m
8.80503e-76	0.539651	0.276	0.034	1.65852e-71	Gpnmb
9.01409e-76	0.453617	0.357	0.067	1.69789e-71	Capn15
1.37801e-75	0.70543	0.529	0.171	2.59561e-71	Abcc5
2.26444e-75	0.786411	0.288	0.039	4.26531e-71	Marco
5.84707e-75	0.719944	0.544	0.179	1.10135e-70	Rnf149
1.29442e-74	0.528881	0.548	0.165	2.43817e-70	Gsr
1.4991e-74	0.528355	0.404	0.088	2.8237e-70	Cd300c2
2.00825e-74	0.7906	0.761	0.359	3.78274e-70	Zeb2
5.52253e-74	0.544888	0.406	0.088	1.04022e-69	Slc7a2
7.08587e-74	0.67521	0.627	0.252	1.33469e-69	Atf4
7.46644e-74	0.358907	0.284	0.038	1.40638e-69	Mfsd12
8.61936e-74	0.399839	0.337	0.058	1.62354e-69	Tbc1d9
1.53849e-73	0.463616	0.489	0.127	2.8979e-69	Axl
2.7234e-73	-1.15268	0.032	0.491	5.1298e-69	Nfib
1.46029e-72	0.708431	0.89	0.614	2.75061e-68	Pabpc1
1.58351e-72	0.464426	0.481	0.127	2.9827e-68	Ncf2
1.80919e-72	-1.00861	0.03	0.49	3.4078e-68	Tuba1a
2.00782e-72	0.36826	0.3	0.045	3.78193e-68	Clec4a2
1.02014e-71	-2.14931	0.01	0.458	1.92153e-67	Mfap4
1.04127e-71	0.471953	0.385	0.085	1.96133e-67	Tcirg1
1.2642e-71	0.659925	0.55	0.182	2.38124e-67	Efhd2
4.68295e-71	0.828852	0.609	0.251	8.8208e-67	Hmgn2
5.76926e-71	-0.735705	0.675	0.875	1.0867e-66	Gnas
2.02274e-70	0.669243	0.365	0.079	3.81004e-66	Gadd45g
2.26968e-70	0.408484	0.341	0.065	4.27516e-66	Mir22hg
3.80557e-70	2.18856	0.822	0.598	7.16818e-66	Gm38733
4.61704e-69	0.575164	0.69	0.293	8.69665e-65	Ostf1
4.74715e-68	-1.09551	0.024	0.455	8.94174e-64	Nrep
7.06843e-68	0.563663	0.481	0.147	1.33141e-63	Idh1
8.96642e-67	0.337591	0.264	0.037	1.68892e-62	Tmem189
1.08374e-66	0.692536	0.604	0.236	2.04134e-62	Anxa1
1.34406e-66	0.398904	0.351	0.073	2.53167e-62	Cln3
1.40766e-66	0.755747	0.684	0.314	2.65147e-62	Cotl1
2.6076e-66	0.447142	0.357	0.078	4.91167e-62	Rap2b
4.48317e-66	0.72579	0.886	0.656	8.4445e-62	Gapdh
6.63341e-66	-0.882986	0.034	0.466	1.24947e-61	Serpinh1
1.02982e-65	0.637885	0.6	0.23	1.93977e-61	Cebpa
2.37816e-65	0.641674	0.803	0.436	4.47951e-61	Arpc1b
2.80825e-65	0.417855	0.462	0.13	5.28962e-61	Dab2
1.08636e-64	0.886539	0.834	0.635	2.04627e-60	S100a11
1.23599e-64	0.435937	0.252	0.034	2.3281e-60	Slc40a1
1.89258e-64	0.765687	0.736	0.427	3.56487e-60	Dbi
2.32046e-64	-0.968083	0	0.406	4.37082e-60	2310067E19Rik
2.92372e-64	0.758469	0.432	0.126	5.50713e-60	Tiparp
3.55665e-64	-1.29881	0.14	0.573	6.6993e-60	Sftpc
5.64566e-64	0.899493	0.661	0.359	1.06342e-59	Cyb5a
6.46551e-64	0.487329	0.477	0.149	1.21784e-59	Naa50
7.3652e-64	0.453384	0.444	0.13	1.38731e-59	Rragc
7.65455e-64	0.64599	0.929	0.763	1.44181e-59	Pfn1
1.27438e-63	0.567363	0.684	0.315	2.40041e-59	Abracl
1.46702e-63	0.508487	0.428	0.123	2.76328e-59	Litaf
1.93039e-63	0.908293	0.909	0.743	3.63609e-59	Vim
2.32054e-63	0.623043	0.921	0.761	4.37096e-59	Chchd2
2.99122e-63	0.299309	0.262	0.038	5.63425e-59	Tfec
3.94804e-63	0.528788	0.361	0.084	7.43652e-59	Nabp1
7.37981e-63	0.661974	0.554	0.208	1.39006e-58	S100a1
9.077e-63	0.697819	0.586	0.244	1.70974e-58	Nfe2l2
5.68978e-62	0.567618	0.675	0.318	1.07173e-57	Atp6v1f
8.86005e-62	0.33095	0.29	0.051	1.66888e-57	Dmxl2
1.20018e-61	0.464385	0.986	0.975	2.26065e-57	Rpl35
1.51548e-61	0.505685	0.497	0.169	2.85455e-57	Nars
2.93672e-61	0.504625	0.475	0.153	5.53161e-57	Atp6ap2
3.63619e-61	0.592419	0.611	0.272	6.84913e-57	Mpc1
7.24123e-61	0.408178	0.385	0.095	1.36396e-56	Hvcn1
7.74294e-61	0.420752	0.343	0.075	1.45846e-56	Itgax
2.4935e-60	0.366387	0.264	0.043	4.69677e-56	Lonrf3
6.48363e-60	-0.540164	0.988	0.99	1.22126e-55	Eef1a1
6.61957e-60	0.441098	0.994	0.986	1.24686e-55	Fau
6.75749e-60	0.418803	0.412	0.113	1.27284e-55	Cd84
8.00897e-60	0.526163	0.517	0.186	1.50857e-55	Atp6v1b2
8.17969e-60	0.468118	0.422	0.121	1.54073e-55	Alas1
1.23512e-59	0.496567	0.481	0.158	2.32647e-55	Gns
1.51531e-59	0.360944	0.276	0.048	2.85425e-55	Cd274
1.89589e-59	-1.09903	0.014	0.407	3.57111e-55	Bgn
4.11504e-59	-0.83914	0.193	0.588	7.75108e-55	Sptbn1
4.47503e-59	0.588154	0.542	0.219	8.42916e-55	Atp6v1a
5.29376e-59	0.354081	0.304	0.061	9.97133e-55	Plekhm2
2.46544e-58	-1.13217	0.039	0.429	4.64389e-54	Fstl1
3.17896e-58	0.408255	0.373	0.097	5.98789e-54	Lgals8
4.18379e-58	-0.794116	0.041	0.436	7.88058e-54	Col4a2
2.02138e-57	0.43772	0.442	0.131	3.80748e-53	Csf2ra
3.03496e-57	-0.837013	0.087	0.496	5.71665e-53	Tpm1
3.41311e-57	0.708994	0.998	0.991	6.42893e-53	mt-Rnr2
3.88521e-57	0.514483	0.533	0.198	7.31818e-53	Cd164
1.08274e-56	0.523754	0.728	0.364	2.03944e-52	Capza2
2.1188e-56	1.18919	0.665	0.353	3.99098e-52	Fabp5
3.34952e-56	0.474496	0.521	0.184	6.30915e-52	Capg
9.43459e-56	0.494402	0.531	0.205	1.7771e-51	M6pr
1.95834e-55	-1.56631	0.01	0.38	3.68873e-51	Acta2
6.58863e-55	0.478422	0.511	0.186	1.24103e-50	Ptpn12
7.14131e-55	0.338843	0.337	0.078	1.34514e-50	Mcemp1
8.13997e-55	-0.5755	0.053	0.446	1.53325e-50	Ppic
3.01249e-54	0.385725	0.436	0.132	5.67433e-50	Abhd12
3.53286e-54	-0.613503	0.057	0.435	6.65449e-50	Cnn2
5.47276e-54	-1.11509	0.02	0.385	1.03085e-49	Fhl1
1.23814e-53	-0.801572	0.012	0.375	2.33216e-49	Mfap2
2.19677e-53	0.431582	0.996	0.988	4.13784e-49	Rpl37a
2.39417e-53	0.617982	0.755	0.47	4.50966e-49	Rps27l
3.05045e-53	0.461776	0.426	0.138	5.74582e-49	Map2k3
6.20507e-53	0.366952	0.367	0.101	1.16879e-48	Abr
1.53441e-52	0.436201	0.398	0.12	2.89021e-48	Lyst
2.75042e-52	-0.650586	0.051	0.431	5.18069e-48	Igfbp7
3.62499e-52	0.521596	0.669	0.326	6.82803e-48	Actr2
3.64438e-52	-0.630578	0.915	0.968	6.86455e-48	Rpl21
6.51635e-52	0.495553	0.594	0.274	1.22742e-47	Tmem14c
7.05896e-52	0.592437	0.88	0.671	1.32963e-47	Nme2
7.24346e-52	-0.594459	0.055	0.432	1.36438e-47	Emp2
7.81183e-52	0.642777	0.724	0.403	1.47144e-47	Klf6
1.08561e-51	0.480595	0.286	0.061	2.04486e-47	Ccl9
1.82812e-51	0.633297	0.751	0.485	3.44345e-47	Eif2s2
5.44692e-51	0.563146	0.797	0.546	1.02598e-46	Ndufb1-ps
6.64633e-51	0.292532	0.262	0.051	1.2519e-46	LOC115489399
1.41778e-50	0.342068	0.339	0.088	2.67053e-46	Blvra
1.84077e-50	-0.952394	0.041	0.392	3.46727e-46	Cald1
3.90021e-50	0.346968	0.361	0.099	7.34644e-46	Phgdh
3.99726e-50	0.548074	0.832	0.486	7.52924e-46	Sh3bgrl3
4.84497e-50	0.690677	0.759	0.506	9.12599e-46	Anxa2
9.0696e-50	0.565786	0.826	0.561	1.70835e-45	Ncl
9.5531e-50	0.438212	0.513	0.201	1.79942e-45	Ddx21
1.14563e-49	0.496753	0.892	0.641	2.15791e-45	Cdc42
2.57615e-49	0.329431	0.349	0.096	4.85244e-45	Vps26a
2.59102e-49	0.430029	0.302	0.075	4.88044e-45	Nampt
4.17998e-49	0.502853	0.708	0.393	7.8734e-45	Atp6v1g1
4.35831e-49	0.501159	0.637	0.325	8.20932e-45	Tomm20
5.01406e-49	0.545192	0.736	0.474	9.44448e-45	Tomm6
5.12266e-49	0.552031	0.602	0.305	9.64905e-45	Cycs
5.6214e-49	0.421847	0.361	0.104	1.05885e-44	Lhfpl2
7.24145e-49	0.695971	0.623	0.312	1.364e-44	Zfp36l2
1.25145e-48	0.403028	0.483	0.18	2.35723e-44	Ciao2a
1.51587e-48	0.421959	0.268	0.058	2.8553e-44	Apobec1
3.75644e-48	0.39852	0.418	0.14	7.07563e-44	Bach1
8.24555e-48	0.458224	0.471	0.172	1.55313e-43	LOC108167440
1.82919e-47	-1.40221	0.008	0.335	3.44545e-43	Tagln
2.60364e-47	0.388985	0.389	0.125	4.90422e-43	Eea1
2.88093e-47	0.425255	0.343	0.099	5.42651e-43	Impact
3.94705e-47	-1.50804	0.039	0.375	7.43466e-43	Slc34a2
9.46296e-47	0.481383	0.846	0.608	1.78244e-42	Cox6b1
1.6995e-46	0.397278	0.377	0.121	3.20118e-42	Sgpl1
1.73653e-46	0.379093	0.428	0.146	3.27093e-42	Dock10
1.86285e-46	0.515275	0.4	0.135	3.50887e-42	Gclc
2.99622e-46	0.46234	0.509	0.208	5.64367e-42	Soat1
5.67158e-46	0.467375	0.57	0.263	1.0683e-41	Nme1
7.94413e-46	-0.771212	0.01	0.327	1.49636e-41	Lbh
1.86433e-45	0.398013	0.448	0.165	3.51166e-41	Unc119
2.14698e-45	0.628816	0.499	0.204	4.04405e-41	Basp1
2.96971e-45	0.711687	0.787	0.517	5.59374e-41	Btg1
3.11063e-45	-0.582377	0.091	0.441	5.85919e-41	Sox4
3.14274e-45	0.447037	0.566	0.263	5.91966e-41	Ptges3
6.05979e-45	0.372103	0.442	0.161	1.14142e-40	Plgrkt
1.29862e-44	0.517069	0.704	0.438	2.44609e-40	Atp5g3
1.4785e-44	-1.00919	0.01	0.323	2.7849e-40	Mgp
2.08867e-44	0.296565	0.3	0.076	3.93421e-40	Sh2d1b1
3.4655e-44	-0.862517	0.039	0.359	6.52761e-40	Mdk
4.4292e-44	0.323124	0.288	0.073	8.34285e-40	Lpin1
6.48342e-44	-0.583645	0.016	0.326	1.22122e-39	Cnn3
7.78159e-44	-1.24829	0.081	0.423	1.46574e-39	Sftpa1
1.03855e-43	0.402391	0.339	0.103	1.9562e-39	Insig1
1.36327e-43	0.492917	0.72	0.44	2.56785e-39	Uqcrb
3.19388e-43	0.377124	0.389	0.133	6.01599e-39	Mafg
4.46098e-43	0.526544	0.787	0.504	8.40271e-39	Gpx1
5.01709e-43	0.369732	0.44	0.167	9.45019e-39	Ywhag
5.47403e-43	-0.686871	0.006	0.305	1.03109e-38	Ets1
1.02047e-42	-0.714829	0.128	0.456	1.92215e-38	Tcf4
1.02504e-42	0.405297	0.458	0.185	1.93077e-38	Hprt
1.59902e-42	0.354199	0.444	0.158	3.01191e-38	Syk
1.75425e-42	0.385557	0.465	0.179	3.30431e-38	Prkcd
2.22268e-42	-0.696344	0.024	0.33	4.18664e-38	Col6a1
2.48848e-42	0.627374	0.724	0.464	4.68729e-38	Bri3
2.85518e-42	-0.807721	0.01	0.307	5.37803e-38	Hmcn1
4.12748e-42	0.4479	0.86	0.669	7.77453e-38	Atp5l
4.60146e-42	0.907618	0.655	0.416	8.66731e-38	Slc38a2
4.77397e-42	-0.713747	0.01	0.307	8.99226e-38	Mylk
5.95955e-42	0.338852	0.377	0.128	1.12254e-37	Tbc1d20
6.37017e-42	0.294773	1	0.997	1.19988e-37	Rps29
6.8749e-42	0.300651	0.331	0.096	1.29496e-37	Dok3
7.72954e-42	0.489048	0.765	0.487	1.45594e-37	Atox1
8.01529e-42	-0.497382	0.069	0.384	1.50976e-37	Anxa6
9.03524e-42	0.272495	0.268	0.066	1.70188e-37	Asah1
9.7181e-42	0.417033	0.976	0.897	1.8305e-37	Rpl10
1.09865e-41	-0.649533	0.026	0.329	2.06942e-37	Cavin2
1.11383e-41	0.487995	0.44	0.169	2.09801e-37	Pcna
1.23502e-41	0.497358	0.609	0.303	2.32629e-37	Lrp1
1.39766e-41	0.444257	0.724	0.443	2.63263e-37	Atp5md
1.53062e-41	0.393993	0.41	0.151	2.88308e-37	Npc1
1.93037e-41	0.406021	0.503	0.222	3.63604e-37	Cmpk1
2.00449e-41	-0.696956	0.051	0.378	3.77565e-37	Cldn18
3.73164e-41	0.449877	0.959	0.807	7.02891e-37	Calm1
4.15467e-41	0.305925	0.298	0.083	7.82574e-37	Tbc1d15
6.23742e-41	0.352707	0.986	0.972	1.17488e-36	Rpl35a
6.67536e-41	0.351607	0.377	0.13	1.25737e-36	Cttnbp2nl
7.71403e-41	-0.998107	0.004	0.291	1.45301e-36	Tnc
1.5995e-40	0.352256	0.615	0.273	3.01282e-36	Ptprc
1.6941e-40	0.325696	0.341	0.109	3.19101e-36	Nck1
2.96128e-40	0.449081	0.692	0.411	5.57787e-36	Tbca
3.78327e-40	0.438341	0.367	0.128	7.12617e-36	Ptpre
4.10036e-40	-0.952366	0.075	0.397	7.72344e-36	Wfdc2
6.73381e-40	0.354347	0.369	0.128	1.26838e-35	Raf1
7.63755e-40	0.38476	0.982	0.953	1.43861e-35	Rps2
8.46637e-40	0.395327	0.611	0.312	1.59473e-35	Chmp4b
1.38153e-39	0.383225	0.645	0.326	2.60226e-35	Arpc4
1.84173e-39	-0.640744	0.146	0.46	3.46908e-35	Foxp1
1.87669e-39	0.397333	0.365	0.128	3.53493e-35	Gm31734
2.04428e-39	0.451351	0.669	0.374	3.8506e-35	Pkm
2.52123e-39	0.396032	0.422	0.166	4.74899e-35	Por
3.01415e-39	-0.821192	0.016	0.301	5.67745e-35	Serpine2
3.28155e-39	0.485213	0.828	0.565	6.18113e-35	Eif4a1
4.88779e-39	0.455555	0.442	0.185	9.20664e-35	Skil
5.49573e-39	0.338076	0.359	0.123	1.03518e-34	Ccny
5.71797e-39	0.682829	0.438	0.186	1.07704e-34	Erdr1-1
7.02227e-39	0.467514	0.789	0.53	1.32271e-34	Gpx4
1.36911e-38	0.533341	0.791	0.555	2.57886e-34	Lamp1
1.38994e-38	-0.665781	0.032	0.323	2.61809e-34	Car2
1.48161e-38	-0.778333	0.998	0.991	2.79076e-34	Malat1
1.50059e-38	0.35874	0.4	0.15	2.82652e-34	Tmed5
1.99215e-38	-0.652078	0.012	0.288	3.75242e-34	Fbn1
2.48308e-38	0.408118	0.544	0.267	4.67713e-34	Lamtor2
2.90229e-38	-0.519339	0.722	0.835	5.46676e-34	Eef2
2.91171e-38	-0.663228	0	0.269	5.4845e-34	Col6a3
3.07923e-38	0.411471	0.404	0.154	5.80003e-34	Gpcpd1
3.8518e-38	-0.569505	0.004	0.274	7.25526e-34	Tbx2
4.96139e-38	-0.540257	0.097	0.398	9.34528e-34	Nfia
7.25006e-38	0.346514	0.331	0.11	1.36562e-33	Arl8b
9.56168e-38	0.288753	0.306	0.09	1.80104e-33	Gda
1.09744e-37	0.404119	0.761	0.443	2.06714e-33	Arpc3
1.10635e-37	0.387189	0.304	0.091	2.08393e-33	Fcgr3
1.43764e-37	0.339458	0.562	0.253	2.70795e-33	Lyn
1.94334e-37	0.309195	0.32	0.102	3.66047e-33	Pip5k1c
2.0505e-37	0.398234	0.503	0.224	3.86232e-33	Ctsa
2.15573e-37	-0.918497	0.002	0.268	4.06053e-33	Ltbp2
2.32917e-37	-0.489964	0.022	0.298	4.38722e-33	Pam
2.68564e-37	1.15129	0.284	0.088	5.05867e-33	Ier3
8.43745e-37	0.33619	0.333	0.111	1.58928e-32	Tgfbr1
9.45542e-37	-0.493359	0.041	0.32	1.78102e-32	Lamc1
9.69988e-37	0.550715	0.73	0.459	1.82707e-32	Mcl1
1.08713e-36	0.352688	0.448	0.19	2.04771e-32	Vps29
1.54206e-36	-1.43357	0.03	0.305	2.90462e-32	Lyz1
1.65217e-36	-0.428754	0.148	0.483	3.11203e-32	Zfp36l1
1.65647e-36	0.385949	0.552	0.266	3.12013e-32	Atp1b3
2.28572e-36	0.342053	0.414	0.166	4.30539e-32	Atp6v1d
2.32678e-36	-0.572531	0.15	0.47	4.38273e-32	Marcks
2.69544e-36	0.302631	0.968	0.93	5.07713e-32	Rps13
4.01802e-36	-0.709664	0.081	0.374	7.56835e-32	Igfbp4
5.44774e-36	0.317909	0.371	0.137	1.02614e-31	Arl8a
5.72724e-36	-0.612233	0.012	0.273	1.07878e-31	Myh10
5.84949e-36	0.472587	0.824	0.654	1.10181e-31	Cox7c
6.0185e-36	0.775944	0.619	0.357	1.13364e-31	Ctsl
7.79296e-36	0.358271	0.503	0.235	1.46788e-31	Atp6v0d1
1.02246e-35	-0.752057	0.142	0.432	1.92591e-31	Csrp1
1.11791e-35	0.347126	0.533	0.249	2.10569e-31	Glud1
1.63137e-35	0.323131	0.418	0.17	3.07285e-31	Eif3j1
1.82431e-35	0.308822	0.318	0.105	3.43627e-31	Spns1
2.20091e-35	-0.55611	0.012	0.275	4.14564e-31	Sparcl1
2.20605e-35	0.50635	0.659	0.401	4.15531e-31	Prdx5
2.33925e-35	-0.753854	0.071	0.351	4.40622e-31	Klf2
2.83869e-35	0.282659	0.308	0.098	5.34695e-31	Mapk6
3.65307e-35	0.511371	0.418	0.185	6.88092e-31	Sod2
3.77939e-35	-0.498191	0.075	0.377	7.11887e-31	Ifitm3
4.00011e-35	-0.56876	0.008	0.263	7.5346e-31	Col6a2
4.64202e-35	-0.621815	0.012	0.269	8.7437e-31	Palld
5.14946e-35	0.30988	0.335	0.117	9.69953e-31	Ptp4a1
5.38296e-35	-0.453501	0.022	0.283	1.01393e-30	Rbms3
7.06202e-35	-0.647714	0.13	0.414	1.3302e-30	Nrp1
7.98736e-35	-0.443282	0.008	0.261	1.5045e-30	Nr2f2
8.51692e-35	-0.727928	0.028	0.295	1.60425e-30	Limch1
1.27111e-34	0.375766	0.55	0.275	2.39427e-30	Diaph1
1.60703e-34	-0.42483	0.01	0.263	3.027e-30	H1f0
3.1212e-34	0.328463	0.349	0.128	5.8791e-30	Snx27
3.18115e-34	-0.679537	0.024	0.284	5.99202e-30	Gpc3
3.93139e-34	0.382545	0.955	0.877	7.40517e-30	Rpl26
4.77079e-34	0.384604	0.517	0.251	8.98625e-30	Sept9
4.93121e-34	-0.435832	0.024	0.282	9.28842e-30	Cavin1
5.69471e-34	0.344214	0.43	0.18	1.07266e-29	Hexa
1.05297e-33	0.376441	0.489	0.233	1.98337e-29	Lrrfip1
1.41396e-33	-0.538971	0.014	0.263	2.66333e-29	Col5a2
1.49133e-33	0.366801	0.55	0.283	2.80908e-29	Pitpna
1.87388e-33	0.73907	0.391	0.172	3.52964e-29	Rgcc
2.14102e-33	-0.514749	0.116	0.395	4.03283e-29	Txnip
2.43261e-33	-0.80059	0.061	0.333	4.58207e-29	Lpcat1
3.3645e-33	0.372718	0.467	0.22	6.33738e-29	Chic2
4.31238e-33	0.286926	0.462	0.194	8.12279e-29	Apbb1ip
4.68187e-33	-0.398916	0.008	0.25	8.81877e-29	Hdac7
5.27319e-33	-0.473456	0.099	0.375	9.93258e-29	Nfix
5.60998e-33	0.397627	0.686	0.433	1.0567e-28	Uqcrq
5.7023e-33	0.32311	0.337	0.123	1.07408e-28	Agap1
5.90057e-33	0.41473	0.602	0.344	1.11143e-28	Eif5b
6.13341e-33	0.371085	0.45	0.204	1.15529e-28	Zmiz1
6.79999e-33	-0.389782	0.014	0.259	1.28085e-28	Ryk
7.0007e-33	0.321362	0.369	0.14	1.31865e-28	Gngt2
7.72872e-33	-0.403723	0.022	0.272	1.45578e-28	Ltbp3
8.22506e-33	0.365183	0.976	0.952	1.54927e-28	Ppia
8.54463e-33	-0.471008	0.01	0.252	1.60947e-28	Mxra8
8.89564e-33	0.317568	0.385	0.154	1.67558e-28	Cndp2
1.55674e-32	0.319253	0.98	0.937	2.93227e-28	Rpl30
2.12737e-32	0.314237	0.976	0.971	4.00712e-28	Rpl38
2.13989e-32	-0.393902	0.028	0.278	4.03069e-28	Phldb2
2.24234e-32	0.39304	0.698	0.423	4.22367e-28	Sh3bgrl
2.29378e-32	-0.80387	0.039	0.294	4.32056e-28	Npnt
2.45966e-32	0.325859	0.511	0.245	4.63301e-28	Rap1b
2.86698e-32	-0.50509	0.093	0.376	5.40024e-28	Mmp14
2.87287e-32	0.280248	0.428	0.178	5.41134e-28	Tpd52
3.83349e-32	-0.476489	0.286	0.558	7.22076e-28	Tle5
3.93531e-32	-0.403422	0.012	0.251	7.41254e-28	Tgfb1i1
4.40576e-32	0.272717	0.988	0.989	8.29868e-28	Rpl39
4.59232e-32	-0.425282	0.053	0.309	8.65009e-28	Zbtb20
4.63666e-32	0.390482	0.702	0.444	8.73362e-28	Map1lc3b
5.45866e-32	0.40366	0.74	0.473	1.02819e-27	Ucp2
6.53935e-32	0.321807	0.481	0.221	1.23175e-27	Cap1
7.12922e-32	0.269171	0.306	0.102	1.34286e-27	Serpinb1a
8.44348e-32	-0.547853	0.041	0.297	1.59041e-27	Ptprf
1.04896e-31	-0.502594	0.024	0.268	1.97582e-27	Cpm
1.22087e-31	0.297721	0.306	0.107	2.29962e-27	Lamtor3
1.24904e-31	0.280393	0.339	0.125	2.35269e-27	Mpp1
1.3008e-31	-0.876261	0.049	0.309	2.45018e-27	Sftpd
1.32687e-31	0.340254	0.387	0.162	2.4993e-27	Iqsec1
1.37131e-31	0.622383	0.892	0.762	2.58299e-27	mt-Rnr1
1.79401e-31	0.291349	0.373	0.149	3.3792e-27	Cisd2
1.9075e-31	0.394943	0.57	0.317	3.59296e-27	Etfb
2.09061e-31	0.470707	0.748	0.564	3.93788e-27	Hint1
2.11598e-31	0.342775	0.436	0.198	3.98566e-27	Rexo2
2.57374e-31	0.411815	0.905	0.818	4.8479e-27	Serf2
2.99281e-31	0.412812	0.943	0.765	5.63726e-27	Cfl1
3.06562e-31	0.392743	0.957	0.864	5.77439e-27	Rpl24
3.23358e-31	0.419009	0.651	0.41	6.09077e-27	Atp5g1
3.31543e-31	0.352396	0.659	0.344	6.24495e-27	Trf
3.38506e-31	2.33973	0.422	0.196	6.3761e-27	Rn7sk
4.05215e-31	-0.494512	0.126	0.406	7.63263e-27	Tsc22d1
4.23767e-31	0.299507	0.286	0.096	7.98207e-27	Mfsd1
4.36216e-31	0.300765	0.337	0.127	8.21656e-27	Adam17
4.99652e-31	0.353936	0.531	0.277	9.41144e-27	Rps6
5.15884e-31	0.33727	0.625	0.353	9.7172e-27	Psma3
5.34354e-31	-0.6986	0.116	0.388	1.00651e-26	Napsa
6.75157e-31	-0.394013	0.041	0.286	1.27172e-26	Thra
7.21724e-31	0.572888	0.943	0.886	1.35944e-26	Eif1
7.8679e-31	-1.11674	0.071	0.33	1.482e-26	Cbr2
1.12926e-30	-0.544787	0.016	0.251	2.12707e-26	Gng11
1.26472e-30	-0.437104	0.087	0.346	2.38223e-26	Maged1
1.40222e-30	0.301062	0.97	0.949	2.64123e-26	Rps23
1.88407e-30	-0.458872	0.039	0.289	3.54884e-26	Bcam
2.3096e-30	0.364839	0.684	0.406	4.35037e-26	Arpc5
2.65183e-30	0.447021	0.661	0.435	4.99499e-26	Ldha
2.75332e-30	0.361399	0.406	0.179	5.18615e-26	Itpripl2
2.92653e-30	-0.388548	0.051	0.304	5.5124e-26	Fermt2
2.93822e-30	0.336389	0.391	0.169	5.53443e-26	Fam129b
3.62471e-30	0.579526	0.972	0.943	6.82751e-26	Ubb
3.71783e-30	-0.619415	0.043	0.291	7.00291e-26	Fbln5
6.70096e-30	0.289678	0.452	0.206	1.26219e-25	Prr13
8.35222e-30	0.278487	0.385	0.157	1.57322e-25	Fmnl1
1.24496e-29	-0.48372	0.16	0.448	2.345e-25	Ifitm2
1.62327e-29	0.306308	0.438	0.203	3.05759e-25	St13
2.12385e-29	0.317706	0.959	0.86	4.00048e-25	Rplp2
2.73227e-29	0.439414	0.525	0.289	5.14651e-25	Ccnl1
3.01917e-29	-0.393185	0.024	0.252	5.68692e-25	Spry1
3.33811e-29	0.253717	0.262	0.085	6.28767e-25	Mindy1
3.39796e-29	0.357185	0.564	0.314	6.4004e-25	Hspe1
3.43815e-29	0.41144	0.951	0.913	6.4761e-25	H3f3b
3.50174e-29	-0.644665	0.045	0.291	6.59588e-25	Lamp3
4.37138e-29	0.324127	0.408	0.178	8.23393e-25	Man2b1
5.30167e-29	0.280494	0.29	0.103	9.98622e-25	Cyth1
5.48079e-29	-0.342782	0.032	0.263	1.03236e-24	Oaz2
6.3833e-29	0.65836	0.613	0.377	1.20236e-24	Cd36
7.69725e-29	-0.606937	0.6	0.734	1.44985e-24	Rps27rt
8.24474e-29	0.347917	0.576	0.329	1.55298e-24	Cltc
8.25691e-29	0.361519	0.913	0.72	1.55527e-24	Ybx1
8.54735e-29	0.341682	0.669	0.387	1.60998e-24	Lsp1
1.18366e-28	0.411823	0.339	0.138	2.22955e-24	Krt19
1.56181e-28	0.661311	0.998	0.997	2.94183e-24	Actb
1.5706e-28	0.261511	0.312	0.117	2.95839e-24	Slc48a1
1.66131e-28	0.375376	0.888	0.763	3.12925e-24	Cox8a
1.87582e-28	0.373776	0.416	0.194	3.53329e-24	Ankrd12
2.01961e-28	0.304016	0.351	0.146	3.80413e-24	Eif1a
2.04563e-28	0.37324	0.767	0.549	3.85315e-24	Ywhaz
2.11931e-28	0.2601	0.3	0.11	3.99193e-24	Mgst3
2.18639e-28	-0.419696	0.237	0.492	4.11829e-24	Mtch1
2.24042e-28	0.306494	0.369	0.156	4.22006e-24	Pnpla8
3.48031e-28	0.376021	0.742	0.515	6.55552e-24	Cox5b
4.53242e-28	0.345165	0.592	0.353	8.53726e-24	Arpp19
6.2797e-28	0.258106	0.28	0.098	1.18285e-23	Tgm2
8.87764e-28	0.303397	0.55	0.299	1.67219e-23	Srp9
1.13866e-27	0.344368	0.598	0.359	2.14479e-23	Vdac2
1.28224e-27	-0.507641	0.043	0.273	2.41523e-23	Scd1
1.75638e-27	0.263844	0.308	0.118	3.30831e-23	Senp2
2.01768e-27	-0.487712	0.037	0.26	3.80051e-23	Nkx2-1
2.21126e-27	-0.412891	0.067	0.302	4.16513e-23	Socs2
4.11845e-27	0.264253	0.262	0.091	7.75751e-23	Gabarapl1
5.26661e-27	0.429419	0.645	0.432	9.92018e-23	Eif3a
5.98912e-27	0.360126	0.621	0.395	1.12811e-22	Edf1
1.1438e-26	0.315473	0.452	0.229	2.15446e-22	Cdv3
1.80293e-26	-0.377625	0.091	0.329	3.396e-22	Mprip
1.86313e-26	0.252382	0.302	0.116	3.50938e-22	Fnip1
2.00432e-26	0.310704	0.46	0.233	3.77533e-22	Hspd1
2.03652e-26	-0.584581	0.274	0.536	3.83599e-22	Fos
2.04323e-26	0.295275	0.402	0.187	3.84863e-22	Slc39a1
2.39846e-26	-0.357979	0.047	0.277	4.51775e-22	Timp3
5.14097e-26	0.366841	0.333	0.143	9.68353e-22	Cpeb4
5.30734e-26	-0.378366	0.059	0.283	9.9969e-22	Pbx1
1.41914e-25	0.260201	0.282	0.106	2.6731e-21	Plekhg1
1.77116e-25	-0.566114	0.061	0.278	3.33616e-21	Gm4258
1.83124e-25	0.333181	0.694	0.447	3.44932e-21	Sh3glb1
2.89332e-25	0.265978	0.308	0.124	5.44985e-21	Rbm47
2.89975e-25	0.328042	0.345	0.152	5.46198e-21	Nasp
2.96511e-25	0.297421	0.416	0.201	5.58509e-21	Llph
3.84718e-25	0.314626	0.42	0.208	7.24655e-21	Pabpc4
4.56287e-25	0.320457	0.442	0.224	8.59462e-21	Colgalt1
4.648e-25	0.388369	0.793	0.639	8.75498e-21	Ndufa4
5.63929e-25	-0.624332	0.045	0.262	1.06222e-20	Bex2
6.77418e-25	-0.438001	0.055	0.27	1.27599e-20	Mef2c
7.06892e-25	0.282863	0.961	0.964	1.3315e-20	Rpl32
8.355e-25	0.350263	0.454	0.239	1.57375e-20	Ptpn1
9.67097e-25	-0.462123	0.041	0.257	1.82162e-20	Chil1
1.13581e-24	0.312346	0.639	0.369	2.1394e-20	Ctsc
1.18277e-24	0.29843	0.284	0.111	2.22786e-20	Frmd4a
1.6199e-24	0.336477	0.454	0.241	3.05124e-20	Grb2
1.84993e-24	-1.12758	0.353	0.539	3.48453e-20	Macf1
3.4558e-24	-0.345383	0.055	0.276	6.50935e-20	Spint2
3.90518e-24	0.362957	0.558	0.335	7.35579e-20	Eif5
4.10957e-24	0.275581	0.383	0.181	7.74079e-20	Pa2g4
7.89147e-24	-0.33096	0.065	0.278	1.48644e-19	Igf1r
7.96274e-24	0.332135	0.771	0.563	1.49986e-19	Tpm3
8.74458e-24	0.304703	0.391	0.186	1.64713e-19	Tcf7l2
9.94104e-24	-0.418504	0.398	0.594	1.8725e-19	Bsg
1.08102e-23	0.307239	0.377	0.182	2.03622e-19	Hspa9
1.25404e-23	0.331961	0.542	0.318	2.36211e-19	Jpt1
1.71068e-23	0.315236	0.43	0.224	3.22223e-19	Bola2
1.72277e-23	0.251304	0.323	0.139	3.245e-19	Lrrfip2
1.87345e-23	-0.344508	0.081	0.297	3.52882e-19	Ckap4
2.7501e-23	-0.370154	0.059	0.267	5.18009e-19	Gas6
4.5521e-23	0.263133	0.325	0.142	8.57434e-19	Amd1
4.66381e-23	-0.489512	0.093	0.303	8.78476e-19	Limd2
6.0969e-23	0.309292	0.17	0.437	1.14841e-18	Cd74
6.26804e-23	0.251093	0.394	0.191	1.18065e-18	Vps35
6.52476e-23	0.284376	0.98	0.974	1.229e-18	Rpl37
8.69985e-23	0.266484	0.406	0.204	1.6387e-18	Ghitm
1.00317e-22	-0.530735	0.059	0.258	1.88957e-18	Abca3
1.00412e-22	0.251999	0.306	0.131	1.89135e-18	Cisd1
1.0679e-22	0.349799	0.262	0.1	2.0115e-18	Csf1r
1.30352e-22	0.383965	0.594	0.384	2.45531e-18	Ran
1.402e-22	0.452869	0.746	0.595	2.64081e-18	Myh9
1.49875e-22	-0.49005	0.059	0.269	2.82304e-18	S100g
2.27284e-22	0.28681	0.282	0.116	4.28112e-18	Dnajb14
3.99023e-22	0.317938	0.58	0.365	7.516e-18	Bzw1
4.26419e-22	-0.501544	0.051	0.254	8.03202e-18	Sfta2
5.12572e-22	-0.39128	0.051	0.253	9.65481e-18	Bex4
5.1855e-22	-0.332379	0.063	0.272	9.7674e-18	Ccn1
6.37432e-22	-0.296933	0.069	0.272	1.20067e-17	Chd3
7.63816e-22	0.314075	0.602	0.396	1.43872e-17	Cox6a1
7.66346e-22	0.287095	0.513	0.292	1.44349e-17	Tkt
8.78493e-22	0.275561	0.55	0.328	1.65473e-17	Ndufa1
9.13647e-22	0.311332	0.456	0.255	1.72095e-17	Spag9
1.28555e-21	0.612442	0.598	0.396	2.42147e-17	Neat1
2.2017e-21	-0.401893	0.128	0.34	4.14712e-17	Scd2
2.78279e-21	0.267135	0.452	0.245	5.24166e-17	Rheb
3.05806e-21	0.257572	0.385	0.192	5.76017e-17	Mia2
3.96046e-21	0.290188	0.714	0.489	7.45992e-17	Gng5-ps
5.67279e-21	0.29612	0.402	0.211	1.06853e-16	Gna13
6.55602e-21	0.278974	0.479	0.276	1.23489e-16	Ube2l3
7.12317e-21	-0.349877	0.138	0.36	1.34172e-16	Timp2
7.1712e-21	-0.330878	0.071	0.274	1.35077e-16	Vegfa
7.55592e-21	0.250801	0.953	0.877	1.42323e-16	Rpl27
8.00774e-21	0.298183	0.68	0.472	1.50834e-16	Ywhab
8.08319e-21	-0.438209	0.063	0.256	1.52255e-16	Ckb
8.82631e-21	0.478071	0.738	0.583	1.66252e-16	Dstn
9.61483e-21	0.278196	0.274	0.115	1.81105e-16	Rel
1.11817e-20	0.277504	0.72	0.476	2.10618e-16	Msn
1.15019e-20	0.288726	0.385	0.2	2.16651e-16	Pgam1
1.45805e-20	0.309656	0.481	0.284	2.74638e-16	Psmb5
1.78238e-20	0.291415	0.716	0.516	3.35728e-16	Tomm7
1.82951e-20	0.2737	0.525	0.312	3.44607e-16	Ndufb7
2.48809e-20	0.442878	0.641	0.456	4.68656e-16	Hsp90aa1
2.70884e-20	-0.278221	0.069	0.261	5.10238e-16	Rere
4.33409e-20	-0.279858	0.122	0.33	8.16369e-16	Ptov1
4.37715e-20	0.278542	0.325	0.154	8.24479e-16	Grina
5.59411e-20	0.315846	0.86	0.685	1.05371e-15	Rbm3
6.29892e-20	0.28815	0.74	0.552	1.18647e-15	Cox7a2
7.05003e-20	0.270719	0.832	0.618	1.32794e-15	Rhoa
7.99563e-20	0.274569	0.381	0.196	1.50606e-15	Anxa4
8.66333e-20	0.311757	0.748	0.556	1.63182e-15	Nsa2
1.01555e-19	-0.262513	0.071	0.26	1.9129e-15	Gtf2i
1.27573e-19	0.257399	0.369	0.183	2.40296e-15	Smpdl3a
1.69759e-19	0.288947	0.58	0.373	3.19758e-15	Tax1bp1
1.82737e-19	0.253729	0.412	0.222	3.44203e-15	Nmt1
2.01574e-19	0.252005	0.396	0.208	3.79685e-15	Cdc42se1
2.13477e-19	0.267968	0.375	0.192	4.02105e-15	B4galt1
2.64122e-19	0.297797	0.469	0.282	4.97501e-15	Mpc2
2.74513e-19	0.261569	0.469	0.269	5.17072e-15	Pak2
4.03108e-19	0.305101	0.868	0.777	7.59294e-15	Atp5e
4.34657e-19	0.289157	0.487	0.292	8.18721e-15	Smarca5
4.5732e-19	-0.345405	0.101	0.293	8.61408e-15	Dag1
4.75761e-19	0.25562	0.584	0.365	8.96143e-15	Pomp
6.52448e-19	0.252661	0.639	0.417	1.22895e-14	Ube2d3
6.69529e-19	0.356897	0.643	0.452	1.26112e-14	Srsf2
7.14772e-19	-0.303926	0.13	0.325	1.34634e-14	Pnisr
8.16152e-19	0.254617	0.538	0.331	1.5373e-14	Psma2
1.24844e-18	0.280689	0.274	0.122	2.35157e-14	Vps37b
1.29301e-18	0.428838	0.456	0.278	2.43552e-14	Zfand5
1.37961e-18	0.273512	0.525	0.327	2.59864e-14	Mtdh
1.92803e-18	0.258606	0.4	0.215	3.63163e-14	Sort1
2.1279e-18	0.346619	0.55	0.361	4.00812e-14	Lmo4
2.28714e-18	-0.358859	0.079	0.258	4.30806e-14	Atp8a1
2.41354e-18	0.256587	0.298	0.139	4.54614e-14	Bcl10
2.82134e-18	0.272089	0.706	0.504	5.31427e-14	Ubl5
4.61929e-18	0.262549	0.446	0.26	8.7009e-14	Zbtb7a
5.37033e-18	0.270247	0.604	0.404	1.01156e-13	Psma7
5.88958e-18	0.255958	0.647	0.429	1.10936e-13	Rac1
7.97557e-18	0.253201	0.353	0.183	1.50228e-13	Mknk2
8.56096e-18	0.261792	0.521	0.325	1.61254e-13	Eif3c
8.84346e-18	0.408087	0.546	0.367	1.66575e-13	Anp32b
9.18926e-18	0.274596	0.604	0.401	1.73089e-13	Canx
9.59444e-18	-0.271404	0.12	0.309	1.80721e-13	Idh2
1.03863e-17	0.613353	0.487	0.325	1.95637e-13	Nfkbia
1.0643e-17	0.259784	0.531	0.337	2.00471e-13	Pafah1b1
1.89692e-17	0.701902	0.517	0.365	3.57305e-13	Id2
2.18403e-17	-0.367963	0.095	0.273	4.11383e-13	Adgre5
2.88083e-17	-0.38515	0.329	0.507	5.42633e-13	Rps15a-ps6
3.21368e-17	0.265758	0.767	0.592	6.0533e-13	Atp5j2
3.86343e-17	-0.297507	0.087	0.26	7.27716e-13	Eva1b
5.19757e-17	-0.392872	0.296	0.47	9.79015e-13	Tpm4
5.33383e-17	0.271176	0.531	0.346	1.00468e-12	Cox7b
5.85974e-17	-0.28531	0.134	0.317	1.10374e-12	Eid1
6.87204e-17	0.254169	0.418	0.24	1.29442e-12	Scarb2
6.95981e-17	0.264273	0.57	0.384	1.31095e-12	Morf4l1
6.98135e-17	0.272383	0.617	0.427	1.31501e-12	Vcp
9.0876e-17	-0.364772	0.118	0.296	1.71174e-12	St3gal4
9.63892e-17	0.269827	0.858	0.767	1.81559e-12	Cox6c
1.28596e-16	0.264061	0.866	0.752	2.42224e-12	Cox4i1
1.442e-16	0.272787	0.813	0.672	2.71615e-12	Npm1
1.90072e-16	0.666389	0.363	0.218	3.58019e-12	Lgmn
2.22631e-16	-0.367121	0.207	0.385	4.19347e-12	Nisch
2.44369e-16	0.294484	0.623	0.447	4.60294e-12	Bnip3l
2.74861e-16	-0.289047	0.254	0.447	5.17728e-12	Tmem59
2.8704e-16	-0.312627	0.911	0.954	5.40669e-12	Actg1
3.54694e-16	0.273207	0.726	0.522	6.68102e-12	Tmbim6
3.82826e-16	-0.324873	0.108	0.276	7.21092e-12	Pdcd4
3.90593e-16	0.257878	0.339	0.181	7.35721e-12	Hif1a
9.42035e-16	-0.301467	0.091	0.253	1.77442e-11	Smarca2
9.69252e-16	0.258408	0.456	0.279	1.82568e-11	Picalm
2.44249e-15	-0.284854	0.114	0.295	4.60068e-11	Fosb
4.35731e-15	0.268	0.661	0.495	8.20742e-11	Uqcr10
5.55204e-15	0.276699	0.487	0.314	1.04578e-10	1810037I17Rik
5.645e-15	-0.292653	0.158	0.327	1.06329e-10	Nenf
6.51515e-15	0.253092	0.294	0.152	1.22719e-10	Blvrb
1.34915e-14	-0.255884	0.093	0.25	2.54125e-10	Rbpms
2.19302e-14	-0.287095	0.178	0.344	4.13077e-10	Ddx17
2.39393e-14	0.262426	0.704	0.53	4.5092e-10	Atpif1
2.73483e-14	-0.327185	0.174	0.335	5.15132e-10	Lims1
2.95468e-14	-0.308889	0.503	0.628	5.56544e-10	Ppib
4.04874e-14	-0.305803	0.387	0.545	7.62621e-10	Selenow
1.33203e-13	0.276596	0.619	0.461	2.50901e-09	Ctnnb1
1.87154e-13	0.270036	0.826	0.697	3.52523e-09	Sec61g
2.09493e-13	-0.345082	0.931	0.959	3.94601e-09	Rps21
2.11852e-13	-0.306307	0.355	0.522	3.99044e-09	Gas5
3.30224e-13	-0.287751	0.288	0.454	6.2201e-09	Aldh2
6.81561e-13	-0.477669	0.13	0.275	1.28379e-08	Dram1
1.558e-12	0.275925	0.402	0.26	2.93466e-08	Bcap31
2.89896e-12	-0.319702	0.132	0.279	5.46047e-08	Rnase4
4.42254e-12	-0.33004	0.432	0.578	8.33029e-08	Jun
1.71785e-11	-0.35977	0.45	0.555	3.23573e-07	Cd81
3.12811e-11	-0.252768	0.118	0.252	5.8921e-07	Id1
8.1228e-11	0.254523	0.716	0.598	1.53001e-06	Rpl22l1
1.35499e-10	-0.276081	0.197	0.334	2.55226e-06	Lpp
1.67497e-10	0.261329	0.306	0.187	3.15497e-06	Herpud1
1.83017e-10	0.319913	0.481	0.325	3.44731e-06	Pim1
3.1436e-10	0.27675	0.531	0.393	5.92129e-06	Nap1l1
3.61187e-10	-0.30634	0.195	0.324	6.80331e-06	Zyx
1.07104e-09	-0.282571	0.15	0.274	2.01742e-05	Tns1
1.2914e-09	-0.266573	0.355	0.484	2.43248e-05	Tceal9
6.53025e-09	-0.266476	0.329	0.446	0.000123004	Anp32a
2.31099e-08	0.339675	0.657	0.576	0.000435298	Hspa5
3.24361e-08	-0.263157	0.669	0.73	0.000610966	Rpl4
4.49797e-08	0.276715	0.469	0.369	0.000847237	Pnrc1
5.02518e-08	0.294718	0.663	0.562	0.000946543	Ahnak
5.30215e-08	-0.319833	0.154	0.263	0.000998713	Cav1
1.30727e-07	0.295596	0.452	0.357	0.00246237	Top1
2.06772e-07	0.279451	0.493	0.397	0.00389476	Rsrp1
2.67068e-07	-0.40227	0.314	0.403	0.00503049	Ly6e
5.28528e-07	-0.317712	0.241	0.335	0.00995535	Alcam
4.77175e-06	0.404027	0.396	0.316	0.0898807	Rhob
8.88778e-06	0.377613	0.398	0.312	0.16741	Zfp36
1.06248e-05	-0.272163	0.531	0.341	0.200128	Coro1a
3.47115e-05	-0.306173	0.465	0.557	0.653827	Xist
4.27918e-05	-0.312114	0.454	0.313	0.806027	Cd52
6.95977e-05	-0.594644	0.523	0.362	1	Tgfbi
0.000260475	-0.312043	0.619	0.593	1	Itgb1
0.00031329	-0.311839	0.868	0.938	1	Tmsb10
0.0226896	-0.254778	0.314	0.354	1	Gsn
0.0466819	-0.307962	0.712	0.578	1	Lgals1
0.121333	-0.340343	0.692	0.611	1	Npc2
0.191308	0.262477	0.418	0.417	1	Dusp1
0.391276	2.21772	0.323	0.367	1	Apoe
0.417845	0.438286	0.491	0.541	1	Junb
0.464288	0.29826	0.422	0.455	1	Cd63
0.533232	0.39517	0.365	0.396	1	Stmn1
0.893714	-0.291134	0.327	0.281	1	Rac2
