# Supplementary material for: Timing and cell specificity of senescence drives postnatal lung development and injury
Source: Nat Commun. 2023 Jan 17;14:273. doi: 10.1038/s41467-023-35985-4 (PMC9845377; doi:10.1038/s41467-023-35985-4)
Supplement: Supplementary file 11 — Supplementary Data 8 [file 41467_2023_35985_MOESM11_ESM.xlsx]

## Sheet: Sheet1
Genes in lung cells from hyperoxia vs air-exposed mice without C12FDG sorting at pnd7
p_val	avg_log2FC	pct.1	pct.2	p_val_adj	gene
1.35355e-78	-1.36133	0.845	0.937	2.54955e-74	Hbb-bs
5.25039e-62	-1.10817	0.308	0.514	9.88963e-58	Hbb-bt
4.59036e-59	-1.14924	0.287	0.504	8.6464e-55	Hba-a2
2.13857e-49	-1.14525	0.338	0.511	4.02822e-45	Hba-a1
3.83554e-34	0.348141	0.96	0.952	7.22463e-30	Ppia
2.37546e-26	0.382904	0.128	0.305	4.47442e-22	Lyz1
3.53039e-17	0.269806	0.305	0.186	6.64984e-13	Erdr1-1
1.33001e-16	0.634556	0.263	0.458	2.5052e-12	Mfap4
4.33812e-16	0.280867	0.974	0.978	8.17129e-12	Ptma
1.55589e-14	0.374295	0.409	0.573	2.93068e-10	Sftpc
1.47123e-12	0.256411	0.539	0.448	2.77121e-08	Ifitm2
4.09914e-11	-0.320292	0.25	0.362	7.72113e-07	Tgfbi
5.97803e-10	0.264626	0.695	0.635	1.12602e-05	S100a11
1.17763e-09	0.379027	0.904	0.938	2.21819e-05	Tmsb10
7.48723e-09	0.412693	0.452	0.396	0.000141029	Stmn1
1.34053e-08	0.600104	0.267	0.423	0.000252503	Sftpa1
8.08228e-08	0.380264	0.591	0.547	0.00152238	H2afz
1.15136e-07	0.313356	0.178	0.277	0.0021687	Ccl6
1.28462e-06	0.305222	0.432	0.377	0.0241972	Ifitm3
6.05547e-06	0.297455	0.715	0.743	0.114061	Vim
1.25002e-05	0.300272	0.368	0.315	0.235454	Srgn
1.61848e-05	0.29011	0.376	0.329	0.304858	Cavin2
1.75636e-05	0.290812	0.96	0.991	0.330828	Malat1
2.59548e-05	0.29693	0.275	0.397	0.488885	Wfdc2
4.74737e-05	0.273139	0.52	0.484	0.894214	Tuba1b
0.000164618	0.347316	0.457	0.419	1	Hmgb2
0.00194727	0.287879	0.249	0.323	1	Mgp
0.00516894	0.378237	0.253	0.23	1	Ramp2
0.00816678	0.271781	0.475	0.458	1	B2m
0.0292382	0.279078	0.533	0.541	1	Junb
0.0325827	0.465265	0.242	0.309	1	Sftpd
0.107948	0.306553	0.421	0.431	1	Igfbp7
0.131351	0.2985	0.236	0.291	1	Lamp3
0.17319	0.272199	0.425	0.432	1	Csrp1
0.237167	0.25011	0.534	0.55	1	Col4a1
0.313888	0.268709	0.307	0.353	1	Fabp5
0.317922	0.252064	0.353	0.366	1	Ctsh
0.334639	0.337006	0.235	0.273	1	Scd1
0.54943	0.259796	0.34	0.388	1	Napsa
0.744232	0.3391	0.324	0.365	1	Lyz2
0.762702	0.455627	0.229	0.257	1	Chil1
0.791533	0.29426	0.234	0.254	1	Sfta2
0.92805	0.269402	0.505	0.578	1	Lgals1
