# Supplementary material for: Timing and cell specificity of senescence drives postnatal lung development and injury
Source: Nat Commun. 2023 Jan 17;14:273. doi: 10.1038/s41467-023-35985-4 (PMC9845377; doi:10.1038/s41467-023-35985-4)
Supplement: Supplementary file 12 — Supplementary Data 9 [file 41467_2023_35985_MOESM12_ESM.xlsx]

## Sheet: Sheet1
Marker genes in different clusters of C12FGD-sorted cells from hyperoxia-exposed mice at pnd7
p_val	avg_log2FC	pct.1	pct.2	p_val_adj	cluster	gene	mgi_description	reactome_ids
8.63474e-08	0.488599	1	1	0.00162644	1	Rpl8	#N/A	#N/A
9.57363e-08	0.432221	1	1	0.00180329	1	Rps3	#N/A	#N/A
1.46365e-07	0.497065	1	1	0.00275692	1	Rps15a	#N/A	#N/A
1.72458e-07	0.552176	1	1	0.00324842	1	Rpl32	ribosomal protein L32	R-MMU-156827, R-MMU-1799339, R-MMU-392499, R-MMU-6791226, R-MMU-72312, R-MMU-72613, R-MMU-72689, R-MMU-72706, R-MMU-72737, R-MMU-72766, R-MMU-8868773, R-MMU-8953854, R-MMU-927802, R-MMU-975956, R-MMU-975957
4.38245e-07	0.457466	1	1	0.00825479	1	Rps8	#N/A	#N/A
6.22069e-07	0.454253	1	1	0.0117173	1	Rps26	#N/A	#N/A
6.54473e-07	0.48206	1	1	0.0123277	1	Rpl11	#N/A	#N/A
1.38933e-06	0.405132	1	1	0.0261695	1	Rps11	ribosomal protein S11	R-MMU-156827, R-MMU-1799339, R-MMU-392499, R-MMU-6791226, R-MMU-72312, R-MMU-72613, R-MMU-72689, R-MMU-72706, R-MMU-72737, R-MMU-72766, R-MMU-8868773, R-MMU-8953854, R-MMU-927802, R-MMU-975956, R-MMU-975957, R-MMU-72649, R-MMU-72662, R-MMU-72695, R-MMU-72702,
2.40091e-06	0.420976	1	1	0.0452236	1	Rpl35	#N/A	#N/A
2.86911e-06	0.377869	1	1	0.0540426	1	Rpl6	#N/A	#N/A
4.98741e-06	0.415446	1	1	0.0939429	1	Rpl26	#N/A	#N/A
5.40888e-06	0.64126	0.85	0.37	0.101882	1	C1qbp	#N/A	#N/A
6.46035e-06	0.370476	1	1	0.121687	1	Rps27a	#N/A	#N/A
7.7405e-06	0.411456	1	1	0.1458	1	Rps13	#N/A	#N/A
7.85965e-06	0.358805	1	1	0.148044	1	Rpl9	#N/A	#N/A
9.6667e-06	0.353725	1	1	0.182082	1	Rpl23	#N/A	#N/A
1.1684e-05	0.348755	0.35	0.072	0.220081	1	Engase	#N/A	#N/A
1.36407e-05	0.471284	1	1	0.256936	1	Rpl37	#N/A	#N/A
2.79575e-05	0.40898	1	1	0.526607	1	Rps7	#N/A	#N/A
3.08059e-05	0.382857	1	1	0.580261	1	Rpl22	#N/A	#N/A
3.10216e-05	0.326064	1	1	0.584324	1	Rpl36	#N/A	#N/A
3.13389e-05	0.319955	1	1	0.5903	1	Rpl41	#N/A	#N/A
3.18732e-05	0.575691	1	1	0.600363	1	Rpl31	#N/A	#N/A
3.62507e-05	0.317845	1	1	0.682819	1	Rpl18a	#N/A	#N/A
3.90824e-05	0.359896	1	1	0.736156	1	Rpl28	#N/A	#N/A
3.93012e-05	0.461956	1	1	0.740278	1	Rpl17	#N/A	#N/A
4.01194e-05	0.344546	1	1	0.755688	1	Rps3a1	#N/A	#N/A
4.19815e-05	0.361639	1	1	0.790764	1	Rps23	#N/A	#N/A
4.4329e-05	0.356443	1	1	0.834981	1	Rpl38	#N/A	#N/A
4.67648e-05	0.332814	0.3	0.061	0.880862	1	Gm38882	#N/A	#N/A
5.0995e-05	0.329971	0.3	0.061	0.960541	1	Napepld	#N/A	#N/A
5.79395e-05	0.278366	0.3	0.061	1	1	Mrm2	#N/A	#N/A
6.46632e-05	0.383588	1	1	1	1	Rpl13	#N/A	#N/A
7.48826e-05	0.331098	1	1	1	1	Rpl39	ribosomal protein L39	R-MMU-156827, R-MMU-1799339, R-MMU-392499, R-MMU-6791226, R-MMU-72312, R-MMU-72613, R-MMU-72689, R-MMU-72706, R-MMU-72737, R-MMU-72766, R-MMU-8868773, R-MMU-8953854, R-MMU-927802, R-MMU-975956, R-MMU-975957
8.22131e-05	0.590899	1	0.915	1	1	Gpi1	#N/A	#N/A
0.00012104	0.36568	0.5	0.161	1	1	Chchd6	#N/A	#N/A
0.000136874	0.393239	1	1	1	1	Rpl24	#N/A	#N/A
0.000138639	0.434111	1	0.998	1	1	Rps15	#N/A	#N/A
0.00015848	0.363402	1	1	1	1	Rpl14	#N/A	#N/A
0.000175569	0.287989	0.35	0.089	1	1	Afmid	#N/A	#N/A
0.000183626	0.552055	0.95	0.915	1	1	Gsto1	glutathione S-transferase omega 1	R-MMU-1430728, R-MMU-211859, R-MMU-156580, R-MMU-196854, R-MMU-196849, R-MMU-156590, R-MMU-156581, R-MMU-196836,
0.000186018	0.318931	1	1	1	1	Rps19	#N/A	#N/A
0.000198209	0.585573	1	0.888	1	1	Idh1	isocitrate dehydrogenase 1 (NADP+), soluble	R-MMU-168256, R-MMU-168249, R-MMU-1430728, R-MMU-6798695, R-MMU-196854, R-MMU-9033241, R-MMU-9609507, R-MMU-389542, R-MMU-8978934,
0.000204518	0.345984	0.35	0.093	1	1	Bcl2l13	#N/A	#N/A
0.000215179	0.565688	0.75	0.383	1	1	Fam53b	#N/A	#N/A
0.000218186	0.288974	0.4	0.112	1	1	Dnajc18	#N/A	#N/A
0.000244199	0.307259	1	1	1	1	Rpl35a	#N/A	#N/A
0.000269271	0.298424	0.25	0.053	1	1	Rpl10a-1	#N/A	#N/A
0.000318618	0.421922	0.9	0.501	1	1	Perp	#N/A	#N/A
0.000349765	0.455244	1	0.992	1	1	Snrpg	#N/A	#N/A
0.000352344	-0.901955	0.25	0.645	1	1	Plekho1	pleckstrin homology domain containing, family O member 1
0.000357786	0.384712	0.65	0.264	1	1	Rps10-1	#N/A	#N/A
0.000363821	0.309231	1	1	1	1	Rps20	ribosomal protein S20	R-MMU-156827, R-MMU-1799339, R-MMU-392499, R-MMU-6791226, R-MMU-72312, R-MMU-72613, R-MMU-72689, R-MMU-72706, R-MMU-72737, R-MMU-72766, R-MMU-8868773, R-MMU-8953854, R-MMU-927802, R-MMU-975956, R-MMU-975957, R-MMU-72649, R-MMU-72662, R-MMU-72695, R-MMU-72702
0.000378864	-1.93608	0.75	0.869	1	1	Junb	jun B proto-oncogene
0.000384671	0.283417	1	1	1	1	Rpl30	#N/A	#N/A
0.000386347	0.28602	1	1	1	1	Uba52	#N/A	#N/A
0.000393342	0.435816	0.4	0.131	1	1	Yars2	#N/A	#N/A
0.000406044	0.41567	0.7	0.304	1	1	Aatf	#N/A	#N/A
0.000411537	0.442753	1	0.915	1	1	Swi5	#N/A	#N/A
0.000448491	0.35232	1	1	1	1	Rpl37a	ribosomal protein L37a	R-MMU-156827, R-MMU-1799339, R-MMU-392499, R-MMU-6791226, R-MMU-72312, R-MMU-72613, R-MMU-72689, R-MMU-72706, R-MMU-72737, R-MMU-72766, R-MMU-8868773, R-MMU-8953854, R-MMU-927802, R-MMU-975956, R-MMU-975957,
0.000465697	0.262591	1	1	1	1	Rps24	ribosomal protein S24	R-MMU-156827, R-MMU-1799339, R-MMU-392499, R-MMU-6791226, R-MMU-72312, R-MMU-72613, R-MMU-72689, R-MMU-72706, R-MMU-72737, R-MMU-72766, R-MMU-8868773, R-MMU-8953854, R-MMU-927802, R-MMU-975956, R-MMU-975957, R-MMU-72649, R-MMU-72662, R-MMU-72695, R-MMU-72702,
0.000482838	0.263689	1	1	1	1	Rpl19	#N/A	#N/A
0.000501902	0.32897	1	1	1	1	Rps9	#N/A	#N/A
0.000512842	0.329618	1	1	1	1	Rpl27	#N/A	#N/A
0.000517808	0.343217	0.3	0.078	1	1	Usp40	#N/A	#N/A
0.000547603	-0.590037	0.3	0.717	1	1	Dnajb11	#N/A	#N/A
0.000548329	0.412349	1	1	1	1	Atp5pb	#N/A	#N/A
0.00057694	0.468246	0.8	0.355	1	1	Ogt	#N/A	#N/A
0.000593441	0.328552	0.45	0.152	1	1	Map2k5	#N/A	#N/A
0.000631082	-1.17243	0.75	0.89	1	1	Id2	inhibitor of DNA binding 2
0.000631198	0.526337	0.95	0.869	1	1	Pa2g4	#N/A	#N/A
0.000647387	0.40887	1	1	1	1	Atp5j2	#N/A	#N/A
0.000703363	0.449186	0.35	0.112	1	1	Naa80	#N/A	#N/A
0.000750106	0.300317	1	1	1	1	Rpl15	#N/A	#N/A
0.000830349	0.417173	1	1	1	1	Rpl13a	#N/A	#N/A
0.000857603	-0.654755	0.45	0.742	1	1	Pcf11	#N/A	#N/A
0.0008628	0.592527	0.8	0.567	1	1	Mrtfb	#N/A	#N/A
0.000884733	0.476305	0.6	0.281	1	1	Rrp15	#N/A	#N/A
0.00090052	0.320739	1	1	1	1	Rpsa	ribosomal protein SA	R-MMU-156827, R-MMU-1799339, R-MMU-392499, R-MMU-6791226, R-MMU-72312, R-MMU-72613, R-MMU-72689, R-MMU-72706, R-MMU-72737, R-MMU-72766, R-MMU-8868773, R-MMU-8953854, R-MMU-927802, R-MMU-975956, R-MMU-975957, R-MMU-72649, R-MMU-72662, R-MMU-72695, R-MMU-72702,
0.000987243	-1.04328	1	0.981	1	1	Lyz2	lysozyme 2	R-MMU-168256, R-MMU-168249, R-MMU-6798695, R-MMU-6803157
0.000989191	0.329851	1	1	1	1	Naca	#N/A	#N/A
0.00100035	0.396665	1	0.989	1	1	Atp5mpl	#N/A	#N/A
0.00123089	0.452633	0.4	0.146	1	1	Dusp12	#N/A	#N/A
0.0012394	0.427951	1	0.998	1	1	Ywhab	#N/A	#N/A
0.0012892	0.390484	1	0.973	1	1	Ndufa13	#N/A	#N/A
0.00129934	0.698698	0.95	0.708	1	1	Trim25	tripartite motif-containing 25	, R-MMU-168256, R-MMU-73893, R-MMU-73894, R-MMU-1280215, R-MMU-110313, R-MMU-913531, R-MMU-5656169, R-MMU-1169408, R-MMU-1169410
0.00131399	0.296982	0.35	0.11	1	1	Tamm41	#N/A	#N/A
0.00131816	-1.91682	0.4	0.691	1	1	Crip1	cysteine-rich protein 1 (intestinal)
0.0013836	0.563768	0.85	0.619	1	1	Arih2	#N/A	#N/A
0.00144637	0.342145	1	0.994	1	1	Taldo1	transaldolase 1	, R-MMU-1430728, R-MMU-71387, R-MMU-163685, R-MMU-163754, R-MMU-71336
0.00147064	0.318366	1	1	1	1	Rps4x	#N/A	#N/A
0.00150577	0.477254	1	0.977	1	1	Plin2	perilipin 2
0.00152164	0.395695	1	0.998	1	1	Rpl36a	#N/A	#N/A
0.00167339	0.348315	1	0.998	1	1	Cox7a2	#N/A	#N/A
0.00172769	0.384635	1	1	1	1	Gm8430	#N/A	#N/A
0.0017672	0.423745	0.95	0.638	1	1	Rassf5	Ras association (RalGDS/AF-6) domain family member 5
0.00179024	-0.667453	0.35	0.7	1	1	Hexb	hexosaminidase B	R-MMU-168256, R-MMU-168249, R-MMU-1430728, R-MMU-556833, R-MMU-6798695, R-MMU-71387, R-MMU-1630316, R-MMU-1793185, R-MMU-428157, R-MMU-2142845, R-MMU-1638074, R-MMU-2022857, R-MMU-2160916, R-MMU-1660662, R-MMU-2024101
0.00180592	0.267871	1	1	1	1	Rps27	ribosomal protein S27	, R-MMU-156827, R-MMU-1799339, R-MMU-392499, R-MMU-6791226, R-MMU-72312, R-MMU-72613, R-MMU-72689, R-MMU-72706, R-MMU-72737, R-MMU-72766, R-MMU-8868773, R-MMU-8953854, R-MMU-927802, R-MMU-975956, R-MMU-975957, R-MMU-162582, R-MMU-194315, R-MMU-9716542, R-MMU-1640170, R-MMU-2555396, R-MMU-68882, R-MMU-68886, R-MMU-69278, R-MMU-2467813, R-MMU-69618, R-MMU-69620, R-MMU-141424, R-MMU-141444, R-MMU-19…
0.00182292	-2.20638	0.2	0.55	1	1	Ier3	immediate early response 3
0.00189886	0.390096	1	1	1	1	Rpl12	ribosomal protein L12	R-MMU-156827, R-MMU-1799339, R-MMU-392499, R-MMU-6791226, R-MMU-72312, R-MMU-72613, R-MMU-72689, R-MMU-72706, R-MMU-72737, R-MMU-72766, R-MMU-8868773, R-MMU-8953854, R-MMU-927802, R-MMU-975956, R-MMU-975957,
0.00190996	0.480664	0.6	0.323	1	1	Thyn1	#N/A	#N/A
0.00194757	0.349989	0.65	0.29	1	1	Rnf41	#N/A	#N/A
0.00195585	0.37046	0.55	0.243	1	1	Sccpdh	#N/A	#N/A
0.0019955	0.507652	0.9	0.507	1	1	Sh3bgrl2	#N/A	#N/A
0.00209599	-0.856247	1	0.996	1	1	Ctsb	cathepsin B	R-MMU-1280218, R-MMU-168256, R-MMU-168249, R-MMU-6798695, R-MMU-2132295, R-MMU-1474244, R-MMU-1474290, R-MMU-2022090, R-MMU-1442490, R-MMU-1474228, R-MMU-168898, R-MMU-1679131
0.00214284	0.336699	0.55	0.239	1	1	Il1rap	#N/A	#N/A
0.00214544	0.508486	0.95	0.92	1	1	Srp19	#N/A	#N/A
0.00221903	0.410379	0.95	0.945	1	1	Ndufc1	#N/A	#N/A
0.00224098	0.35644	1	1	1	1	Atp5e	#N/A	#N/A
0.00226716	-0.624738	0.4	0.691	1	1	Arid4a	#N/A	#N/A
0.0022741	0.317473	1	1	1	1	Chchd2	#N/A	#N/A
0.00235575	0.306527	1	1	1	1	Rps5	#N/A	#N/A
0.00240308	0.426837	1	0.746	1	1	Phgdh	3-phosphoglycerate dehydrogenase	R-MMU-1430728, R-MMU-71291, R-MMU-977347,
0.00246148	0.333668	0.4	0.148	1	1	Uvssa	#N/A	#N/A
0.00250996	0.279619	1	1	1	1	Rps16	#N/A	#N/A
0.00255476	0.27475	1	1	1	1	Atp5h	#N/A	#N/A
0.00256272	0.278856	1	1	1	1	Rplp1	ribosomal protein, large, P1	R-MMU-156827, R-MMU-1799339, R-MMU-392499, R-MMU-6791226, R-MMU-72312, R-MMU-72613, R-MMU-72689, R-MMU-72706, R-MMU-72737, R-MMU-72766, R-MMU-8868773, R-MMU-8953854, R-MMU-927802, R-MMU-975956, R-MMU-975957
0.00258846	0.445771	0.35	0.125	1	1	Syne1	spectrin repeat containing, nuclear envelope 1
0.00273413	0.278628	1	1	1	1	Rpl7	#N/A	#N/A
0.00277296	0.441072	0.95	0.723	1	1	Pak1ip1	#N/A	#N/A
0.00279558	0.38175	0.5	0.222	1	1	Fam53a	#N/A	#N/A
0.00291363	0.320292	1	1	1	1	Rpl5	#N/A	#N/A
0.00291924	0.416386	0.75	0.433	1	1	Mrpl11	#N/A	#N/A
0.00309432	-1.03559	0.2	0.579	1	1	Ier2	immediate early response 2
0.00311477	1.20387	0.65	0.351	1	1	Fabp1	fatty acid binding protein 1, liver	R-MMU-1430728, R-MMU-556833, R-MMU-2262752, R-MMU-8953897, R-MMU-9707564, R-MMU-9711123, R-MMU-189445, R-MMU-189483, R-MMU-400206, R-MMU-163560, R-MMU-8979227
0.00317502	0.347949	1	0.945	1	1	Txndc17	#N/A	#N/A
0.00322544	0.357739	1	0.968	1	1	Ndufc2	#N/A	#N/A
0.00328218	0.410379	0.65	0.311	1	1	Slc9a7	solute carrier family 9 (sodium/hydrogen exchanger), member 7	, R-MMU-382551, R-MMU-425393, R-MMU-425407, R-MMU-425986
0.00329753	0.325672	0.45	0.184	1	1	Ammecr1	#N/A	#N/A
0.00330357	0.289846	1	0.998	1	1	Atp5md	#N/A	#N/A
0.00347195	0.371678	1	0.987	1	1	Dbi	#N/A	#N/A
0.00353819	0.419783	1	0.992	1	1	Atp5g1	#N/A	#N/A
0.00366866	0.300216	0.4	0.154	1	1	Ap3s2	#N/A	#N/A
0.00378388	0.425354	0.55	0.264	1	1	Atp13a1	#N/A	#N/A
0.00380858	0.318012	0.6	0.283	1	1	Fzd7	#N/A	#N/A
0.00384167	0.363402	1	0.928	1	1	Serp1	#N/A	#N/A
0.00389229	0.262599	0.4	0.152	1	1	Gm12447	#N/A	#N/A
0.00401945	-0.867327	0.8	0.958	1	1	Ifrd1	interferon-related developmental regulator 1
0.00405113	0.327059	1	0.998	1	1	Rps17	#N/A	#N/A
0.00406781	-1.187	0.5	0.778	1	1	Selenop	selenoprotein P	, R-MMU-109582, R-MMU-114608, R-MMU-76002, R-MMU-76005
0.00411597	0.287323	0.4	0.154	1	1	Zfyve27	#N/A	#N/A
0.00411716	0.464473	1	0.894	1	1	Pdap1	#N/A	#N/A
0.00415803	0.413054	1	0.852	1	1	Sltm	#N/A	#N/A
0.00417754	-1.0349	0.15	0.465	1	1	Abca1	ATP-binding cassette, sub-family A (ABC1), member 1	R-MMU-162582, R-MMU-382551, R-MMU-9006931, R-MMU-9024446, R-MMU-9029569, R-MMU-174824, R-MMU-8963898, R-MMU-8963896
0.00419235	-0.625457	0.4	0.71	1	1	Tgif1	#N/A	#N/A
0.00424988	-0.71038	0.4	0.689	1	1	Tgm2	transglutaminase 2, C polypeptide
0.00428204	0.398475	0.85	0.526	1	1	Flvcr2	#N/A	#N/A
0.00434357	0.267029	0.25	0.074	1	1	Zfp747	#N/A	#N/A
0.00435514	0.331108	0.6	0.294	1	1	Tor2a	#N/A	#N/A
0.00444244	0.508847	0.95	0.875	1	1	Gstm1	glutathione S-transferase, mu 1	R-MMU-1430728, R-MMU-211859, R-MMU-156580, R-MMU-156590,
0.0045743	0.393843	0.6	0.292	1	1	Acot1	acyl-CoA thioesterase 1	R-MMU-1430728, R-MMU-556833, R-MMU-8978868, R-MMU-9033241, R-MMU-9609507, R-MMU-77289,
0.0047379	-0.665838	1	1	1	1	Malat1	#N/A	NA
0.00508499	-1.23138	0.6	0.786	1	1	Cd63	CD63 antigen	R-MMU-168256, R-MMU-109582, R-MMU-168249, R-MMU-6798695, R-MMU-114608, R-MMU-76002, R-MMU-76005,
0.00509983	0.44322	0.9	0.746	1	1	Ybx3	#N/A	#N/A
0.00510957	0.315841	0.95	0.852	1	1	Rex1bd	#N/A	#N/A
0.00519779	0.328552	1	1	1	1	Hint1	#N/A	#N/A
0.00539042	0.250332	1	1	1	1	Rpl29	#N/A	#N/A
0.00541991	0.297488	0.7	0.345	1	1	Mrps9	#N/A	#N/A
0.00542616	0.393843	0.55	0.264	1	1	Nr1h3	#N/A	#N/A
0.00543301	0.385367	0.95	0.763	1	1	Eif2s1	#N/A	#N/A
0.00548827	0.396488	0.95	0.892	1	1	Snrpd3	#N/A	#N/A
0.00550169	0.25681	1	1	1	1	Clta	#N/A	#N/A
0.00553644	-0.417524	1	0.996	1	1	Son	#N/A	#N/A
0.00554137	0.267835	0.35	0.129	1	1	Acad9	#N/A	#N/A
0.00556865	0.480082	0.95	0.892	1	1	Dnajc8	#N/A	#N/A
0.00558142	0.346957	0.6	0.302	1	1	Man2a2	#N/A	#N/A
0.00560299	0.508014	0.65	0.383	1	1	Dgat1	#N/A	#N/A
0.00566139	0.333819	0.55	0.256	1	1	Hsdl2	#N/A	#N/A
0.00573792	0.353058	0.4	0.169	1	1	Traf2	#N/A	#N/A
0.00575017	0.278366	0.35	0.131	1	1	Snhg20	#N/A	#N/A
0.00580142	0.361761	0.7	0.397	1	1	Apobr	apolipoprotein B receptor	R-MMU-382551, R-MMU-174824, R-MMU-8964043, R-MMU-8964046,
0.00582035	0.259988	0.55	0.243	1	1	Zcchc10	#N/A	#N/A
0.00582569	0.355975	1	0.92	1	1	Tmem258	#N/A	#N/A
0.00583682	0.37629	1	0.939	1	1	S100a13	#N/A	#N/A
0.0059315	0.259988	1	0.977	1	1	Pomp	#N/A	#N/A
0.00604258	-0.886412	0.35	0.66	1	1	Kdm6b	KDM1 lysine (K)-specific demethylase 6B	R-MMU-2262752, R-MMU-8953897, R-MMU-2559583, R-MMU-3247509, R-MMU-4839726, R-MMU-2559580, R-MMU-3214842
0.0060549	-1.25972	0.25	0.545	1	1	Ninj1	ninjurin 1
0.00607484	-0.592736	0.05	0.345	1	1	Nfkb2	#N/A	#N/A
0.00612355	0.393843	0.9	0.778	1	1	Pfdn1	#N/A	#N/A
0.00616063	0.294692	0.95	0.992	1	1	Srp9	#N/A	#N/A
0.00619037	-0.698192	0.4	0.725	1	1	Lonrf3	LON peptidase N-terminal domain and ring finger 3
0.00622473	0.346436	1	0.981	1	1	Atp5k	#N/A	#N/A
0.00622746	0.345537	0.4	0.167	1	1	Tifab	TRAF-interacting protein with forkhead-associated domain, family member B
0.00633417	0.484991	0.7	0.476	1	1	Bcap29	#N/A	#N/A
0.00645509	0.377724	1	0.89	1	1	Nop10	#N/A	#N/A
0.00648661	0.254779	0.4	0.161	1	1	Pet117	#N/A	#N/A
0.00654028	0.311246	0.55	0.268	1	1	Dars	#N/A	#N/A
0.00656826	0.390984	0.85	0.641	1	1	Sra1	#N/A	#N/A
0.00662193	0.479773	0.75	0.469	1	1	Pald1	#N/A	#N/A
0.00666685	0.250188	0.25	0.078	1	1	Trmt2b	#N/A	#N/A
0.00679786	0.390098	1	0.996	1	1	Hmox1	heme oxygenase 1	R-MMU-1430728, R-MMU-2262752, R-MMU-8953897, R-MMU-382551, R-MMU-9707564, R-MMU-9711123, R-MMU-9609507, R-MMU-189445, R-MMU-189483, R-MMU-917937, R-MMU-9609523, R-MMU-9707587
0.00681345	0.352023	1	0.979	1	1	Tma7	#N/A	#N/A
0.00683291	0.45136	1	0.994	1	1	Ptms	parathymosin
0.00690001	0.277481	1	0.996	1	1	Tomm7	#N/A	#N/A
0.00690643	0.340618	0.55	0.266	1	1	Peli2	#N/A	#N/A
0.00707196	0.502657	0.75	0.524	1	1	Plekhm3	#N/A	#N/A
0.00712745	0.327051	0.55	0.262	1	1	Gm7072	#N/A	#N/A
0.00713473	0.268917	1	1	1	1	Rplp0	ribosomal protein, large, P0	R-MMU-156827, R-MMU-1799339, R-MMU-392499, R-MMU-6791226, R-MMU-72312, R-MMU-72613, R-MMU-72689, R-MMU-72706, R-MMU-72737, R-MMU-72766, R-MMU-8868773, R-MMU-8953854, R-MMU-927802, R-MMU-975956, R-MMU-975957,
0.00723346	0.297957	1	1	1	1	Oaz1	#N/A	#N/A
0.00724947	0.406227	0.6	0.336	1	1	Tnfrsf21	#N/A	#N/A
0.00725966	-1.35768	0.15	0.425	1	1	Gadd45b	growth arrest and DNA-damage-inducible 45 beta
0.00740914	0.36275	0.9	0.6	1	1	Hadhb	#N/A	#N/A
0.00741113	0.28777	1	1	1	1	Rps21	ribosomal protein S21	R-MMU-156827, R-MMU-1799339, R-MMU-392499, R-MMU-6791226, R-MMU-72312, R-MMU-72613, R-MMU-72689, R-MMU-72706, R-MMU-72737, R-MMU-72766, R-MMU-8868773, R-MMU-8953854, R-MMU-927802, R-MMU-975956, R-MMU-975957, R-MMU-72649, R-MMU-72662, R-MMU-72695, R-MMU-72702
0.00754748	-0.53889	0.2	0.507	1	1	Uba2	#N/A	#N/A
0.00761007	0.406849	1	0.945	1	1	Mpc2	#N/A	#N/A
0.00767352	0.427465	0.95	0.818	1	1	Xiap	#N/A	#N/A
0.00773752	0.323454	0.4	0.173	1	1	Ublcp1	#N/A	#N/A
0.00782601	0.453851	0.65	0.431	1	1	Clns1a	#N/A	#N/A
0.00787394	0.399749	0.9	0.757	1	1	Usp14	#N/A	#N/A
0.00787969	0.449401	0.75	0.463	1	1	Agfg2	#N/A	#N/A
0.008008	0.378342	0.55	0.288	1	1	Psmb9	proteasome (prosome, macropain) subunit, beta type 9 (large multifunctional peptidase 2)
0.00804483	0.414542	0.6	0.336	1	1	Ranbp3	#N/A	#N/A
0.00808161	0.323268	0.8	0.455	1	1	Tfg	#N/A	#N/A
0.00815519	-0.58433	0.6	0.812	1	1	Cyfip1	#N/A	#N/A
0.00821159	-3.72053	0.05	0.328	1	1	Cd74	CD74 antigen (invariant polypeptide of major histocompatibility complex, class II antigen-associated)	R-MMU-1280218, R-MMU-168256, R-MMU-109582, R-MMU-202733, R-MMU-2132295
0.00821575	0.513478	0.45	0.228	1	1	Tmppe	#N/A	#N/A
0.00824192	0.371368	0.85	0.52	1	1	1110038F14Rik	#N/A	#N/A
0.00829881	0.337973	1	0.998	1	1	Rpl23a	#N/A	#N/A
0.00836357	0.353058	0.4	0.171	1	1	Poc1b	#N/A	#N/A
0.00839384	-0.447945	0.1	0.41	1	1	Fam172a	#N/A	#N/A
0.00843049	-0.597364	0.45	0.674	1	1	Cflar	CASP8 and FADD-like apoptosis regulator	, R-MMU-162582, R-MMU-73887, R-MMU-5357905, R-MMU-75893, R-MMU-109581, R-MMU-5357801, R-MMU-5218859, R-MMU-5213460, R-MMU-5675482, R-MMU-140534, R-MMU-3371378, R-MMU-5218900, R-MMU-5357769, R-MMU-69416, R-MMU-75158
0.0085279	0.358843	1	0.966	1	1	Tkt	#N/A	#N/A
0.0085538	0.320536	0.95	0.873	1	1	Denr	#N/A	#N/A
0.00886037	-0.521571	0	0.262	1	1	Utrn	utrophin
0.00886205	0.315841	0.55	0.273	1	1	Fgd4	#N/A	#N/A
0.00886352	0.391679	0.55	0.304	1	1	Pex2	#N/A	#N/A
0.00894946	0.42001	0.45	0.207	1	1	Nol4l	#N/A	#N/A
0.00902844	0.329927	1	0.992	1	1	Uqcrh	#N/A	#N/A
0.00921785	0.403193	0.65	0.404	1	1	Acox3	#N/A	#N/A
0.00983989	0.397665	0.6	0.353	1	1	Kazald1	#N/A	#N/A
0.00997028	0.340303	0.95	0.825	1	1	Lsm12	LSM12 homolog
0.00997822	0.281369	0.65	0.336	1	1	Mitd1	#N/A	#N/A
4.11825e-75	3.19775	1	0.01	7.75713e-71	3	Egfl6	EGF-like-domain, multiple 6
3.07166e-66	1.27171	0.818	0.006	5.78577e-62	3	Atp6v1c2	ATPase, H+ transporting, lysosomal V1 subunit C2	R-MMU-168256, R-MMU-168249, R-MMU-162582, R-MMU-2262752, R-MMU-8953897, R-MMU-382551, R-MMU-9639288, R-MMU-9711097, R-MMU-9006934, R-MMU-983712, R-MMU-917937, R-MMU-74752, R-MMU-1222556, R-MMU-77387, R-MMU-917977,
1.00923e-63	1.57899	0.727	0.004	1.90099e-59	3	Ly6c1	lymphocyte antigen 6 complex, locus C1
4.77072e-62	3.0244	0.909	0.012	8.98612e-58	3	Ppp1r14c	protein phosphatase 1, regulatory inhibitor subunit 14C
5.04559e-62	2.47904	0.909	0.012	9.50388e-58	3	Car8	carbonic anhydrase 8
5.65815e-62	1.92553	0.909	0.012	1.06577e-57	3	Enpep	glutamyl aminopeptidase	R-MMU-392499, R-MMU-2022377, R-MMU-2980736,
1.74966e-61	3.17052	1	0.019	3.29566e-57	3	Pla2g1b	phospholipase A2, group IB, pancreas	, R-MMU-1430728, R-MMU-556833, R-MMU-1483206, R-MMU-1483257, R-MMU-1482801, R-MMU-1483166, R-MMU-1482788, R-MMU-1482839, R-MMU-1482925, R-MMU-1482922
4.78689e-61	1.25706	0.818	0.008	9.01659e-57	3	Pdzk1ip1	PDZK1 interacting protein 1
5.47733e-61	2.96859	1	0.019	1.03171e-56	3	Cldn3	claudin 3
8.91993e-61	0.785506	0.636	0.002	1.68016e-56	3	Kcnk5	#N/A	#N/A
1.13374e-59	1	0.545	0	2.13552e-55	3	Tspan1	tetraspanin 1
1.20169e-58	1.99403	0.909	0.015	2.2635e-54	3	Mal	myelin and lymphocyte protein, T cell differentiation protein
1.41926e-58	2.2604	0.909	0.015	2.67332e-54	3	Ces1d	carboxylesterase 1D	R-MMU-1430728, R-MMU-211859, R-MMU-211945, R-MMU-392499, R-MMU-2022377, R-MMU-2980736
6.8859e-58	1.61018	0.727	0.006	1.29703e-53	3	Slco4c1	solute carrier organic anion transporter family, member 4C1	R-MMU-168256, R-MMU-168249, R-MMU-6798695, R-MMU-382551, R-MMU-425407, R-MMU-425397, R-MMU-879518
1.20826e-57	3.32221	1	0.021	2.27587e-53	3	Atp1b1	ATPase, Na+/K+ transporting, beta 1 polypeptide	R-MMU-109582, R-MMU-202733, R-MMU-382551, R-MMU-397014, R-MMU-5576891, R-MMU-5578775, R-MMU-983712, R-MMU-936837, R-MMU-210991,
3.93707e-57	1.41454	0.909	0.015	7.41587e-53	3	Col6a1	collagen, type VI, alpha 1	R-MMU-1266738, R-MMU-162582, R-MMU-375165, R-MMU-422475, R-MMU-9675108, R-MMU-1474244, R-MMU-3000178, R-MMU-1474290, R-MMU-2022090, R-MMU-1650814, R-MMU-186797, R-MMU-216083, R-MMU-419037, R-MMU-8948216, R-MMU-9006934, R-MMU-1442490, R-MMU-1474228
4.07775e-55	1.99403	1	0.023	7.68084e-51	3	Irx2	Iroquois homeobox 2
5.83603e-54	0.704519	0.636	0.004	1.09927e-49	3	Kcnk1	#N/A	#N/A
6.47579e-54	1.82994	0.818	0.012	1.21978e-49	3	Smim6	small integral membrane protein 6
1.85794e-53	1.21138	0.818	0.012	3.49962e-49	3	Dpp4	dipeptidylpeptidase 4	R-MMU-392499, R-MMU-2980736, R-MMU-381771, R-MMU-400508, R-MMU-400511
4.82323e-53	3.85002	0.909	0.019	9.08504e-49	3	Hc	hemolytic complement	R-MMU-168256, R-MMU-166658, R-MMU-168249, R-MMU-977606, R-MMU-162582, R-MMU-372790, R-MMU-388396, R-MMU-418594, R-MMU-373076, R-MMU-375276, R-MMU-500792, R-MMU-166665, R-MMU-174577,
5.01438e-53	1.57007	0.727	0.008	9.44508e-49	3	Elf5	E74-like factor 5
5.07823e-53	2.17015	1	0.025	9.56535e-49	3	Lgi3	leucine-rich repeat LGI family, member 3	R-MMU-1266738, R-MMU-5682910,
5.38152e-53	1.40089	1	0.023	1.01366e-48	3	Crb3	crumbs family member 3
9.82702e-53	0.985111	0.727	0.008	1.85102e-48	3	Sigirr	#N/A	#N/A
2.42409e-51	1.62903	0.909	0.019	4.56601e-47	3	Tinag	tubulointerstitial nephritis antigen
3.64396e-51	0.707503	0.545	0.002	6.86376e-47	3	Fam178b	#N/A	#N/A
3.64396e-51	0.707503	0.545	0.002	6.86376e-47	3	Slc16a2	#N/A	#N/A
5.01183e-51	0.856523	0.545	0.002	9.44029e-47	3	Krt23	#N/A	#N/A
5.42056e-51	0.782522	0.545	0.002	1.02102e-46	3	Ccdc68	#N/A	#N/A
6.34791e-51	0.779544	0.545	0.002	1.19569e-46	3	Igsf5	immunoglobulin superfamily, member 5
7.14112e-51	4.18312	1	0.027	1.3451e-46	3	Chil1	chitinase-like 1	R-MMU-168256, R-MMU-168249, R-MMU-6798695,
2.57403e-50	2.7765	0.909	0.021	4.84845e-46	3	C2cd4b	C2 calcium-dependent domain containing 4B
3.80709e-50	1.54948	0.818	0.015	7.17104e-46	3	Pip5k1b	phosphatidylinositol-4-phosphate 5-kinase, type 1 beta	R-MMU-1430728, R-MMU-556833, R-MMU-162582, R-MMU-195721, R-MMU-201681, R-MMU-1483257, R-MMU-1257604, R-MMU-9006925, R-MMU-1483255, R-MMU-1660499, R-MMU-199418, R-MMU-6811558, R-MMU-201688
4.96582e-50	3.73252	0.818	0.015	9.35363e-46	3	Lcn2	lipocalin 2	R-MMU-168256, R-MMU-168249, R-MMU-6798695, R-MMU-382551, R-MMU-6803157, R-MMU-917937, R-MMU-6799990,
6.36416e-50	0.788496	0.455	0	1.19875e-45	3	Mlc1	megalencephalic leukoencephalopathy with subcortical cysts 1 homolog (human)
6.3712e-50	0.788496	0.455	0	1.20008e-45	3	Sftpb	surfactant associated protein B	, R-MMU-392499, R-MMU-5683826
6.69668e-50	1.03451	0.818	0.015	1.26139e-45	3	Myo5c	myosin VC
8.28809e-50	3.09469	1	0.027	1.56115e-45	3	Krt18	keratin 18	R-MMU-1266738, R-MMU-6805567, R-MMU-6809371
1.14599e-49	1.75302	0.909	0.021	2.15859e-45	3	Fgfr2	fibroblast growth factor receptor 2
4.08037e-49	3.76662	1	0.029	7.68578e-45	3	Scd1	stearoyl-Coenzyme A desaturase 1
5.52462e-49	1.27761	0.727	0.01	1.04062e-44	3	Scgb1c1	secretoglobin, family 1C, member 1
6.67822e-49	2.63666	1	0.027	1.25791e-44	3	Krt8	keratin 8	R-MMU-1266738, R-MMU-6805567, R-MMU-6809371
9.22723e-49	1.10473	0.727	0.01	1.73804e-44	3	Cftr	#N/A	#N/A
1.03729e-48	1.41198	0.727	0.01	1.95384e-44	3	Rab27b	RAB27B, member RAS oncogene family	R-MMU-109582, R-MMU-5653656, R-MMU-392499, R-MMU-114608, R-MMU-76002, R-MMU-76005, R-MMU-597592, R-MMU-199991, R-MMU-8876198, R-MMU-9007101, R-MMU-8873719
1.58029e-48	0.988077	0.636	0.006	2.97663e-44	3	Sox9	SRY (sex determining region Y)-box 9	R-MMU-212436, R-MMU-73857, R-MMU-74160, R-MMU-162582, R-MMU-195721, R-MMU-201681, R-MMU-8878166, R-MMU-3769402
1.9126e-48	0.850573	0.636	0.006	3.60258e-44	3	Foxa1	#N/A	#N/A
1.91727e-48	0.841695	0.636	0.006	3.61136e-44	3	Ly6c2	lymphocyte antigen 6 complex, locus C2
4.42654e-48	3.76838	0.909	0.023	8.33783e-44	3	Slc34a2	solute carrier family 34 (sodium phosphate), member 2	, R-MMU-392499, R-MMU-382551, R-MMU-425393, R-MMU-425407, R-MMU-5683826, R-MMU-427589, R-MMU-427652
6.51437e-48	3.85603	1	0.031	1.22705e-43	3	Sfta2	surfactant associated 2
1.39952e-47	4.16056	1	0.031	2.63613e-43	3	Sftpd	surfactant associated protein D	R-MMU-1280218, R-MMU-168256, R-MMU-198933, R-MMU-168249, R-MMU-392499, R-MMU-1500931, R-MMU-391160, R-MMU-168898, R-MMU-5686938, R-MMU-5683826, R-MMU-166016
3.00308e-47	3.98304	1	0.031	5.65661e-43	3	Bex2	brain expressed X-linked 2
4.96351e-47	1.57225	0.818	0.017	9.34926e-43	3	AU021092	expressed sequence AU021092
7.5855e-47	0.967445	0.818	0.017	1.4288e-42	3	Crnde	#N/A	#N/A
1.85135e-46	1.24256	0.818	0.017	3.48721e-42	3	Gsta4	glutathione S-transferase, alpha 4
7.96296e-46	2.67946	0.909	0.025	1.4999e-41	3	Muc1	mucin 1, transmembrane
1.18187e-45	1.7204	0.727	0.012	2.22617e-41	3	Nipal1	NIPA-like domain containing 1	R-MMU-382551, R-MMU-5223345,
1.60513e-45	1.04628	0.727	0.012	3.02342e-41	3	Efna2	#N/A	#N/A
2.60588e-45	1.21138	0.727	0.012	4.90844e-41	3	Il33	interleukin 33	R-MMU-168256, R-MMU-392499, R-MMU-162582, R-MMU-597592, R-MMU-5688426, R-MMU-5689880, R-MMU-1257604, R-MMU-9006925, R-MMU-1280215, R-MMU-449147, R-MMU-199418, R-MMU-6811558, R-MMU-446652, R-MMU-9014843,
6.70484e-45	0.97331	0.727	0.012	1.26292e-40	3	Rtkn	#N/A	#N/A
6.73451e-45	0.926912	0.545	0.004	1.26851e-40	3	Bpifb5	#N/A	#N/A
6.73451e-45	0.926912	0.545	0.004	1.26851e-40	3	Rap1gap	Rap1 GTPase-activating protein	R-MMU-1280218, R-MMU-168256, R-MMU-1266738, R-MMU-422475, R-MMU-9675108, R-MMU-392517, R-MMU-8853659,
1.04648e-44	1.87999	0.818	0.019	1.97115e-40	3	Hspb8	heat shock protein 8	R-MMU-2262752, R-MMU-3371556, R-MMU-8953897, R-MMU-3371571
1.16927e-44	0.779544	0.545	0.004	2.20244e-40	3	Tcf7l1	#N/A	#N/A
2.17256e-44	0.692645	0.545	0.004	4.09224e-40	3	Akr1c19	aldo-keto reductase family 1, member C19
2.66468e-44	1.35472	0.909	0.025	5.01918e-40	3	Lbp	lipopolysaccharide binding protein	, R-MMU-168256, R-MMU-168249, R-MMU-168898, R-MMU-5686938, R-MMU-166016, R-MMU-166020
2.7576e-44	1.22316	0.636	0.008	5.19421e-40	3	Bspry	B-box and SPRY domain containing
6.38709e-44	2.61495	0.818	0.019	1.20307e-39	3	Spink5	serine peptidase inhibitor, Kazal type 5
8.37562e-44	1.31245	0.636	0.008	1.57763e-39	3	Kcnj13	potassium inwardly-rectifying channel, subfamily J, member 13
9.79331e-44	1.78169	0.909	0.025	1.84467e-39	3	Crlf1	cytokine receptor-like factor 1	R-MMU-168256, R-MMU-1280215, R-MMU-449147, R-MMU-6783589, R-MMU-447115, R-MMU-9020956, R-MMU-6788467,
1.16639e-43	2.38251	1	0.035	2.19702e-39	3	Prnp	prion protein	R-MMU-9609507, R-MMU-9609523
1.32364e-43	1.05543	0.818	0.019	2.4932e-39	3	Rab25	RAB25, member RAS oncogene family	R-MMU-392499, R-MMU-597592, R-MMU-8873719,
1.78708e-43	1.39745	0.909	0.027	3.36615e-39	3	Tcea3	transcription elongation factor A (SII), 3
1.98552e-43	3.16015	0.909	0.027	3.73993e-39	3	Areg	amphiregulin	R-MMU-5653656, R-MMU-392499, R-MMU-162582, R-MMU-597592, R-MMU-5673001, R-MMU-5683057, R-MMU-5684996, R-MMU-199991, R-MMU-199977, R-MMU-446203, R-MMU-948021, R-MMU-9006934, R-MMU-177929, R-MMU-182971, R-MMU-1257604, R-MMU-9006925, R-MMU-8939211, R-MMU-9006931, R-MMU-9009391, R-MMU-8856825, R-MMU-8856828, R-MMU-204005, R-MMU-5694530, R-MMU-199418, R-MMU-6811558, R-MMU-179812, R-MMU-180292, R-MMU-1…
1.69422e-42	2.26007	0.909	0.027	3.19124e-38	3	Ptprf	protein tyrosine phosphatase, receptor type, F	R-MMU-112316, R-MMU-388844, R-MMU-6794362, R-MMU-8849932,
3.97349e-42	1.3183	0.727	0.015	7.48447e-38	3	Zfp711	zinc finger protein 711
4.6337e-42	4.56303	1	0.039	8.72804e-38	3	S100g	S100 calcium binding protein G
4.98867e-42	1.93345	1	0.035	9.39666e-38	3	Gprc5a	G protein-coupled receptor, family C, group 5, member A
9.55355e-42	1.65168	0.818	0.021	1.79951e-37	3	Cpm	carboxypeptidase M	R-MMU-392499, R-MMU-163125, R-MMU-597592
1.52043e-41	0.782522	0.455	0.002	2.86389e-37	3	Ovol1	#N/A	#N/A
1.90876e-41	0.528645	0.455	0.002	3.59533e-37	3	4930556M19Rik	#N/A	#N/A
1.91118e-41	0.616108	0.455	0.002	3.5999e-37	3	Gm19990	#N/A	NA
4.95107e-41	1.96092	0.909	0.029	9.32584e-37	3	Adamts1	a disintegrin-like and metallopeptidase (reprolysin type) with thrombospondin type 1 motif, 1	R-MMU-392499, R-MMU-597592, R-MMU-5173105, R-MMU-5173214,
5.44602e-41	4.15427	0.909	0.031	1.02581e-36	3	Lamp3	lysosomal-associated membrane protein 3
1.34916e-40	1.7051	0.909	0.029	2.54127e-36	3	Nckap5	NCK-associated protein 5
2.11735e-40	1.31537	0.636	0.01	3.98825e-36	3	Peg10	paternally expressed 10
2.60326e-40	0.767695	0.636	0.01	4.9035e-36	3	Mmp15	#N/A	#N/A
3.33255e-40	0.447459	0.364	0	6.27718e-36	3	Mirg	#N/A	#N/A
3.33622e-40	0.788496	0.364	0	6.28411e-36	3	Csf2	colony stimulating factor 2 (granulocyte-macrophage)	R-MMU-168256, R-MMU-162582, R-MMU-5673001, R-MMU-5683057, R-MMU-5684996, R-MMU-1280215, R-MMU-449147, R-MMU-451927, R-MMU-512988, R-MMU-912526
3.33622e-40	0.540568	0.364	0	6.28411e-36	3	Fstl4	#N/A	#N/A
6.48925e-40	1.77065	0.545	0.006	1.22232e-35	3	C6	complement component 6	, R-MMU-168256, R-MMU-166658, R-MMU-168249, R-MMU-977606, R-MMU-166665
6.87118e-40	0.853545	0.545	0.006	1.29426e-35	3	Slc26a9	#N/A	#N/A
8.24011e-40	0.991048	0.545	0.006	1.55211e-35	3	Tspan11	#N/A	#N/A
9.95106e-40	0.847608	0.545	0.006	1.87438e-35	3	Rtl1	#N/A	#N/A
3.0674e-39	1.14312	0.727	0.017	5.77775e-35	3	Aldh1a7	aldehyde dehydrogenase family 1, subfamily A7
7.63442e-38	1.84906	0.818	0.025	1.43802e-33	3	Irx1	Iroquois homeobox 1
3.37025e-37	0.903261	0.636	0.012	6.34821e-33	3	Mycn	v-myc avian myelocytomatosis viral related oncogene, neuroblastoma derived
4.73383e-37	1.72697	0.818	0.027	8.91664e-33	3	Kcnc3	potassium voltage gated channel, Shaw-related subfamily, member 3	, R-MMU-112316, R-MMU-1296071, R-MMU-1296072
4.76086e-37	1.1229	0.727	0.019	8.96755e-33	3	Arhgap44	Rho GTPase activating protein 44	R-MMU-162582, R-MMU-194315, R-MMU-8980692, R-MMU-9012999, R-MMU-9716542, R-MMU-9013148, R-MMU-9013149,
4.87528e-37	1.61495	1	0.046	9.18309e-33	3	Bambi	BMP and activin membrane-bound inhibitor	R-MMU-162582, R-MMU-170834, R-MMU-2173788, R-MMU-2173789, R-MMU-9006936
6.45365e-37	1.6885	0.727	0.019	1.21561e-32	3	Clu	clusterin	R-MMU-168256, R-MMU-109582, R-MMU-166658, R-MMU-168249, R-MMU-977606, R-MMU-114608, R-MMU-76002, R-MMU-76005, R-MMU-6803157, R-MMU-166665,
8.02859e-37	1.70249	0.727	0.019	1.51226e-32	3	Edn1	endothelin 1	R-MMU-162582, R-MMU-372790, R-MMU-388396, R-MMU-416476, R-MMU-373076, R-MMU-375276, R-MMU-500792
8.76942e-37	2.05201	0.909	0.033	1.65181e-32	3	Timp3	tissue inhibitor of metalloproteinase 3	R-MMU-109582, R-MMU-114608, R-MMU-76002, R-MMU-76005,
9.779e-37	0.837468	0.818	0.025	1.84197e-32	3	Gpc3	glypican 3	R-MMU-1430728, R-MMU-392499, R-MMU-597592, R-MMU-9709957, R-MMU-71387, R-MMU-1630316, R-MMU-1638091, R-MMU-1793185, R-MMU-196854, R-MMU-1971475, R-MMU-2022928, R-MMU-2024096, R-MMU-2187338, R-MMU-6806667, R-MMU-975634, R-MMU-381426, R-MMU-8957275,
1.06575e-36	1.93938	1	0.044	2.00744e-32	3	Emp2	epithelial membrane protein 2
1.72789e-36	3.32876	1	0.048	3.25466e-32	3	Hbegf	heparin-binding EGF-like growth factor	R-MMU-5653656, R-MMU-162582, R-MMU-5673001, R-MMU-5683057, R-MMU-5684996, R-MMU-199991, R-MMU-372790, R-MMU-388396, R-MMU-416476, R-MMU-9006934, R-MMU-177929, R-MMU-182971, R-MMU-1257604, R-MMU-9006925, R-MMU-8939211, R-MMU-9006931, R-MMU-9009391, R-MMU-8848021, R-MMU-9006927, R-MMU-8856825, R-MMU-8856828, R-MMU-199418, R-MMU-6811558, R-MMU-1227986, R-MMU-6785631, R-MMU-1236394, R-MMU-1250196, R-…
6.29443e-36	0.776573	0.545	0.008	1.18562e-31	3	Cdh16	#N/A	#N/A
7.56743e-36	1.24679	0.818	0.027	1.4254e-31	3	Smim22	small integral membrane protein 22
9.98131e-36	0.622057	0.455	0.004	1.88008e-31	3	2610528J11Rik	#N/A	#N/A
9.98131e-36	0.622057	0.455	0.004	1.88008e-31	3	Grhl2	#N/A	#N/A
1.13572e-35	0.534594	0.455	0.004	2.13924e-31	3	Tox3	TOX high mobility group box family member 3
1.13572e-35	0.534594	0.455	0.004	2.13924e-31	3	Sftpb-1	#N/A	#N/A
1.22388e-35	0.970375	0.545	0.008	2.3053e-31	3	Rerg	RAS-like, estrogen-regulated, growth-inhibitor
1.38676e-35	0.69857	0.455	0.004	2.6121e-31	3	Epha7	Eph receptor A7	R-MMU-1266738, R-MMU-422475, R-MMU-9675108, R-MMU-2682334, R-MMU-3928663, R-MMU-3928665,
2.25391e-35	2.28072	0.909	0.039	4.24546e-31	3	Etv5	ets variant 5
5.18165e-35	1.03744	0.636	0.015	9.76015e-31	3	Stbd1	#N/A	#N/A
7.85386e-35	2.30205	0.909	0.039	1.47935e-30	3	Sdc1	syndecan 1	R-MMU-168256, R-MMU-109582, R-MMU-202733, R-MMU-1430728, R-MMU-9709957, R-MMU-71387, R-MMU-1474244, R-MMU-3000170, R-MMU-3000171, R-MMU-1630316, R-MMU-1638091, R-MMU-1793185, R-MMU-196854, R-MMU-1971475, R-MMU-2022928, R-MMU-2024096, R-MMU-2187338, R-MMU-6806667, R-MMU-975634, R-MMU-1280215, R-MMU-449147, R-MMU-449836,
8.45532e-35	1.23107	0.727	0.021	1.59264e-30	3	Epha4	Eph receptor A4	R-MMU-1266738, R-MMU-422475, R-MMU-9675108, R-MMU-2682334, R-MMU-3928663, R-MMU-3928665,
1.63935e-34	1.02573	0.636	0.015	3.08788e-30	3	Elf3	E74-like factor 3	R-MMU-162582, R-MMU-157118, R-MMU-1912422, R-MMU-1912408
1.97374e-34	3.52013	1	0.054	3.71773e-30	3	Bex4	brain expressed X-linked 4
2.05371e-34	1.58368	0.909	0.037	3.86837e-30	3	Bcam	basal cell adhesion molecule
2.70351e-34	0.827019	0.636	0.015	5.09232e-30	3	Npw	neuropeptide W	R-MMU-162582, R-MMU-372790, R-MMU-388396, R-MMU-418594, R-MMU-373076, R-MMU-375276, R-MMU-500792
2.22497e-33	0.961605	0.727	0.023	4.19094e-29	3	Fam117a	#N/A	#N/A
3.22731e-33	1.94846	1	0.054	6.07896e-29	3	Sfn	stratifin	R-MMU-212436, R-MMU-73857, R-MMU-74160, R-MMU-162582, R-MMU-194315, R-MMU-9716542, R-MMU-1640170, R-MMU-3700989, R-MMU-69620, R-MMU-195258, R-MMU-9614085, R-MMU-5625740, R-MMU-5628897, R-MMU-109581, R-MMU-5357801, R-MMU-109606, R-MMU-69473, R-MMU-69481, R-MMU-114452, R-MMU-111447, R-MMU-6791312, R-MMU-6804114, R-MMU-75035, R-MMU-9614399
8.59739e-33	0.847608	0.545	0.01	1.61941e-28	3	Il11	#N/A	#N/A
1.41369e-32	0.773607	0.545	0.01	2.66283e-28	3	Map7	#N/A	#N/A
2.7181e-32	0.683804	0.545	0.01	5.11982e-28	3	Hymai	#N/A	NA
3.00901e-32	0.625041	0.364	0.002	5.66777e-28	3	Klk13	kallikrein related-peptidase 13
3.00901e-32	0.537578	0.364	0.002	5.66777e-28	3	Camsap3	#N/A	#N/A
3.2344e-32	0.444469	0.364	0.002	6.09231e-28	3	Ak1	#N/A	#N/A
3.2344e-32	0.444469	0.364	0.002	6.09231e-28	3	Sit1	suppression inducing transmembrane adaptor 1
3.2344e-32	0.444469	0.364	0.002	6.09231e-28	3	9330182L06Rik	#N/A	#N/A
3.42236e-32	1.57225	0.727	0.025	6.44636e-28	3	Grb14	growth factor receptor bound protein 14	, R-MMU-109582, R-MMU-202733, R-MMU-210993
3.80428e-32	0.897408	0.636	0.017	7.16573e-28	3	Dync2li1	#N/A	#N/A
5.20089e-32	0.634698	0.545	0.01	9.7964e-28	3	Megf6	multiple EGF-like-domains 6
6.34468e-32	0.744283	0.545	0.01	1.19508e-27	3	Rbpjl	recombination signal binding protein for immunoglobulin kappa J region-like
1.17075e-31	1.67072	0.727	0.025	2.20523e-27	3	Mecom	MDS1 and EVI1 complex locus	, R-MMU-162582, R-MMU-3214841, R-MMU-3247509, R-MMU-4839726, R-MMU-1257604, R-MMU-6807070, R-MMU-8943724, R-MMU-9006925
2.76307e-31	0.61908	0.455	0.006	5.20452e-27	3	Pafah2	#N/A	#N/A
4.36693e-31	0.528645	0.455	0.006	8.22554e-27	3	Foxa2	#N/A	#N/A
4.36693e-31	0.52568	0.455	0.006	8.22554e-27	3	Cdcp1	#N/A	#N/A
4.65795e-31	1.57015	0.818	0.033	8.77372e-27	3	Car2	carbonic anhydrase 2	, R-MMU-1430728, R-MMU-382551, R-MMU-1237044, R-MMU-1247673, R-MMU-1480926, R-MMU-1475029
4.90626e-31	0.613143	0.455	0.006	9.24144e-27	3	Nexmif	#N/A	#N/A
8.78246e-31	1.17335	0.727	0.025	1.65426e-26	3	Cxadr	coxsackie virus and adenovirus receptor	, R-MMU-1280218, R-MMU-168256, R-MMU-198933, R-MMU-109582, R-MMU-202733
1.00439e-30	2.41498	0.909	0.046	1.89187e-26	3	Ppic	peptidylprolyl isomerase C
1.53616e-30	1.84906	0.818	0.035	2.89351e-26	3	Gja1	gap junction protein, alpha 1	R-MMU-5653656, R-MMU-162582, R-MMU-194315, R-MMU-9012999, R-MMU-9716542, R-MMU-199991, R-MMU-157858, R-MMU-190828, R-MMU-190840, R-MMU-190861, R-MMU-190872, R-MMU-9013406, R-MMU-9013409, R-MMU-190873, R-MMU-196025, R-MMU-191650,
1.64854e-30	0.628031	0.273	0	3.10519e-26	3	Dsg2	#N/A	#N/A
1.64854e-30	0.447459	0.273	0	3.10519e-26	3	Rph3al	#N/A	#N/A
1.9383e-30	1.53496	0.636	0.019	3.65098e-26	3	Matn4	matrilin 4
3.27659e-30	1.46477	0.636	0.019	6.17179e-26	3	Adgrf5	adhesion G protein-coupled receptor F5	R-MMU-392499, R-MMU-5683826,
6.69937e-30	0.81249	0.636	0.019	1.26189e-25	3	Lamb2	laminin, beta 2	, R-MMU-392499, R-MMU-162582, R-MMU-597592, R-MMU-1474244, R-MMU-3000157, R-MMU-9006934, R-MMU-381426, R-MMU-8957275, R-MMU-6806834, R-MMU-8874081, R-MMU-8875878
7.39624e-30	0.97331	0.545	0.012	1.39316e-25	3	Vsig2	#N/A	#N/A
9.66965e-30	1.37699	0.727	0.027	1.82138e-25	3	Bend7	BEN domain containing 7
9.68903e-30	0.689692	0.545	0.012	1.82503e-25	3	L3mbtl1	#N/A	#N/A
1.48053e-29	4.81625	1	0.071	2.78872e-25	3	Wfdc2	WAP four-disulfide core domain 2
1.53991e-29	0.949993	0.545	0.012	2.90057e-25	3	Irx5	Iroquois homeobox 5
2.42347e-29	0.672098	0.545	0.012	4.56485e-25	3	Tmprss2	transmembrane protease, serine 2
2.8376e-29	1.08889	0.727	0.027	5.3449e-25	3	Id4	inhibitor of DNA binding 4
4.21347e-29	2.50067	0.818	0.041	7.93649e-25	3	Ank3	ankyrin 3, epithelial
4.81947e-29	3.43109	0.909	0.052	9.07796e-25	3	Ccn1	cellular communication network factor 1	R-MMU-392499, R-MMU-597592, R-MMU-381426, R-MMU-8957275
4.85739e-29	3.73819	1	0.068	9.14939e-25	3	Cbr2	carbonyl reductase 2
1.14737e-28	1.005	0.818	0.037	2.16119e-24	3	Spry1	sprouty RTK signaling antagonist 1	R-MMU-162582, R-MMU-9006934, R-MMU-177929, R-MMU-182971
1.65853e-28	1.31709	0.727	0.029	3.12401e-24	3	Baiap2l1	BAI1-associated protein 2-like 1	R-MMU-162582, R-MMU-194315, R-MMU-9012999, R-MMU-9716542, R-MMU-9035034, R-MMU-9013149, R-MMU-9013404, R-MMU-9013423
2.45935e-28	1.04124	0.727	0.029	4.63243e-24	3	Esam	endothelial cell-specific adhesion molecule	R-MMU-109582, R-MMU-202733,
3.80172e-28	0.859933	0.636	0.021	7.16092e-24	3	Bmp4	bone morphogenetic protein 4	R-MMU-392499, R-MMU-597592, R-MMU-1474244, R-MMU-1566948, R-MMU-2129379, R-MMU-381426, R-MMU-8957275
3.80358e-28	0.971395	0.636	0.021	7.16442e-24	3	Slc6a14	solute carrier family 6 (neurotransmitter transporter), member 14	R-MMU-382551, R-MMU-425393, R-MMU-425407, R-MMU-425366, R-MMU-442660, R-MMU-352230
4.65975e-28	1.42234	0.727	0.029	8.77711e-24	3	Aqp5	aquaporin 5	R-MMU-382551, R-MMU-445717, R-MMU-432047,
4.76762e-28	0.927047	0.636	0.021	8.98029e-24	3	Rasl11b	RAS-like, family 11, member B
5.14819e-28	1.16395	0.727	0.029	9.69713e-24	3	Phldb2	pleckstrin homology like domain, family B, member 2
7.93309e-28	0.616108	0.455	0.008	1.49428e-23	3	Ror1	#N/A	#N/A
8.84307e-28	2.89079	0.909	0.054	1.66568e-23	3	Cldn18	claudin 18
9.0914e-28	5.72683	1	0.077	1.71246e-23	3	Sftpa1	surfactant associated protein A1
9.34175e-28	1.00464	0.727	0.029	1.75961e-23	3	Krt7	keratin 7	, R-MMU-1266738, R-MMU-6805567, R-MMU-6809371
9.70247e-28	0.528645	0.455	0.008	1.82756e-23	3	Mageh1	#N/A	#N/A
1.08975e-27	0.767695	0.545	0.015	2.05264e-23	3	Ptpn13	#N/A	#N/A
1.29906e-27	1.09298	0.545	0.015	2.44691e-23	3	Adm	adrenomedullin	R-MMU-162582, R-MMU-372790, R-MMU-388396, R-MMU-500792, R-MMU-418555, R-MMU-373080, R-MMU-419812
1.46208e-27	0.689692	0.545	0.015	2.75396e-23	3	Snhg11	small nucleolar RNA host gene 11
1.46261e-27	0.595477	0.455	0.008	2.75497e-23	3	Prrg3	proline rich Gla (G-carboxyglutamic acid) 3 (transmembrane)
1.62165e-27	1.55962	0.727	0.031	3.05454e-23	3	Spry2	sprouty RTK signaling antagonist 2	R-MMU-162582, R-MMU-9006934, R-MMU-177929, R-MMU-182971, R-MMU-1295596, R-MMU-190236, R-MMU-5654726, R-MMU-5654727, R-MMU-5654732, R-MMU-5654733, R-MMU-5654736, R-MMU-5654738, R-MMU-5654741, R-MMU-5654743
1.8887e-27	0.686745	0.545	0.015	3.55755e-23	3	Afap1l1	actin filament associated protein 1-like 1
2.06508e-27	0.832871	0.545	0.015	3.88979e-23	3	Sh3d19	#N/A	#N/A
2.18387e-27	2.81201	1	0.075	4.11353e-23	3	Epcam	epithelial cell adhesion molecule	, R-MMU-109582, R-MMU-202733
3.43211e-27	1.61696	0.636	0.023	6.46472e-23	3	Arc	activity regulated cytoskeletal-associated protein
3.44091e-27	0.935609	0.727	0.031	6.48129e-23	3	Stard10	#N/A	#N/A
3.98585e-27	1.36317	0.818	0.044	7.50775e-23	3	Tst	thiosulfate sulfurtransferase, mitochondrial	R-MMU-1430728, R-MMU-71291, R-MMU-1614635, R-MMU-1614558
5.99523e-27	1.23844	0.727	0.031	1.12926e-22	3	Snhg18	#N/A	NA
6.13722e-27	2.41513	0.909	0.06	1.15601e-22	3	2900060B14Rik	#N/A	NA
6.15249e-27	0.622057	0.364	0.004	1.15888e-22	3	Zfp385b	#N/A	#N/A
6.15249e-27	0.534594	0.364	0.004	1.15888e-22	3	Npas2	#N/A	#N/A
6.94301e-27	0.441485	0.364	0.004	1.30779e-22	3	Nppc	#N/A	#N/A
6.94301e-27	0.441485	0.364	0.004	1.30779e-22	3	Aif1l	#N/A	#N/A
6.94301e-27	0.441485	0.364	0.004	1.30779e-22	3	Map9	#N/A	#N/A
6.94301e-27	0.441485	0.364	0.004	1.30779e-22	3	Atp7b	#N/A	#N/A
6.94301e-27	0.441485	0.364	0.004	1.30779e-22	3	Tnk2	#N/A	#N/A
6.96208e-27	2.4505	0.364	0.004	1.31138e-22	3	Hdc	histidine decarboxylase	R-MMU-1430728, R-MMU-71291, R-MMU-70921
7.85879e-27	0.531617	0.364	0.004	1.48028e-22	3	Plekhb1	#N/A	#N/A
8.10915e-27	1.37975	0.636	0.023	1.52744e-22	3	Peg3	paternally expressed 3
8.57823e-27	1.46041	0.818	0.041	1.6158e-22	3	Col4a2	collagen, type IV, alpha 2	R-MMU-1266738, R-MMU-162582, R-MMU-375165, R-MMU-422475, R-MMU-9675108, R-MMU-1474244, R-MMU-1474290, R-MMU-2022090, R-MMU-3000157, R-MMU-3000171, R-MMU-1650814, R-MMU-186797, R-MMU-216083, R-MMU-419037, R-MMU-8948216, R-MMU-9006934, R-MMU-1442490, R-MMU-1474228, R-MMU-2214320, R-MMU-2243919
1.45688e-26	1.27497	0.727	0.033	2.74419e-22	3	Grasp	#N/A	NA
1.89913e-26	1.04407	0.636	0.023	3.57721e-22	3	Slco2a1	solute carrier organic anion transporter family, member 2a1	R-MMU-382551, R-MMU-425407, R-MMU-425397, R-MMU-879518
1.91491e-26	2.01827	0.909	0.056	3.60693e-22	3	Nedd4	neural precursor cell expressed, developmentally down-regulated 4	R-MMU-1280218, R-MMU-168256, R-MMU-162582, R-MMU-983168, R-MMU-983169, R-MMU-9006934, R-MMU-1257604, R-MMU-6807070, R-MMU-9006925, R-MMU-1280215, R-MMU-8948751, R-MMU-913531, R-MMU-8948747, R-MMU-1236394, R-MMU-1253288, R-MMU-1169408, R-MMU-1169410,
4.20637e-26	1.54657	0.727	0.033	7.92313e-22	3	Nkx2-1	NK2 homeobox 1
4.81208e-26	0.871361	0.727	0.033	9.06404e-22	3	Dock9	dedicator of cytokinesis 9
9.33545e-26	1.09005	0.545	0.017	1.75843e-21	3	LOC115487124	#N/A	NA
1.55549e-25	0.89449	0.545	0.017	2.92992e-21	3	Dsp	desmoplakin	R-MMU-168256, R-MMU-168249, R-MMU-1266738, R-MMU-6805567, R-MMU-6798695, R-MMU-162582, R-MMU-194315, R-MMU-9012999, R-MMU-9716542, R-MMU-6809371, R-MMU-9696264, R-MMU-9696273, R-MMU-109581, R-MMU-111465, R-MMU-351906, R-MMU-5357801, R-MMU-75153,
3.52894e-25	0.741383	0.545	0.017	6.64711e-21	3	Nkd1	naked cuticle 1
3.71154e-25	0.695605	0.455	0.01	6.99106e-21	3	Mia	#N/A	#N/A
3.89423e-25	0.912084	0.455	0.01	7.33516e-21	3	Slc4a4	solute carrier family 4 (anion exchanger), member 4	, R-MMU-382551, R-MMU-425381, R-MMU-425393, R-MMU-425407
5.86379e-25	0.689692	0.455	0.01	1.1045e-20	3	Maob	#N/A	#N/A
6.13784e-25	0.589636	0.455	0.01	1.15612e-20	3	Cadps2	Ca2+-dependent activator protein for secretion 2
7.35356e-25	0.519767	0.455	0.01	1.38512e-20	3	P3h4	#N/A	#N/A
1.36784e-24	1.47904	0.636	0.027	2.57646e-20	3	Klf5	Kruppel-like factor 5
1.44506e-24	1.71135	0.909	0.064	2.72192e-20	3	Slc39a8	solute carrier family 39 (metal ion transporter), member 8	R-MMU-382551, R-MMU-425407, R-MMU-425366, R-MMU-425410, R-MMU-435354, R-MMU-442380
1.97922e-24	1.35392	0.818	0.046	3.72806e-20	3	Fermt2	fermitin family member 2	R-MMU-1500931, R-MMU-162582, R-MMU-194315, R-MMU-9012999, R-MMU-9716542, R-MMU-9013149, R-MMU-446728, R-MMU-9013423, R-MMU-446353,
2.12518e-24	1.28604	0.727	0.035	4.00298e-20	3	Lmo7	LIM domain only 7	R-MMU-1280218, R-MMU-168256, R-MMU-392499, R-MMU-597592, R-MMU-8951664, R-MMU-983168, R-MMU-983169,
2.51869e-24	0.947105	0.636	0.027	4.7442e-20	3	Gstt1	#N/A	#N/A
3.48923e-24	1.27213	0.636	0.027	6.57231e-20	3	Rasl11a	RAS-like, family 11, member A
4.58442e-24	0.818284	0.636	0.027	8.63521e-20	3	Krtcap3	#N/A	#N/A
1.37005e-23	0.755795	0.636	0.027	2.58062e-19	3	Grb10	growth factor receptor bound protein 10	, R-MMU-168256, R-MMU-1266738, R-MMU-162582, R-MMU-422475, R-MMU-9675108, R-MMU-9006934, R-MMU-8853659, R-MMU-1433557, R-MMU-1280215, R-MMU-74751, R-MMU-74752, R-MMU-9607240, R-MMU-74713, R-MMU-74749
1.56448e-23	1.07842	0.727	0.037	2.94685e-19	3	Nfib	nuclear factor I/B
1.71286e-23	0.99688	0.727	0.039	3.22635e-19	3	Gstt3	#N/A	#N/A
4.08026e-23	0.616108	0.364	0.006	7.68557e-19	3	Echdc2	enoyl Coenzyme A hydratase domain containing 2
4.51811e-23	0.438507	0.364	0.006	8.51031e-19	3	Ap1m2	#N/A	#N/A
4.5277e-23	0.616108	0.364	0.006	8.52838e-19	3	Ppl	#N/A	#N/A
4.53251e-23	1.24256	0.364	0.006	8.53743e-19	3	Cldn4	claudin 4
4.89019e-23	0.444469	0.273	0.002	9.21117e-19	3	Gdpd2	#N/A	#N/A
5.02545e-23	0.52568	0.364	0.006	9.46594e-19	3	Gm15867	#N/A	NA
5.23343e-23	1.40399	0.818	0.05	9.85768e-19	3	Col4a1	collagen, type IV, alpha 1	R-MMU-1266738, R-MMU-162582, R-MMU-375165, R-MMU-422475, R-MMU-9675108, R-MMU-1474244, R-MMU-1474290, R-MMU-2022090, R-MMU-3000157, R-MMU-3000171, R-MMU-1650814, R-MMU-186797, R-MMU-216083, R-MMU-419037, R-MMU-8948216, R-MMU-9006934, R-MMU-1442490, R-MMU-1474228, R-MMU-2214320, R-MMU-2243919,
5.23494e-23	0.344933	0.273	0.002	9.86054e-19	3	Gkn3	#N/A	#N/A
5.23494e-23	0.344933	0.273	0.002	9.86054e-19	3	Angptl8	#N/A	#N/A
5.23494e-23	0.344933	0.273	0.002	9.86054e-19	3	Bahcc1	#N/A	#N/A
5.23494e-23	0.344933	0.273	0.002	9.86054e-19	3	Muc4	#N/A	#N/A
5.23494e-23	0.344933	0.273	0.002	9.86054e-19	3	Clic6	chloride intracellular channel 6
5.49349e-23	1.37853	0.727	0.039	1.03475e-18	3	Tspan8	tetraspanin 8
5.57241e-23	0.435536	0.364	0.006	1.04962e-18	3	Tceal1	#N/A	#N/A
5.57241e-23	0.43257	0.364	0.006	1.04962e-18	3	Cblc	#N/A	#N/A
5.57241e-23	0.429611	0.364	0.006	1.04962e-18	3	Fads2	fatty acid desaturase 2	R-MMU-1430728, R-MMU-556833, R-MMU-8978868, R-MMU-2046104, R-MMU-2046105, R-MMU-2046106,
6.43595e-23	0.341949	0.273	0.002	1.21228e-18	3	Myh7	#N/A	#N/A
6.43595e-23	0.338972	0.273	0.002	1.21228e-18	3	Osmr	#N/A	#N/A
6.43595e-23	0.338972	0.273	0.002	1.21228e-18	3	Wnt7b	#N/A	#N/A
1.10368e-22	0.52272	0.455	0.012	2.07889e-18	3	Tmc4	#N/A	#N/A
1.42178e-22	0.572254	0.455	0.012	2.67807e-18	3	Aebp1	AE binding protein 1
1.5458e-22	0.747189	0.455	0.012	2.91168e-18	3	Fgf1	fibroblast growth factor 1	R-MMU-162582, R-MMU-5673001, R-MMU-5683057, R-MMU-5684996, R-MMU-9006934, R-MMU-1257604, R-MMU-9006925, R-MMU-199418, R-MMU-6811558, R-MMU-190236, R-MMU-5654726, R-MMU-5654727, R-MMU-5654732, R-MMU-5654733, R-MMU-5654736, R-MMU-5654738, R-MMU-5654741, R-MMU-5654743, R-MMU-109704, R-MMU-112399, R-MMU-2404192, R-MMU-2428924, R-MMU-2428928, R-MMU-74751, R-MMU-74752, R-MMU-190242, R-MMU-5654219, R-MM…
6.21555e-22	0.95188	0.545	0.021	1.17076e-17	3	Lurap1l	leucine rich adaptor protein 1-like
1.06568e-21	0.563641	0.545	0.021	2.00732e-17	3	Cd55	CD55 molecule, decay accelerating factor for complement
4.37612e-21	0.927171	0.727	0.044	8.24287e-17	3	Ltbp3	latent transforming growth factor beta binding protein 3	R-MMU-1474244, R-MMU-1566948, R-MMU-2129379,
6.00539e-21	0.764747	0.455	0.015	1.13118e-16	3	Slc22a23	#N/A	#N/A
6.19125e-21	0.823407	0.727	0.044	1.16618e-16	3	Sorl1	sortilin-related receptor, LDLR class A repeats-containing
7.41522e-21	0.799147	0.727	0.044	1.39673e-16	3	Nrep	neuronal regeneration related protein
8.73545e-21	0.519767	0.455	0.015	1.64541e-16	3	Cracr2a	#N/A	#N/A
8.78801e-21	1.258	0.727	0.048	1.65531e-16	3	Tc2n	tandem C2 domains, nuclear
9.35888e-21	1.33798	0.636	0.033	1.76284e-16	3	Hspb1	heat shock protein 1	R-MMU-8953854, R-MMU-162582, R-MMU-5683057, R-MMU-9006934, R-MMU-5687128, R-MMU-8939211, R-MMU-9006931, R-MMU-9009391, R-MMU-194138, R-MMU-4420097, R-MMU-450408, R-MMU-450531,
1.02368e-20	0.744283	0.455	0.015	1.92821e-16	3	Tex15	testis expressed gene 15
1.15181e-20	0.972331	0.545	0.023	2.16955e-16	3	Gata6	GATA binding protein 6	, R-MMU-109582, R-MMU-392499, R-MMU-983231, R-MMU-5683826
1.28468e-20	0.672098	0.455	0.015	2.41982e-16	3	Tspan2	tetraspanin 2
1.35036e-20	0.726971	0.545	0.023	2.54353e-16	3	Pard3	par-3 family cell polarity regulator	, R-MMU-1500931, R-MMU-162582, R-MMU-170834, R-MMU-9006936, R-MMU-446728, R-MMU-421270, R-MMU-2173791, R-MMU-420029
1.45109e-20	2.35543	0.818	0.066	2.73327e-16	3	Cmtm8	CKLF-like MARVEL transmembrane domain containing 8
1.49427e-20	0.654716	0.455	0.015	2.8146e-16	3	Gpm6b	glycoprotein m6b
1.5906e-20	1.63858	0.818	0.062	2.99606e-16	3	Gas6	growth arrest specific 6	R-MMU-109582, R-MMU-202733, R-MMU-392499, R-MMU-114608, R-MMU-76002, R-MMU-76005, R-MMU-597592, R-MMU-381426, R-MMU-8957275, R-MMU-163841, R-MMU-159763, R-MMU-159782, R-MMU-159854
1.66868e-20	1.19796	0.636	0.033	3.14313e-16	3	F3	coagulation factor III
1.69725e-20	1.97079	0.909	0.081	3.19695e-16	3	Hes1	hes family bHLH transcription factor 1
1.94577e-20	0.724105	0.455	0.015	3.66505e-16	3	Il18r1	interleukin 18 receptor 1
2.25812e-20	0.470464	0.455	0.015	4.25339e-16	3	Sorcs2	sortilin-related VPS10 domain containing receptor 2
2.50435e-20	1.53392	0.909	0.077	4.7172e-16	3	Vegfa	vascular endothelial growth factor A	R-MMU-109582, R-MMU-114608, R-MMU-162582, R-MMU-76002, R-MMU-76005, R-MMU-9006934, R-MMU-194138, R-MMU-4420097, R-MMU-5218921, R-MMU-194313, R-MMU-195399,
2.75471e-20	0.528645	0.364	0.008	5.18876e-16	3	Fem1al	#N/A	#N/A
3.30175e-20	0.435536	0.364	0.008	6.21918e-16	3	Ccdc141	#N/A	#N/A
3.30175e-20	0.435536	0.364	0.008	6.21918e-16	3	Rab15	#N/A	#N/A
3.30175e-20	0.435536	0.364	0.008	6.21918e-16	3	Enpp5	#N/A	#N/A
3.46319e-20	0.52272	0.364	0.008	6.52326e-16	3	Cachd1	#N/A	#N/A
3.79553e-20	0.60723	0.364	0.008	7.14926e-16	3	Cxcl15	chemokine (C-X-C motif) ligand 15
3.79858e-20	0.897408	0.364	0.008	7.15501e-16	3	Zdbf2	zinc finger, DBF-type containing 2
3.8945e-20	1.20012	0.727	0.048	7.33569e-16	3	Efnb2	ephrin B2	R-MMU-1266738, R-MMU-422475, R-MMU-9675108, R-MMU-2682334, R-MMU-3928662, R-MMU-3928665, R-MMU-3928664,
4.01479e-20	1.46678	0.818	0.066	7.56227e-16	3	Selenbp1	selenium binding protein 1
4.76006e-20	0.429611	0.364	0.008	8.96604e-16	3	Kalrn	#N/A	#N/A
6.63228e-20	1.14547	0.545	0.025	1.24926e-15	3	Amotl2	angiomotin-like 2	, R-MMU-162582, R-MMU-2028269
1.02255e-19	1.63799	0.818	0.071	1.92607e-15	3	Me1	malic enzyme 1, NADP(+)-dependent, cytosolic	R-MMU-1430728, R-MMU-1428517, R-MMU-70268, R-MMU-71406,
1.13034e-19	1.33351	0.727	0.05	2.12911e-15	3	Nectin2	nectin cell adhesion molecule 2	R-MMU-1280218, R-MMU-168256, R-MMU-198933, R-MMU-1500931, R-MMU-446728, R-MMU-418990, R-MMU-421270, R-MMU-420597
2.34236e-19	0.753018	0.455	0.017	4.41207e-15	3	Serpinf1	serine (or cysteine) peptidase inhibitor, clade F, member 1
2.68543e-19	0.927047	0.636	0.037	5.05827e-15	3	Myo1d	#N/A	#N/A
2.8944e-19	1.01702	0.455	0.017	5.45189e-15	3	Pof1b	premature ovarian failure 1B
2.99177e-19	0.635296	0.545	0.025	5.6353e-15	3	Myh14	myosin, heavy polypeptide 14	R-MMU-162582, R-MMU-194315, R-MMU-9716542, R-MMU-195258, R-MMU-5627123,
3.44334e-19	0.747189	0.455	0.017	6.48587e-15	3	Plagl1	pleiomorphic adenoma gene-like 1
3.45796e-19	1.07772	0.818	0.068	6.51341e-15	3	Tmem9	#N/A	#N/A
3.69572e-19	0.798651	0.545	0.025	6.96126e-15	3	Mal2	mal, T cell differentiation protein 2
3.69862e-19	1.3313	0.455	0.017	6.96672e-15	3	Epha2	Eph receptor A2	R-MMU-1266738, R-MMU-162582, R-MMU-194315, R-MMU-9012999, R-MMU-9716542, R-MMU-9013149, R-MMU-422475, R-MMU-9675108, R-MMU-2682334, R-MMU-9013408, R-MMU-9696270, R-MMU-9013420, R-MMU-9013404, R-MMU-9013423, R-MMU-9696264, R-MMU-9696273, R-MMU-9013424, R-MMU-3928663, R-MMU-3928665
4.27839e-19	0.557927	0.545	0.025	8.05878e-15	3	F2r	coagulation factor II (thrombin) receptor	R-MMU-109582, R-MMU-162582, R-MMU-76002, R-MMU-372790, R-MMU-388396, R-MMU-416476, R-MMU-373076, R-MMU-375276, R-MMU-500792, R-MMU-140875, R-MMU-140877, R-MMU-456926
4.27995e-19	0.493797	0.545	0.025	8.06171e-15	3	Tspan15	tetraspanin 15
5.3006e-19	0.947105	0.545	0.027	9.98421e-15	3	Casc4	#N/A	NA
6.74137e-19	1.5681	0.818	0.071	1.2698e-14	3	Ppp1r9a	protein phosphatase 1, regulatory subunit 9A
7.14321e-19	0.499261	0.455	0.017	1.34549e-14	3	Cbx6	#N/A	#N/A
7.6736e-19	0.584464	0.455	0.017	1.4454e-14	3	Serpine2	serine (or cysteine) peptidase inhibitor, clade E, member 2	R-MMU-109582, R-MMU-140875, R-MMU-140877, R-MMU-140837, R-MMU-75205,
9.64865e-19	1.29084	0.636	0.037	1.81742e-14	3	Npnt	nephronectin
1.52548e-18	0.534594	0.273	0.004	2.8734e-14	3	Dclk1	doublecortin-like kinase 1
1.52548e-18	0.534594	0.273	0.004	2.8734e-14	3	Arhgef38	#N/A	#N/A
1.52548e-18	0.441485	0.273	0.004	2.8734e-14	3	Pde11a	#N/A	#N/A
1.52548e-18	0.441485	0.273	0.004	2.8734e-14	3	Dpyd	#N/A	#N/A
1.52548e-18	0.441485	0.273	0.004	2.8734e-14	3	Fam83b	#N/A	#N/A
1.52548e-18	0.441485	0.273	0.004	2.8734e-14	3	Macc1	#N/A	#N/A
1.52548e-18	0.441485	0.273	0.004	2.8734e-14	3	Slain1	#N/A	#N/A
1.52608e-18	0.776573	0.273	0.004	2.87452e-14	3	Dio3	#N/A	#N/A
1.70122e-18	0.341949	0.273	0.004	3.20441e-14	3	Vash2	#N/A	#N/A
1.70122e-18	0.341949	0.273	0.004	3.20441e-14	3	LOC115489725	#N/A	#N/A
1.70122e-18	0.341949	0.273	0.004	3.20441e-14	3	Ooep	#N/A	#N/A
1.70122e-18	0.341949	0.273	0.004	3.20441e-14	3	Kctd1	#N/A	#N/A
1.71619e-18	1.47041	0.909	0.089	3.23261e-14	3	Sparc	secreted acidic cysteine rich glycoprotein	, R-MMU-109582, R-MMU-2173782, R-MMU-5653656, R-MMU-114608, R-MMU-76002, R-MMU-76005, R-MMU-1474244, R-MMU-3000178, R-MMU-3000497
1.79876e-18	0.528645	0.273	0.004	3.38815e-14	3	Ppargc1a	peroxisome proliferative activated receptor, gamma, coactivator 1 alpha
1.79876e-18	0.438507	0.273	0.004	3.38815e-14	3	Cobll1	#N/A	#N/A
1.9001e-18	0.43257	0.273	0.004	3.57904e-14	3	Hnf1b	HNF1 homeobox B
2.00617e-18	0.338972	0.273	0.004	3.77883e-14	3	Noxa1	#N/A	#N/A
2.00617e-18	0.338972	0.273	0.004	3.77883e-14	3	Rad51ap2	#N/A	#N/A
2.00617e-18	0.336	0.273	0.004	3.77883e-14	3	Pon1	paraoxonase 1	R-MMU-1430728, R-MMU-2142753, R-MMU-556833, R-MMU-8978868, R-MMU-2142688,
2.34813e-18	1.0328	0.727	0.056	4.42293e-14	3	Fbxl18	#N/A	#N/A
2.7024e-18	0.572254	0.545	0.027	5.09025e-14	3	Clstn1	#N/A	#N/A
5.40046e-18	0.52272	0.364	0.01	1.01723e-13	3	Gnai1	#N/A	#N/A
5.62334e-18	0.513879	0.364	0.01	1.05921e-13	3	Myo5b	myosin VB
5.63286e-18	0.952887	0.364	0.01	1.061e-13	3	Krtap17-1	keratin associated protein 17-1
6.02572e-18	1.77163	0.909	0.1	1.135e-13	3	Cystm1	cysteine-rich transmembrane module containing 1	, R-MMU-168256, R-MMU-168249, R-MMU-6798695
6.35105e-18	0.519767	0.364	0.01	1.19628e-13	3	Tmem163	#N/A	#N/A
6.60195e-18	0.429611	0.364	0.01	1.24354e-13	3	Fam184a	#N/A	#N/A
6.61308e-18	0.513879	0.364	0.01	1.24564e-13	3	Sema3b	sema domain, immunoglobulin domain (Ig), short basic domain, secreted, (semaphorin) 3B
7.76349e-18	0.417834	0.364	0.01	1.46233e-13	3	Esrp1	epithelial splicing regulatory protein 1	, R-MMU-162582, R-MMU-9006934, R-MMU-190236, R-MMU-5654738, R-MMU-6803529
7.77217e-18	0.513879	0.364	0.01	1.46397e-13	3	Foxp2	#N/A	#N/A
8.47555e-18	0.513879	0.455	0.019	1.59645e-13	3	Hpn	#N/A	#N/A
1.0356e-17	0.592553	0.455	0.019	1.95065e-13	3	Tom1l1	#N/A	#N/A
1.0356e-17	0.592553	0.455	0.019	1.95065e-13	3	Bex1	#N/A	#N/A
1.07298e-17	0.862782	0.455	0.019	2.02107e-13	3	Sfta3-ps	#N/A	NA
1.14218e-17	0.666281	0.455	0.019	2.15141e-13	3	Ptk7	PTK7 protein tyrosine kinase 7
1.14305e-17	0.666281	0.455	0.019	2.15305e-13	3	Ttll7	#N/A	#N/A
1.86786e-17	0.857607	0.727	0.056	3.5183e-13	3	Ddit4	DNA-damage-inducible transcript 4	R-MMU-212436, R-MMU-73857, R-MMU-74160, R-MMU-3700989, R-MMU-5628897
1.91941e-17	2.66434	0.909	0.112	3.61539e-13	3	Spint2	serine protease inhibitor, Kunitz type 2	R-MMU-162582, R-MMU-9006934, R-MMU-6806834, R-MMU-6806942, R-MMU-8852405
1.95579e-17	3.7049	1	0.158	3.68393e-13	3	Lpcat1	lysophosphatidylcholine acyltransferase 1	R-MMU-168256, R-MMU-168249, R-MMU-1430728, R-MMU-556833, R-MMU-6798695, R-MMU-1483206, R-MMU-1483257, R-MMU-1483166, R-MMU-1483191, R-MMU-1482788, R-MMU-1482925,
2.20198e-17	0.704206	0.545	0.029	4.14765e-13	3	Ryk	receptor-like tyrosine kinase	R-MMU-162582, R-MMU-195721, R-MMU-201681,
2.71637e-17	1.17866	0.909	0.102	5.11656e-13	3	Stimate	#N/A	#N/A
4.7922e-17	1.84566	0.727	0.062	9.02659e-13	3	Gem	GTP binding protein (gene overexpressed in skeletal muscle)
4.8027e-17	0.969642	0.818	0.077	9.04637e-13	3	Ccnd1	cyclin D1	R-MMU-212436, R-MMU-73857, R-MMU-74160, R-MMU-8878171, R-MMU-162582, R-MMU-1640170, R-MMU-69278, R-MMU-8878159, R-MMU-69242, R-MMU-3247509, R-MMU-4839726, R-MMU-3214858, R-MMU-8951936, R-MMU-8848021, R-MMU-9006927, R-MMU-187577, R-MMU-453279, R-MMU-69202, R-MMU-69206, R-MMU-69656, R-MMU-75815, R-MMU-8878166, R-MMU-69231, R-MMU-69236, R-MMU-8849470, R-MMU-8934593
5.1338e-17	1.19432	0.636	0.046	9.67003e-13	3	Vasn	vasorin
5.94106e-17	0.798106	0.545	0.031	1.11906e-12	3	Smim1	small integral membrane protein 1
9.61286e-17	0.824101	0.455	0.021	1.81068e-12	3	Ociad2	#N/A	#N/A
9.86286e-17	0.598406	0.455	0.021	1.85777e-12	3	Ube2e2	#N/A	#N/A
1.02498e-16	1.10579	0.455	0.021	1.93065e-12	3	Irx3	Iroquois related homeobox 3
1.39601e-16	1.29157	0.727	0.062	2.62953e-12	3	Itga9	integrin alpha 9	R-MMU-1266738, R-MMU-373760, R-MMU-422475, R-MMU-9675108, R-MMU-1474244, R-MMU-3000178, R-MMU-216083, R-MMU-445144,
1.90744e-16	1.23393	0.545	0.033	3.59285e-12	3	Pou3f1	#N/A	#N/A
2.11299e-16	1.04124	0.455	0.021	3.98003e-12	3	Lamb3	laminin, beta 3	R-MMU-1500931, R-MMU-162582, R-MMU-1474244, R-MMU-1474290, R-MMU-2022090, R-MMU-3000157, R-MMU-446107, R-MMU-446728, R-MMU-9006934, R-MMU-1474228, R-MMU-2214320, R-MMU-6806834, R-MMU-8874081, R-MMU-8875878,
2.57351e-16	0.60723	0.364	0.012	4.84746e-12	3	Celsr1	#N/A	#N/A
2.66918e-16	0.686745	0.364	0.012	5.02766e-12	3	Dlg3	discs large MAGUK scaffold protein 3	, R-MMU-162582, R-MMU-5673001, R-MMU-5683057, R-MMU-5684996, R-MMU-112315, R-MMU-112316, R-MMU-6794362, R-MMU-8849932, R-MMU-112314, R-MMU-442755, R-MMU-451326, R-MMU-451306, R-MMU-451308, R-MMU-6794361, R-MMU-438066
2.8421e-16	0.467616	0.455	0.021	5.35339e-12	3	Lama5	laminin, alpha 5	R-MMU-162582, R-MMU-1474244, R-MMU-3000157, R-MMU-9006934, R-MMU-6806834, R-MMU-8874081, R-MMU-8875878
2.9254e-16	0.541234	0.545	0.031	5.51028e-12	3	Galnt18	polypeptide N-acetylgalactosaminyltransferase 18	R-MMU-392499, R-MMU-597592, R-MMU-5173105, R-MMU-913709,
3.20514e-16	0.741383	0.364	0.012	6.0372e-12	3	Kcne2	potassium voltage-gated channel, Isk-related subfamily, gene 2
3.27475e-16	1.88614	0.909	0.114	6.16832e-12	3	Slc12a2	solute carrier family 12, member 2
3.4055e-16	0.535296	0.455	0.021	6.41459e-12	3	Col4a5	collagen, type IV, alpha 5	R-MMU-1266738, R-MMU-162582, R-MMU-375165, R-MMU-422475, R-MMU-9675108, R-MMU-1474244, R-MMU-1474290, R-MMU-2022090, R-MMU-3000157, R-MMU-3000171, R-MMU-1650814, R-MMU-186797, R-MMU-216083, R-MMU-419037, R-MMU-8948216, R-MMU-9006934, R-MMU-1442490, R-MMU-1474228, R-MMU-2214320, R-MMU-2243919,
3.83772e-16	0.595477	0.364	0.012	7.22874e-12	3	Etl4	enhancer trap locus 4
3.97215e-16	0.42371	0.364	0.012	7.48194e-12	3	Tmtc2	transmembrane and tetratricopeptide repeat containing 2
4.28204e-16	0.589636	0.364	0.012	8.06564e-12	3	Efemp1	epidermal growth factor-containing fibulin-like extracellular matrix protein 1
4.60106e-16	0.508014	0.364	0.012	8.66655e-12	3	Col18a1	collagen, type XVIII, alpha 1	R-MMU-1474244, R-MMU-1474290, R-MMU-2022090, R-MMU-3000157, R-MMU-1650814, R-MMU-216083, R-MMU-8948216, R-MMU-1442490, R-MMU-1474228, R-MMU-1592389,
4.60106e-16	0.502173	0.364	0.012	8.66655e-12	3	Rasd1	RAS, dexamethasone-induced 1
5.36794e-16	1.34696	0.727	0.066	1.0111e-11	3	Rai14	retinoic acid induced 14
7.56605e-16	1.24256	0.727	0.064	1.42514e-11	3	Igfbp7	insulin-like growth factor binding protein 7	R-MMU-392499, R-MMU-597592, R-MMU-381426, R-MMU-8957275,
1.17028e-15	1.37596	1	0.12	2.20433e-11	3	Thbs1	thrombospondin 1
1.22364e-15	0.776573	0.273	0.006	2.30485e-11	3	Lrp2	low density lipoprotein receptor-related protein 2
1.2748e-15	0.655501	0.636	0.046	2.40121e-11	3	Serpinh1	serine (or cysteine) peptidase inhibitor, clade H, member 1	R-MMU-1474244, R-MMU-1474290, R-MMU-1650814,
1.33768e-15	0.726971	0.455	0.023	2.51966e-11	3	Hdac7	histone deacetylase 7	R-MMU-212436, R-MMU-73857, R-MMU-74160, R-MMU-392499, R-MMU-597592, R-MMU-2990846, R-MMU-3108214, R-MMU-3108232, R-MMU-350054,
1.46903e-15	0.616108	0.273	0.006	2.76706e-11	3	Zfp618	zinc finger protein 618
1.53659e-15	0.438507	0.273	0.006	2.89432e-11	3	Mfap3l	#N/A	#N/A
1.53659e-15	0.438507	0.273	0.006	2.89432e-11	3	Zfp13	#N/A	#N/A
1.53742e-15	0.528645	0.273	0.006	2.89588e-11	3	Slit3	slit guidance ligand 3	R-MMU-1266738, R-MMU-422475, R-MMU-9675108, R-MMU-376176
1.5379e-15	2.27233	0.273	0.006	2.89679e-11	3	Sprr1a	#N/A	#N/A
1.58294e-15	0.666281	0.455	0.023	2.98162e-11	3	Cers4	#N/A	#N/A
1.58687e-15	0.778206	0.636	0.05	2.98903e-11	3	Aldh7a1	#N/A	#N/A
1.60937e-15	0.613143	0.273	0.006	3.03141e-11	3	Mme	membrane metallo endopeptidase	, R-MMU-168256, R-MMU-168249, R-MMU-392499, R-MMU-6798695, R-MMU-2022377, R-MMU-2980736
1.76054e-15	0.338972	0.273	0.006	3.31616e-11	3	Cutal	#N/A	#N/A
1.76054e-15	0.338972	0.273	0.006	3.31616e-11	3	Unc13b	#N/A	#N/A
1.76054e-15	0.338972	0.273	0.006	3.31616e-11	3	Arhgef16	#N/A	#N/A
1.76054e-15	0.338972	0.273	0.006	3.31616e-11	3	Rhpn2	#N/A	#N/A
1.76054e-15	0.338972	0.273	0.006	3.31616e-11	3	Adcy6	#N/A	#N/A
1.76054e-15	0.338972	0.273	0.006	3.31616e-11	3	Clip4	#N/A	#N/A
1.97487e-15	0.496526	0.545	0.033	3.71987e-11	3	S100a16	S100 calcium binding protein A16
2.01927e-15	0.336	0.273	0.006	3.80349e-11	3	Fitm2	#N/A	#N/A
2.01927e-15	0.333035	0.273	0.006	3.80349e-11	3	Tgfb3	#N/A	#N/A
2.01927e-15	0.309528	0.273	0.006	3.80349e-11	3	Unc5b	unc-5 netrin receptor B
2.1145e-15	0.426658	0.273	0.006	3.98287e-11	3	Chia1	chitinase, acidic 1	R-MMU-189085, R-MMU-8935690, R-MMU-8963743,
2.1145e-15	0.420769	0.273	0.006	3.98287e-11	3	Wipf3	WAS/WASL interacting protein family, member 3
2.31473e-15	0.327122	0.273	0.006	4.36003e-11	3	Mtcl1	#N/A	#N/A
2.31483e-15	0.327122	0.273	0.006	4.36022e-11	3	Bmp5	bone morphogenetic protein 5
2.60103e-15	0.709863	0.545	0.035	4.89931e-11	3	Bmp1	bone morphogenetic protein 1	, R-MMU-382551, R-MMU-1474244, R-MMU-1474290, R-MMU-2022090, R-MMU-1650814, R-MMU-1474228, R-MMU-2214320, R-MMU-2243919, R-MMU-174824, R-MMU-8963898, R-MMU-8963896
2.65244e-15	0.321233	0.273	0.006	4.99614e-11	3	Fgfbp1	fibroblast growth factor binding protein 1	R-MMU-162582, R-MMU-9006934, R-MMU-190236, R-MMU-5654738, R-MMU-190241, R-MMU-190377
3.42866e-15	1.50686	0.909	0.11	6.45822e-11	3	Cadm1	cell adhesion molecule 1	R-MMU-1500931, R-MMU-446728, R-MMU-418990, R-MMU-421270, R-MMU-420597,
3.55437e-15	0.840151	0.636	0.052	6.695e-11	3	Glra1	#N/A	#N/A
3.73791e-15	2.54954	1	0.178	7.04073e-11	3	Tpm1	tropomyosin 1, alpha	, R-MMU-390522, R-MMU-397014, R-MMU-445355
6.29955e-15	0.689692	0.364	0.015	1.18658e-10	3	AA986860	#N/A	#N/A
6.29955e-15	0.689692	0.364	0.015	1.18658e-10	3	Foxq1	forkhead box Q1
7.626e-15	1.17701	0.909	0.12	1.43643e-10	3	Oaz2	#N/A	#N/A
7.93266e-15	0.519767	0.364	0.015	1.4942e-10	3	Axin2	#N/A	#N/A
1.22451e-14	0.583819	0.455	0.025	2.30648e-10	3	Tspan9	#N/A	#N/A
1.43746e-14	0.502173	0.364	0.015	2.7076e-10	3	Erbb3	#N/A	#N/A
1.48374e-14	0.409064	0.364	0.015	2.79477e-10	3	Gprin3	GPRIN family member 3
1.55154e-14	0.739212	0.727	0.071	2.92249e-10	3	Abhd14b	#N/A	#N/A
1.73403e-14	1.20824	0.727	0.077	3.26622e-10	3	Shb	src homology 2 domain-containing transforming protein B	R-MMU-162582, R-MMU-9006934, R-MMU-194138, R-MMU-4420097,
2.64441e-14	0.540921	0.455	0.025	4.98101e-10	3	Gpx8	glutathione peroxidase 8 (putative)	, R-MMU-2262752, R-MMU-8953897, R-MMU-9711123, R-MMU-3299685
2.86484e-14	2.30566	1	0.199	5.3962e-10	3	Tmem243	transmembrane protein 243, mitochondrial
3.55511e-14	0.840151	0.636	0.056	6.69641e-10	3	Gstz1	#N/A	#N/A
5.69754e-14	1.64785	0.909	0.139	1.07319e-09	3	Sox4	SRY (sex determining region Y)-box 4	R-MMU-162582, R-MMU-195721, R-MMU-201681, R-MMU-3769402
6.06958e-14	1.21117	0.455	0.027	1.14327e-09	3	Hp	haptoglobin	R-MMU-168256, R-MMU-168249, R-MMU-2168880, R-MMU-2173782, R-MMU-5653656, R-MMU-6798695
9.50296e-14	0.654716	0.455	0.027	1.78998e-09	3	Adgrl1	adhesion G protein-coupled receptor L1
1.77125e-13	0.563641	0.364	0.017	3.33632e-09	3	Ptpn14	protein tyrosine phosphatase, non-receptor type 14
1.84147e-13	0.776997	0.636	0.058	3.46858e-09	3	Cavin1	caveolae associated 1	R-MMU-74160, R-MMU-162582, R-MMU-194315, R-MMU-8980692, R-MMU-9012999, R-MMU-9013026, R-MMU-9716542, R-MMU-9013106, R-MMU-73864, R-MMU-73863
1.85795e-13	0.528645	0.273	0.008	3.49964e-09	3	Tmem116	#N/A	#N/A
1.90144e-13	1.05019	0.455	0.029	3.58155e-09	3	Ier5l	immediate early response 5-like
2.08952e-13	0.52568	0.273	0.008	3.93582e-09	3	Tspan12	#N/A	#N/A
2.1162e-13	0.417834	0.364	0.017	3.98608e-09	3	Osbpl5	#N/A	#N/A
2.17118e-13	0.435536	0.273	0.008	4.08964e-09	3	Gm13056	#N/A	#N/A
2.17118e-13	0.435536	0.273	0.008	4.08964e-09	3	Ttc36	#N/A	#N/A
2.17118e-13	0.435536	0.273	0.008	4.08964e-09	3	B9d1	#N/A	#N/A
2.3902e-13	0.490562	0.364	0.017	4.50218e-09	3	Pcbd1	pterin 4 alpha carbinolamine dehydratase/dimerization cofactor of hepatocyte nuclear factor 1 alpha (TCF1) 1	, R-MMU-1430728, R-MMU-71291, R-MMU-8963691, R-MMU-8964208
2.44156e-13	0.43257	0.273	0.008	4.59892e-09	3	Ptprk	#N/A	#N/A
2.44156e-13	0.43257	0.273	0.008	4.59892e-09	3	Stc1	stanniocalcin 1
2.53556e-13	0.336	0.273	0.008	4.77599e-09	3	5330417C22Rik	#N/A	NA
2.53556e-13	0.336	0.273	0.008	4.77599e-09	3	Col12a1	collagen, type XII, alpha 1	, R-MMU-1474244, R-MMU-1474290, R-MMU-2022090, R-MMU-1650814, R-MMU-8948216, R-MMU-1442490, R-MMU-1474228
2.53556e-13	0.336	0.273	0.008	4.77599e-09	3	Hap1	#N/A	#N/A
2.53927e-13	0.52272	0.273	0.008	4.78298e-09	3	Aard	alanine and arginine rich domain containing protein
2.63997e-13	0.519767	0.273	0.008	4.97264e-09	3	Lrrn3	leucine rich repeat protein 3, neuronal
2.69534e-13	0.555079	0.364	0.017	5.07694e-09	3	Lamb1	laminin B1	R-MMU-392499, R-MMU-162582, R-MMU-597592, R-MMU-1474244, R-MMU-3000157, R-MMU-9006934, R-MMU-381426, R-MMU-8957275, R-MMU-6806834, R-MMU-8874081, R-MMU-8875878,
2.85105e-13	0.333035	0.273	0.008	5.37023e-09	3	Stox2	storkhead box 2
2.85105e-13	0.333035	0.273	0.008	5.37023e-09	3	Ttc6	#N/A	#N/A
2.85105e-13	0.330075	0.273	0.008	5.37023e-09	3	Gpc4	glypican 4	R-MMU-1430728, R-MMU-9709957, R-MMU-71387, R-MMU-1630316, R-MMU-1638091, R-MMU-1793185, R-MMU-196854, R-MMU-1971475, R-MMU-2022928, R-MMU-2024096, R-MMU-2187338, R-MMU-6806667, R-MMU-975634
2.85105e-13	0.324175	0.273	0.008	5.37023e-09	3	Bicc1	BicC family RNA binding protein 1
3.03466e-13	0.368826	0.364	0.017	5.71608e-09	3	Col6a2	collagen, type VI, alpha 2	R-MMU-1266738, R-MMU-162582, R-MMU-375165, R-MMU-422475, R-MMU-9675108, R-MMU-1474244, R-MMU-3000178, R-MMU-1474290, R-MMU-2022090, R-MMU-1650814, R-MMU-186797, R-MMU-216083, R-MMU-419037, R-MMU-8948216, R-MMU-9006934, R-MMU-1442490, R-MMU-1474228,
3.20561e-13	0.42371	0.273	0.008	6.03809e-09	3	Rgs16	regulator of G-protein signaling 16	R-MMU-162582, R-MMU-372790, R-MMU-388396, R-MMU-416476, R-MMU-418594, R-MMU-418597
3.42084e-13	0.543741	0.364	0.017	6.44349e-09	3	Arhgef26	Rho guanine nucleotide exchange factor (GEF) 26	R-MMU-162582, R-MMU-194315, R-MMU-9012999, R-MMU-9716542, R-MMU-9013148, R-MMU-372790, R-MMU-388396, R-MMU-193648, R-MMU-193704, R-MMU-204998, R-MMU-416482, R-MMU-73887, R-MMU-9013408,
3.75088e-13	2.4664	1	0.201	7.06515e-09	3	Sdc4	syndecan 4	R-MMU-109582, R-MMU-202733, R-MMU-1430728, R-MMU-9709957, R-MMU-71387, R-MMU-1474244, R-MMU-3000170, R-MMU-3000171, R-MMU-1630316, R-MMU-1638091, R-MMU-1793185, R-MMU-196854, R-MMU-1971475, R-MMU-2022928, R-MMU-2024096, R-MMU-2187338, R-MMU-6806667, R-MMU-975634
4.4774e-13	0.648968	0.455	0.029	8.43363e-09	3	Cdkn1c	cyclin-dependent kinase inhibitor 1C (P57)	R-MMU-1640170, R-MMU-69278, R-MMU-453279, R-MMU-69231, R-MMU-69236,
4.50738e-13	0.904461	0.636	0.062	8.4901e-09	3	Adgrg1	#N/A	#N/A
1.16815e-12	0.758578	0.545	0.046	2.20033e-08	3	Rbfox2	RNA binding protein, fox-1 homolog (C. elegans) 2	R-MMU-162582, R-MMU-9006934, R-MMU-190236, R-MMU-5654738, R-MMU-6803529,
1.22212e-12	0.598406	0.364	0.019	2.30199e-08	3	Sntb1	#N/A	#N/A
1.25926e-12	0.587209	0.545	0.044	2.37195e-08	3	Rbms3	RNA binding motif, single stranded interacting protein
1.29004e-12	0.858511	0.455	0.029	2.42992e-08	3	Nnat	neuronatin
1.79808e-12	0.420769	0.364	0.019	3.38686e-08	3	Nipsnap1	#N/A	#N/A
1.85782e-12	0.651839	0.364	0.019	3.49939e-08	3	Fxyd3	FXYD domain-containing ion transport regulator 3	R-MMU-382551, R-MMU-397014, R-MMU-5576891, R-MMU-5578775, R-MMU-983712, R-MMU-936837,
2.01119e-12	0.414904	0.364	0.019	3.78827e-08	3	Bcr	#N/A	#N/A
2.12398e-12	1.08164	0.636	0.066	4.00073e-08	3	Nr4a2	nuclear receptor subfamily 4, group A, member 2	R-MMU-212436, R-MMU-73857, R-MMU-74160, R-MMU-383280,
2.17633e-12	1.27413	0.545	0.046	4.09934e-08	3	Ptgs2	prostaglandin-endoperoxide synthase 2	R-MMU-1430728, R-MMU-2142753, R-MMU-556833, R-MMU-8978868, R-MMU-196854, R-MMU-196849, R-MMU-196807, R-MMU-197264, R-MMU-2162123, R-MMU-2142770, R-MMU-9018677, R-MMU-9018678, R-MMU-9018679, R-MMU-9018683, R-MMU-9025094,
2.25496e-12	0.575136	0.364	0.019	4.24743e-08	3	Exph5	exophilin 5
2.46561e-12	2.1381	1	0.247	4.64422e-08	3	Pi4k2b	phosphatidylinositol 4-kinase type 2 beta	R-MMU-1430728, R-MMU-556833, R-MMU-1483257, R-MMU-1483248, R-MMU-1483255, R-MMU-1660514, R-MMU-1660499, R-MMU-1660516,
3.62078e-12	0.603792	0.455	0.031	6.82009e-08	3	Pard6b	par-6 family cell polarity regulator beta	R-MMU-1500931, R-MMU-162582, R-MMU-194315, R-MMU-9012999, R-MMU-9716542, R-MMU-446728, R-MMU-421270, R-MMU-9013424, R-MMU-420029
3.69413e-12	4.56013	1	0.288	6.95826e-08	3	Napsa	napsin A aspartic peptidase	R-MMU-392499, R-MMU-5683826,
5.38367e-12	0.685273	0.636	0.066	1.01407e-07	3	Serpinb6b	serine (or cysteine) peptidase inhibitor, clade B, member 6b
5.48758e-12	0.732718	0.455	0.033	1.03364e-07	3	Stk39	#N/A	#N/A
6.19059e-12	0.935132	0.727	0.093	1.16606e-07	3	Epas1	endothelial PAS domain protein 1	R-MMU-392499, R-MMU-597592, R-MMU-2262752, R-MMU-8953897, R-MMU-8951664, R-MMU-1234158, R-MMU-1234174, R-MMU-1234176
8.68375e-12	0.60723	0.273	0.01	1.63567e-07	3	Trim2	#N/A	#N/A
8.86799e-12	0.695761	0.545	0.05	1.67037e-07	3	Rmdn2	#N/A	#N/A
8.921e-12	0.932407	0.818	0.118	1.68036e-07	3	Camk2n1	calcium/calmodulin-dependent protein kinase II inhibitor 1
9.71606e-12	0.669186	0.364	0.021	1.83012e-07	3	H1f10	H1.10 linker histone
1.02883e-11	0.426658	0.273	0.01	1.9379e-07	3	Kdf1	#N/A	#N/A
1.02883e-11	0.414904	0.273	0.01	1.9379e-07	3	Npr2	natriuretic peptide receptor 2	R-MMU-397014, R-MMU-5576891, R-MMU-5578768,
1.06307e-11	0.333035	0.273	0.01	2.00239e-07	3	Slc44a3	#N/A	#N/A
1.06307e-11	0.333035	0.273	0.01	2.00239e-07	3	Cyp4f17	#N/A	#N/A
1.10148e-11	0.513879	0.273	0.01	2.07475e-07	3	4833418N02Rik	#N/A	NA
1.17768e-11	0.330075	0.273	0.01	2.21828e-07	3	1810019D21Rik	#N/A	#N/A
1.19324e-11	0.508014	0.364	0.021	2.24759e-07	3	Itpr3	#N/A	#N/A
1.30414e-11	0.324175	0.273	0.01	2.45648e-07	3	Ctnnd2	#N/A	#N/A
1.43147e-11	0.461936	0.455	0.033	2.69631e-07	3	Apbb2	amyloid beta (A4) precursor protein-binding, family B, member 2
1.50612e-11	0.496356	0.364	0.021	2.83692e-07	3	Ablim1	#N/A	#N/A
1.53852e-11	1.26026	0.909	0.139	2.89796e-07	3	Tmem176a	transmembrane protein 176A
1.54098e-11	0.414904	0.364	0.021	2.90258e-07	3	Sult2b1	#N/A	#N/A
1.54098e-11	0.414904	0.364	0.021	2.90258e-07	3	Gm30421	#N/A	#N/A
1.54527e-11	0.487673	0.364	0.021	2.91067e-07	3	Epn2	epsin 2	, R-MMU-5653656, R-MMU-199991, R-MMU-8856825, R-MMU-8856828
1.70149e-11	0.911716	0.727	0.091	3.20493e-07	3	Rbm38	RNA binding motif protein 38
1.87183e-11	1.32542	0.818	0.139	3.52578e-07	3	Afdn	afadin, adherens junction formation factor	, R-MMU-1500931, R-MMU-446728, R-MMU-418990, R-MMU-421270
2.09921e-11	0.400346	0.364	0.021	3.95407e-07	3	Tbc1d8	#N/A	#N/A
2.09924e-11	0.368826	0.364	0.021	3.95413e-07	3	Pde7b	phosphodiesterase 7B	R-MMU-162582, R-MMU-372790, R-MMU-388396, R-MMU-418555,
2.18284e-11	0.778206	0.545	0.052	4.11159e-07	3	Gstk1	#N/A	#N/A
2.22751e-11	0.855486	0.545	0.05	4.19574e-07	3	Wwc1	WW, C2 and coiled-coil domain containing 1	R-MMU-162582, R-MMU-2028269
2.57487e-11	0.377355	0.364	0.021	4.85003e-07	3	Arhgef5	Rho guanine nucleotide exchange factor (GEF) 5	R-MMU-162582, R-MMU-194315, R-MMU-8980692, R-MMU-9012999, R-MMU-9013026, R-MMU-9716542, R-MMU-9013148, R-MMU-9013149, R-MMU-372790, R-MMU-388396, R-MMU-193648, R-MMU-193704, R-MMU-204998, R-MMU-416482, R-MMU-73887, R-MMU-9013106, R-MMU-9013408,
2.76342e-11	1.37131	0.636	0.077	5.20517e-07	3	C430049B03Rik	#N/A	NA
3.22922e-11	1.70071	1	0.234	6.08255e-07	3	Atp8a1	ATPase, aminophospholipid transporter (APLT), class I, type 8A, member 1	R-MMU-168256, R-MMU-168249, R-MMU-6798695, R-MMU-382551, R-MMU-983712, R-MMU-936837,
3.88915e-11	2.18044	0.909	0.193	7.32561e-07	3	Fosb	FBJ osteosarcoma oncogene B
4.68599e-11	0.535296	0.545	0.052	8.82652e-07	3	Sh3rf1	#N/A	#N/A
5.10158e-11	0.654716	0.455	0.037	9.60934e-07	3	Ica1	#N/A	#N/A
6.46945e-11	0.472142	0.364	0.023	1.21859e-06	3	Cox4i2	cytochrome c oxidase subunit 4I2
7.30962e-11	2.21719	1	0.336	1.37684e-06	3	Tsc22d1	TSC22 domain family, member 1
9.27759e-11	0.672098	0.636	0.073	1.74753e-06	3	Cpq	carboxypeptidase Q
9.93211e-11	0.403246	0.364	0.023	1.87081e-06	3	Rasgrp2	RAS, guanyl releasing protein 2	R-MMU-1280218, R-MMU-168256, R-MMU-109582, R-MMU-162582, R-MMU-76002, R-MMU-392517, R-MMU-354192, R-MMU-76009,
1.09333e-10	0.397452	0.364	0.023	2.05939e-06	3	Efnb1	ephrin B1	R-MMU-1266738, R-MMU-422475, R-MMU-9675108, R-MMU-2682334, R-MMU-3928662, R-MMU-3928665, R-MMU-3928664
1.20309e-10	0.371664	0.364	0.023	2.26615e-06	3	Itga3	integrin alpha 3	R-MMU-109582, R-MMU-202733, R-MMU-162582, R-MMU-1474244, R-MMU-3000157, R-MMU-216083, R-MMU-9006934, R-MMU-210991, R-MMU-6806834, R-MMU-8874081, R-MMU-8875878,
1.27259e-10	1.07649	0.727	0.102	2.39705e-06	3	Pls3	plastin 3 (T-isoform)
1.28048e-10	0.535296	0.455	0.037	2.41192e-06	3	Cgnl1	cingulin-like 1
1.36299e-10	0.52272	0.273	0.012	2.56733e-06	3	Dnaja4	#N/A	#N/A
1.4552e-10	0.388805	0.364	0.023	2.74102e-06	3	Mrc2	mannose receptor, C type 2	R-MMU-1280218, R-MMU-168256, R-MMU-983169, R-MMU-1236975, R-MMU-1236978,
1.60168e-10	6.70343	1	0.39	3.01692e-06	3	Sftpc	surfactant associated protein C
1.63344e-10	0.429611	0.273	0.012	3.07676e-06	3	Slc25a23	#N/A	#N/A
1.95577e-10	0.330075	0.273	0.012	3.68389e-06	3	Sult1a1	#N/A	#N/A
2.14168e-10	0.327122	0.273	0.012	4.03407e-06	3	Rhod	#N/A	#N/A
2.14168e-10	0.324175	0.273	0.012	4.03407e-06	3	Gramd2	GRAM domain containing 2
2.1819e-10	0.873732	0.636	0.081	4.10983e-06	3	Rabgap1l	RAB GTPase activating protein 1-like
2.34441e-10	0.324175	0.273	0.012	4.41593e-06	3	Trpt1	#N/A	#N/A
2.34445e-10	0.318298	0.273	0.012	4.41601e-06	3	Hmgn3	high mobility group nucleosomal binding domain 3
2.34643e-10	0.502173	0.273	0.012	4.41973e-06	3	Egr3	early growth response 3
2.49099e-10	0.411981	0.273	0.012	4.69202e-06	3	P4ha2	procollagen-proline, 2-oxoglutarate 4-dioxygenase (proline 4-hydroxylase), alpha II polypeptide	, R-MMU-1474244, R-MMU-1474290, R-MMU-1650814
2.56554e-10	0.309528	0.273	0.012	4.83245e-06	3	Gemin8	gem nuclear organelle associated protein 8	R-MMU-8953854, R-MMU-191859, R-MMU-194441,
2.56676e-10	0.365995	0.273	0.012	4.83475e-06	3	Nrbp2	nuclear receptor binding protein 2
3.24568e-10	0.502173	0.364	0.025	6.11356e-06	3	Slc37a1	#N/A	#N/A
3.64763e-10	0.565509	0.455	0.039	6.87067e-06	3	Clic3	chloride intracellular channel 3
3.71675e-10	0.659726	0.545	0.058	7.00088e-06	3	Arl4d	ADP-ribosylation factor-like 4D
5.26977e-10	1.70063	0.909	0.193	9.92614e-06	3	Nr4a1	nuclear receptor subfamily 4, group A, member 1	R-MMU-212436, R-MMU-73857, R-MMU-74160, R-MMU-162582, R-MMU-1257604, R-MMU-9006925, R-MMU-383280, R-MMU-198693,
5.41839e-10	0.662466	0.636	0.083	1.02061e-05	3	Grhpr	#N/A	#N/A
6.08292e-10	0.535296	0.364	0.025	1.14578e-05	3	Parva	parvin, alpha	R-MMU-1500931, R-MMU-446728, R-MMU-446343, R-MMU-446353, R-MMU-446388,
6.62115e-10	0.557927	0.455	0.041	1.24716e-05	3	Pik3r3	#N/A	#N/A
7.39068e-10	1.04407	0.455	0.044	1.39211e-05	3	Tle2	transducin-like enhancer of split 2	, R-MMU-162582, R-MMU-195721, R-MMU-201681, R-MMU-201722, R-MMU-195253, R-MMU-3769402, R-MMU-4641265
8.80454e-10	2.06906	1	0.301	1.65842e-05	3	Cd74	CD74 antigen (invariant polypeptide of major histocompatibility complex, class II antigen-associated)	R-MMU-1280218, R-MMU-168256, R-MMU-109582, R-MMU-202733, R-MMU-2132295
9.05805e-10	1.33972	0.727	0.127	1.70617e-05	3	Ang	#N/A	#N/A
1.2851e-09	0.629029	0.455	0.044	2.42061e-05	3	Flnb	#N/A	#N/A
1.3572e-09	0.595477	0.545	0.062	2.55642e-05	3	Bpgm	2,3-bisphosphoglycerate mutase	R-MMU-1430728, R-MMU-70171, R-MMU-70326, R-MMU-71387,
1.37566e-09	1.35144	0.909	0.166	2.59119e-05	3	Tmem176b	transmembrane protein 176B
1.38465e-09	0.648968	0.364	0.027	2.60813e-05	3	Patj	#N/A	#N/A
1.51416e-09	2.29982	1	0.448	2.85207e-05	3	Oat	ornithine aminotransferase	R-MMU-1430728, R-MMU-71291, R-MMU-8964539,
1.6279e-09	0.651537	0.545	0.062	3.0663e-05	3	Gpam	glycerol-3-phosphate acyltransferase, mitochondrial	, R-MMU-1430728, R-MMU-556833, R-MMU-1483206, R-MMU-1483257, R-MMU-1483166, R-MMU-8979227, R-MMU-75109
1.70619e-09	0.481914	0.364	0.027	3.21378e-05	3	Nbea	neurobeachin
1.81211e-09	0.394564	0.364	0.027	3.41328e-05	3	Npr1	natriuretic peptide receptor 1	R-MMU-397014, R-MMU-5576891, R-MMU-5578768,
1.88736e-09	2.42892	1	0.367	3.55503e-05	3	Rnase4	ribonuclease, RNase A family 4
1.98128e-09	0.681795	0.455	0.044	3.73194e-05	3	Kitl	kit ligand	R-MMU-162582, R-MMU-5673001, R-MMU-5683057, R-MMU-5684996, R-MMU-9006934, R-MMU-1257604, R-MMU-9006925, R-MMU-1433557, R-MMU-199418, R-MMU-6811558, R-MMU-1433559,
2.19166e-09	0.318298	0.273	0.015	4.1282e-05	3	Mex3a	mex3 RNA binding family member A
2.19166e-09	0.318298	0.273	0.015	4.1282e-05	3	Arhgef17	Rho guanine nucleotide exchange factor (GEF) 17	R-MMU-162582, R-MMU-194315, R-MMU-8980692, R-MMU-9012999, R-MMU-9013026, R-MMU-9716542, R-MMU-372790, R-MMU-388396, R-MMU-193648, R-MMU-193704, R-MMU-204998, R-MMU-416482, R-MMU-73887, R-MMU-9013106,
2.25435e-09	0.403246	0.273	0.015	4.2463e-05	3	Osbpl6	oxysterol binding protein-like 6	R-MMU-1430728, R-MMU-556833, R-MMU-192105, R-MMU-194068, R-MMU-8957322,
2.25508e-09	0.493456	0.273	0.015	4.24767e-05	3	Pawr	PRKC, apoptosis, WT1, regulator
2.30662e-09	0.706224	0.818	0.145	4.34475e-05	3	Arfip2	#N/A	#N/A
2.37708e-09	0.321233	0.273	0.015	4.47746e-05	3	Chac2	#N/A	#N/A
2.37711e-09	0.312445	0.273	0.015	4.47753e-05	3	Atp9a	#N/A	#N/A
2.79391e-09	0.303711	0.273	0.015	5.26262e-05	3	Yap1	yes-associated protein 1	R-MMU-212436, R-MMU-73857, R-MMU-74160, R-MMU-8878171, R-MMU-162582, R-MMU-8878159, R-MMU-9006934, R-MMU-8939236, R-MMU-1236394, R-MMU-1251985, R-MMU-2032785, R-MMU-8951671, R-MMU-2028269,
2.85789e-09	1.18542	0.727	0.127	5.38311e-05	3	Dnajb4	DnaJ heat shock protein family (Hsp40) member B4
3.09121e-09	0.907265	0.455	0.048	5.8226e-05	3	Slc15a2	#N/A	#N/A
3.12482e-09	0.892211	0.636	0.095	5.8859e-05	3	Gm7334	#N/A	#N/A
3.39153e-09	0.379457	0.364	0.027	6.38828e-05	3	Ndnf	neuron-derived neurotrophic factor
3.43948e-09	0.758578	0.545	0.068	6.47861e-05	3	Epop	#N/A	#N/A
3.67036e-09	0.606574	0.545	0.066	6.91349e-05	3	Mvk	#N/A	#N/A
3.98231e-09	1.85442	0.818	0.216	7.50109e-05	3	Abca3	ATP-binding cassette, sub-family A (ABC1), member 3	R-MMU-392499, R-MMU-382551, R-MMU-382556, R-MMU-1369062, R-MMU-5683826,
5.22164e-09	0.555079	0.364	0.029	9.83548e-05	3	Epb41l5	erythrocyte membrane protein band 4.1 like 5	R-MMU-112316, R-MMU-6794362, R-MMU-6794361,
5.46204e-09	1.85544	0.909	0.268	0.000102883	3	Adk	adenosine kinase	R-MMU-1430728, R-MMU-15869, R-MMU-74217, R-MMU-8956321,
6.09016e-09	0.400346	0.364	0.029	0.000114714	3	Samd10	#N/A	#N/A
6.09021e-09	0.397452	0.364	0.029	0.000114715	3	Lmtk2	#N/A	#N/A
6.09021e-09	0.394564	0.364	0.029	0.000114715	3	Traf4	#N/A	#N/A
6.1643e-09	0.469458	0.455	0.046	0.000116111	3	Nectin3	nectin cell adhesion molecule 3	R-MMU-1500931, R-MMU-446728, R-MMU-418990, R-MMU-421270, R-MMU-420597,
6.18163e-09	2.11642	0.909	0.263	0.000116437	3	Zfp36l1	zinc finger protein 36, C3H type-like 1	R-MMU-8953854, R-MMU-450531, R-MMU-450385,
6.34014e-09	0.651265	0.727	0.118	0.000119423	3	Nav2	neuron navigator 2
7.10806e-09	0.673479	0.545	0.071	0.000133887	3	Zfand1	#N/A	#N/A
7.68221e-09	0.595477	0.545	0.068	0.000144702	3	Rab27a	#N/A	#N/A
7.74486e-09	0.63799	0.364	0.029	0.000145882	3	Lamc2	laminin, gamma 2
8.64882e-09	1.37638	0.909	0.259	0.000162909	3	Maged1	MAGE family member D1
9.0424e-09	0.377355	0.364	0.029	0.000170323	3	Isg20	interferon-stimulated protein
1.01568e-08	0.774313	0.545	0.068	0.000191314	3	Rflnb	refilin B
1.04922e-08	0.654716	0.364	0.031	0.000197631	3	Cd79b	CD79B antigen	, R-MMU-1280218, R-MMU-168256, R-MMU-5690714, R-MMU-983695, R-MMU-983705
1.12947e-08	0.5681	0.545	0.068	0.000212746	3	Lsmem1	#N/A	#N/A
1.18457e-08	0.513879	0.273	0.017	0.000223125	3	Ccdc120	#N/A	#N/A
1.22273e-08	0.836074	0.636	0.1	0.000230314	3	Lratd2	#N/A	#N/A
1.2644e-08	0.493456	0.364	0.031	0.000238163	3	4930502C15Rik	#N/A	NA
1.30714e-08	0.417834	0.273	0.017	0.000246212	3	Speg	#N/A	#N/A
1.37038e-08	0.324175	0.273	0.017	0.000258125	3	Sirt4	#N/A	#N/A
1.37242e-08	0.551638	0.545	0.068	0.000258509	3	Ndst1	N-deacetylase/N-sulfotransferase (heparan glucosaminyl) 1	, R-MMU-1430728, R-MMU-71387, R-MMU-1630316, R-MMU-1638091, R-MMU-2022928
1.47724e-08	1.56231	0.909	0.27	0.000278253	3	Abcd3	ATP-binding cassette, sub-family D (ALD), member 3	, R-MMU-162582, R-MMU-194315, R-MMU-8980692, R-MMU-9012999, R-MMU-9716542, R-MMU-382551, R-MMU-9013106, R-MMU-9609507, R-MMU-382556, R-MMU-1369062, R-MMU-9603798
1.58839e-08	0.315369	0.273	0.017	0.000299189	3	Dusp4	#N/A	#N/A
1.62915e-08	0.385934	0.273	0.017	0.000306867	3	Arhgef28	Rho guanine nucleotide exchange factor (GEF) 28
1.62924e-08	0.388805	0.273	0.017	0.000306883	3	Eps8l2	EPS8-like 2
1.80395e-08	0.397452	0.364	0.031	0.000339792	3	Zfp651	#N/A	#N/A
1.83629e-08	0.906849	0.909	0.218	0.000345883	3	Chpt1	choline phosphotransferase 1	, R-MMU-1430728, R-MMU-556833, R-MMU-1483206, R-MMU-1483257, R-MMU-1483191
1.94202e-08	1.69162	0.727	0.154	0.000365798	3	Rcan1	regulator of calcineurin 1
2.11973e-08	1.41243	0.818	0.201	0.000399272	3	Tfrc	transferrin receptor	R-MMU-5653656, R-MMU-162582, R-MMU-194315, R-MMU-8980692, R-MMU-9012999, R-MMU-9013026, R-MMU-9716542, R-MMU-9013148, R-MMU-9013149, R-MMU-199991, R-MMU-382551, R-MMU-9013106, R-MMU-9013408, R-MMU-9696270, R-MMU-199992, R-MMU-432722, R-MMU-9013407, R-MMU-9013404, R-MMU-9013423, R-MMU-917937, R-MMU-9696273, R-MMU-8856825, R-MMU-8856828, R-MMU-9013406, R-MMU-9013409, R-MMU-917977,
2.33663e-08	1.47116	0.818	0.193	0.000440128	3	Rnd3	Rho family GTPase 3	R-MMU-162582, R-MMU-194315, R-MMU-9012999, R-MMU-9716542, R-MMU-9696264,
2.35231e-08	0.580919	0.364	0.033	0.000443081	3	Jmjd7	#N/A	#N/A
2.55755e-08	0.855198	0.909	0.212	0.000481739	3	Tubb2a	tubulin, beta 2A class IIA	R-MMU-1280218, R-MMU-168256, R-MMU-109582, R-MMU-5653656, R-MMU-1266738, R-MMU-392499, R-MMU-162582, R-MMU-194315, R-MMU-9716542, R-MMU-597592, R-MMU-1640170, R-MMU-2262752, R-MMU-2555396, R-MMU-2995410, R-MMU-68882, R-MMU-68886, R-MMU-69278, R-MMU-8953897, R-MMU-453274, R-MMU-69275, R-MMU-199991, R-MMU-6811434, R-MMU-6811442, R-MMU-8856688, R-MMU-983189, R-MMU-983231, R-MMU-2132295, R-MMU-199977…
2.60884e-08	2.14044	0.818	0.21	0.000491402	3	Mid1ip1	Mid1 interacting protein 1 (gastrulation specific G12-like (zebrafish))	, R-MMU-1430728, R-MMU-556833, R-MMU-8978868, R-MMU-200425
2.70538e-08	0.836074	0.636	0.104	0.000509586	3	Snx25	#N/A	#N/A
3.38313e-08	1.92342	0.818	0.224	0.000637246	3	Ldhb	lactate dehydrogenase B	, R-MMU-1430728, R-MMU-1428517, R-MMU-70268, R-MMU-71406
3.55845e-08	0.841014	0.818	0.168	0.000670269	3	Zfhx3	zinc finger homeobox 3
4.04375e-08	2.11456	1	0.772	0.000761681	3	Tceal9	transcription elongation factor A like 9
4.16744e-08	3.13501	0.909	0.429	0.000784979	3	Dram1	DNA-damage regulated autophagy modulator 1
4.18238e-08	2.18231	1	0.4	0.000787794	3	Gadd45b	growth arrest and DNA-damage-inducible 45 beta
4.36801e-08	1.78134	1	0.651	0.000822758	3	Hexim1	hexamethylene bis-acetamide inducible 1
4.41647e-08	1.38214	0.818	0.218	0.000831887	3	Atp11a	ATPase, class VI, type 11A	, R-MMU-168256, R-MMU-168249, R-MMU-6798695, R-MMU-382551, R-MMU-983712, R-MMU-936837
4.46689e-08	0.397452	0.364	0.033	0.000841383	3	Paox	#N/A	#N/A
4.79916e-08	0.380209	0.364	0.033	0.00090397	3	Tanc1	tetratricopeptide repeat, ankyrin repeat and coiled-coil containing 1
4.82439e-08	2.62709	1	0.998	0.000908721	3	Npc2	NPC intracellular cholesterol transporter 2	R-MMU-168256, R-MMU-168249, R-MMU-6798695, R-MMU-382551, R-MMU-174824, R-MMU-8964038, R-MMU-8964043
5.52033e-08	-2.95876	0.273	0.985	0.00103981	3	Lipa	lysosomal acid lipase A	R-MMU-382551, R-MMU-174824, R-MMU-8964038, R-MMU-8964043
5.94156e-08	0.380209	0.364	0.033	0.00111915	3	Creb3l1	cAMP responsive element binding protein 3-like 1
6.16822e-08	0.612155	0.455	0.056	0.00116185	3	Nectin1	nectin cell adhesion molecule 1	R-MMU-1500931, R-MMU-446728, R-MMU-418990, R-MMU-421270, R-MMU-420597,
6.78011e-08	0.321233	0.273	0.019	0.0012771	3	Bik	#N/A	#N/A
6.79901e-08	0.718392	0.364	0.035	0.00128066	3	Cox6a2	cytochrome c oxidase subunit 6A2
6.94772e-08	0.409064	0.273	0.019	0.00130867	3	Tdrd5	tudor domain containing 5
7.43068e-08	0.487673	0.273	0.019	0.00139964	3	Morc4	microrchidia 4
7.60926e-08	1.28353	0.909	0.29	0.00143328	3	Acot1	acyl-CoA thioesterase 1	R-MMU-1430728, R-MMU-556833, R-MMU-8978868, R-MMU-9033241, R-MMU-9609507, R-MMU-77289,
7.76022e-08	0.312445	0.273	0.019	0.00146171	3	Gdpd5	#N/A	#N/A
7.76022e-08	0.312445	0.273	0.019	0.00146171	3	Krt10	#N/A	#N/A
8.29868e-08	0.312445	0.273	0.019	0.00156314	3	Gm30189	#N/A	NA
8.87303e-08	0.295028	0.273	0.019	0.00167132	3	4930481B07Rik	#N/A	NA
8.87303e-08	0.295028	0.273	0.019	0.00167132	3	Map3k9	mitogen-activated protein kinase kinase kinase 9
9.35069e-08	-3.10029	0.545	0.992	0.0017613	3	Vim	vimentin	, R-MMU-162582, R-MMU-194315, R-MMU-9012999, R-MMU-9716542, R-MMU-390522, R-MMU-397014, R-MMU-1632852, R-MMU-9612973, R-MMU-9646399, R-MMU-9663891, R-MMU-109581, R-MMU-111465, R-MMU-5357801, R-MMU-75153, R-MMU-264870, R-MMU-9013422, R-MMU-9706574
9.4844e-08	0.297917	0.273	0.019	0.00178648	3	Mast4	microtubule associated serine/threonine kinase family member 4
9.53329e-08	0.288551	0.364	0.033	0.00179569	3	Limch1	LIM and calponin homology domains 1
9.64103e-08	0.755795	0.455	0.058	0.00181598	3	Pfkfb2	#N/A	#N/A
1.093e-07	-2.4806	0.273	0.967	0.00205877	3	Plaur	plasminogen activator, urokinase receptor	R-MMU-168256, R-MMU-109582, R-MMU-168249, R-MMU-392499, R-MMU-6798695, R-MMU-163125, R-MMU-597592, R-MMU-75205, R-MMU-162791,
1.15731e-07	1.14707	0.636	0.12	0.0021799	3	Alad	#N/A	#N/A
1.35507e-07	0.447833	0.455	0.056	0.00255241	3	Map2k3os	#N/A	#N/A
1.40996e-07	0.842593	0.636	0.114	0.0026558	3	Hspa2	heat shock protein 2	R-MMU-2262752, R-MMU-3371453, R-MMU-3371556, R-MMU-8953897, R-MMU-3371497, R-MMU-3371568, R-MMU-3371571
1.64239e-07	0.659726	0.545	0.083	0.00309361	3	Rogdi	#N/A	#N/A
1.75129e-07	2.12272	1	0.838	0.00329873	3	Ctsh	cathepsin H	, R-MMU-1280218, R-MMU-168256, R-MMU-168249, R-MMU-392499, R-MMU-6798695, R-MMU-2132295, R-MMU-5683826
1.95081e-07	1.66176	1	0.589	0.00367454	3	Alcam	activated leukocyte cell adhesion molecule
1.98742e-07	-2.83267	0.273	0.965	0.00374351	3	Mpeg1	macrophage expressed gene 1
2.01973e-07	0.731467	0.818	0.193	0.00380436	3	Bcl9l	#N/A	#N/A
2.17336e-07	1.34303	0.636	0.131	0.00409374	3	Acot7	acyl-CoA thioesterase 7	R-MMU-1430728, R-MMU-556833, R-MMU-8978868, R-MMU-77289,
2.32607e-07	0.882995	0.636	0.116	0.00438139	3	Fnbp1l	formin binding protein 1-like
2.40184e-07	-2.52606	0.455	0.981	0.00452411	3	Lgals1	lectin, galactose binding, soluble 1	R-MMU-392499, R-MMU-597592, R-MMU-381426, R-MMU-8957275,
2.47342e-07	-1.70389	0.545	0.983	0.00465893	3	Pitpna	#N/A	#N/A
2.53069e-07	0.499261	0.273	0.021	0.00476681	3	Cgn	#N/A	#N/A
2.66136e-07	0.461936	0.364	0.037	0.00501294	3	Thbs3	thrombospondin 3	R-MMU-162582, R-MMU-186797, R-MMU-9006934,
2.69103e-07	0.394564	0.273	0.021	0.00506882	3	Plxnb1	plexin B1	R-MMU-1266738, R-MMU-162582, R-MMU-194315, R-MMU-9012999, R-MMU-9716542, R-MMU-422475, R-MMU-9675108, R-MMU-372790, R-MMU-388396, R-MMU-416482, R-MMU-373755, R-MMU-9013405, R-MMU-400685, R-MMU-416550, R-MMU-416572,
2.69172e-07	0.447833	0.455	0.058	0.00507013	3	Kank2	#N/A	#N/A
2.71262e-07	1.58237	1	0.577	0.00510949	3	Tob1	transducer of ErbB-2.1
2.79967e-07	0.315369	0.273	0.021	0.00527346	3	Armc9	#N/A	#N/A
2.81387e-07	-2.17147	0.636	0.981	0.00530021	3	Aprt	#N/A	#N/A
2.99401e-07	-2.56931	0.273	0.977	0.00563952	3	Cybb	cytochrome b-245, beta polypeptide	R-MMU-1280218, R-MMU-168256, R-MMU-168249, R-MMU-6798695, R-MMU-162582, R-MMU-194315, R-MMU-9012999, R-MMU-9716542, R-MMU-2262752, R-MMU-8953897, R-MMU-9013149, R-MMU-983169, R-MMU-9006934, R-MMU-195258, R-MMU-1236975, R-MMU-9711123, R-MMU-9013404, R-MMU-9013423, R-MMU-194138, R-MMU-4420097, R-MMU-3299685, R-MMU-1222556, R-MMU-1236973, R-MMU-5668599,
3.03545e-07	-2.54779	0.545	0.979	0.00571757	3	Lcp1	lymphocyte cytosolic protein 1
3.07816e-07	0.439437	0.455	0.058	0.00579803	3	Msi2	#N/A	#N/A
3.13735e-07	-2.51158	0.455	0.988	0.00590952	3	Ctss	cathepsin S	, R-MMU-1280218, R-MMU-168256, R-MMU-168249, R-MMU-6798695, R-MMU-2132295, R-MMU-1474244, R-MMU-1474290, R-MMU-2022090, R-MMU-1474228, R-MMU-168898, R-MMU-1679131
3.1385e-07	0.850315	0.636	0.122	0.00591168	3	Mettl26	#N/A	#N/A
3.14935e-07	-2.02939	0.545	0.99	0.00593211	3	Sh3bgrl	SH3-binding domain glutamic acid-rich protein like
3.16097e-07	-2.1091	1	1	0.00595401	3	Fth1	ferritin heavy polypeptide 1	R-MMU-168256, R-MMU-168249, R-MMU-5653656, R-MMU-6798695, R-MMU-199991, R-MMU-382551, R-MMU-199992, R-MMU-432722, R-MMU-917937,
3.16881e-07	0.295028	0.273	0.021	0.00596877	3	P3h3	prolyl 3-hydroxylase 3	R-MMU-1474244, R-MMU-1474290, R-MMU-1650814,
3.30499e-07	0.333906	0.273	0.021	0.00622529	3	Itm2a	integral membrane protein 2A
3.44777e-07	-2.1588	0.545	0.979	0.00649422	3	Nceh1	neutral cholesterol ester hydrolase 1	R-MMU-382551, R-MMU-174824, R-MMU-8964038, R-MMU-8964043,
3.54377e-07	-2.87721	0.364	0.961	0.00667505	3	Clec4n	C-type lectin domain family 4, member n	R-MMU-168256, R-MMU-168249, R-MMU-6798695, R-MMU-5621481, R-MMU-5621480,
3.60783e-07	1.2906	1	1	0.00679571	3	Rpl21	#N/A	#N/A
3.63406e-07	0.828967	0.455	0.064	0.00684512	3	Acoxl	acyl-Coenzyme A oxidase-like	R-MMU-1430728, R-MMU-556833, R-MMU-8978868, R-MMU-390918, R-MMU-389887
3.78461e-07	-3.09744	0.182	0.965	0.00712869	3	Clec7a	C-type lectin domain family 7, member a	, R-MMU-168256, R-MMU-168249, R-MMU-5607764, R-MMU-5621481
3.83637e-07	-2.76714	0.273	0.975	0.00722619	3	Tnfaip2	tumor necrosis factor, alpha-induced protein 2
3.88874e-07	0.324175	0.273	0.021	0.00732482	3	Scnn1g	sodium channel, nonvoltage-gated 1 gamma	R-MMU-382551, R-MMU-2672351, R-MMU-983712
3.98846e-07	-2.67656	0.182	0.925	0.00751266	3	Abcg1	ATP binding cassette subfamily G member 1	, R-MMU-382551, R-MMU-382556, R-MMU-174824, R-MMU-8963899, R-MMU-1369062, R-MMU-8964058
3.99231e-07	-2.00707	0.182	0.961	0.00751991	3	Emp3	epithelial membrane protein 3
4.38669e-07	1.14296	1	0.676	0.00826277	3	Map1lc3a	#N/A	#N/A
4.62681e-07	0.782263	0.636	0.118	0.00871505	3	Kdm5b	lysine (K)-specific demethylase 5B	R-MMU-212436, R-MMU-73857, R-MMU-74160, R-MMU-3247509, R-MMU-4839726, R-MMU-8864260, R-MMU-3214842, R-MMU-8866911
4.85505e-07	0.989802	0.909	0.282	0.00914496	3	Gt(ROSA)26Sor	#N/A	#N/A
5.02809e-07	1.58208	1	0.751	0.00947092	3	Mtch1	#N/A	#N/A
5.18948e-07	-2.44069	0.182	0.95	0.00977491	3	Lsp1	lymphocyte specific 1
5.37183e-07	-1.41711	1	1	0.0101184	3	Anxa5	#N/A	#N/A
5.47293e-07	0.433867	0.455	0.06	0.0103088	3	Rida	#N/A	#N/A
5.89485e-07	-2.46238	0.727	0.994	0.0111035	3	Psap	prosaposin	, R-MMU-168256, R-MMU-109582, R-MMU-168249, R-MMU-1430728, R-MMU-556833, R-MMU-6798695, R-MMU-114608, R-MMU-162582, R-MMU-76002, R-MMU-76005, R-MMU-372790, R-MMU-388396, R-MMU-418594, R-MMU-373076, R-MMU-375276, R-MMU-500792, R-MMU-428157, R-MMU-1660662
6.11535e-07	0.770782	0.636	0.127	0.0115189	3	Map4k3	#N/A	#N/A
6.1484e-07	-2.23057	0.182	0.954	0.0115811	3	Itgb2	integrin beta 2
6.21727e-07	-1.941	0.455	0.977	0.0117109	3	Sirpa	signal-regulatory protein alpha	, R-MMU-168256, R-MMU-109582, R-MMU-168249, R-MMU-202733, R-MMU-1500931, R-MMU-2172127, R-MMU-391160, R-MMU-6798695
6.34308e-07	0.709745	0.727	0.158	0.0119478	3	Cnn2	calponin 2	R-MMU-168256, R-MMU-168249, R-MMU-6798695,
6.73534e-07	-2.14128	0.727	0.992	0.0126867	3	Slc6a6	solute carrier family 6 (neurotransmitter transporter, taurine), member 6	R-MMU-382551, R-MMU-425393, R-MMU-425407, R-MMU-425366, R-MMU-442660, R-MMU-352230,
6.83741e-07	0.414904	0.273	0.023	0.0128789	3	Gm8801	#N/A	#N/A
6.89595e-07	-2.2702	0.636	0.979	0.0129892	3	Msrb1	methionine sulfoxide reductase B1	R-MMU-392499, R-MMU-5676934
6.90026e-07	1.2587	0.727	0.18	0.0129973	3	Avpi1	#N/A	#N/A
6.91185e-07	0.847015	0.727	0.156	0.0130192	3	Pbx1	pre B cell leukemia homeobox 1
6.97362e-07	0.363169	0.364	0.039	0.0131355	3	4921531C22Rik	#N/A	NA
6.97375e-07	0.294259	0.364	0.039	0.0131358	3	LOC115488051	#N/A	NA
7.24602e-07	0.411981	0.273	0.023	0.0136486	3	Rilpl1	#N/A	#N/A
7.35628e-07	-2.13012	0.636	0.988	0.0138563	3	S100a10	S100 calcium binding protein A10 (calpactin)	R-MMU-109582, R-MMU-75205
7.39157e-07	0.968491	0.818	0.23	0.0139228	3	Galk1	#N/A	#N/A
7.59444e-07	-2.44776	0.182	0.94	0.0143049	3	Alox5ap	arachidonate 5-lipoxygenase activating protein	R-MMU-1430728, R-MMU-2142691, R-MMU-2142753, R-MMU-556833, R-MMU-8978868, R-MMU-9018678, R-MMU-2142688, R-MMU-2142700,
7.78261e-07	0.646103	0.364	0.041	0.0146593	3	Sesn3	#N/A	#N/A
7.95588e-07	2.19359	0.727	0.187	0.0149857	3	Apoc1	apolipoprotein C-I	R-MMU-382551, R-MMU-174824, R-MMU-8866423, R-MMU-8963898, R-MMU-8964043, R-MMU-8964046,
8.16469e-07	1.79087	1	0.548	0.015379	3	Ppp1r15a	protein phosphatase 1, regulatory subunit 15A
8.42984e-07	0.315369	0.273	0.023	0.0158784	3	Fam222a	#N/A	#N/A
8.42984e-07	0.315369	0.273	0.023	0.0158784	3	LOC115486904	#N/A	#N/A
8.45453e-07	0.484791	0.273	0.023	0.015925	3	Efna1	ephrin A1	R-MMU-1266738, R-MMU-422475, R-MMU-9675108, R-MMU-2682334, R-MMU-3928663, R-MMU-3928665,
8.73491e-07	-2.30451	0.455	0.979	0.0164531	3	Cotl1	coactosin-like 1 (Dictyostelium)	R-MMU-168256, R-MMU-168249, R-MMU-6798695,
8.81918e-07	-2.18409	0.455	0.988	0.0166118	3	Tyrobp	TYRO protein tyrosine kinase binding protein	, R-MMU-168256, R-MMU-168249, R-MMU-1266738, R-MMU-1500931, R-MMU-2172127, R-MMU-391160, R-MMU-6798695, R-MMU-422475, R-MMU-9675108, R-MMU-2424491, R-MMU-373755, R-MMU-416700
9.0932e-07	0.968491	0.727	0.172	0.017128	3	Chd3	chromodomain helicase DNA binding protein 3	R-MMU-212436, R-MMU-73857, R-MMU-74160, R-MMU-162582, R-MMU-3700989, R-MMU-5633007, R-MMU-3247509, R-MMU-4839726, R-MMU-3214815, R-MMU-1257604, R-MMU-6804758, R-MMU-6807070, R-MMU-73762, R-MMU-73854, R-MMU-73864, R-MMU-8943724, R-MMU-9006925,
9.73261e-07	-1.87233	0.182	0.927	0.0183323	3	Colgalt1	#N/A	#N/A
9.83859e-07	0.383068	0.273	0.023	0.018532	3	Ghr	growth hormone receptor	, R-MMU-168256, R-MMU-1280215, R-MMU-1170546, R-MMU-982772
9.8503e-07	-2.28263	1	0.994	0.018554	3	Ctsd	cathepsin D	R-MMU-1280218, R-MMU-168256, R-MMU-168249, R-MMU-392499, R-MMU-6798695, R-MMU-2132295, R-MMU-1474244, R-MMU-1442490, R-MMU-1474228, R-MMU-2022377, R-MMU-2980736,
9.94062e-07	-1.83748	0.182	0.934	0.0187242	3	Gsto1	glutathione S-transferase omega 1	R-MMU-1430728, R-MMU-211859, R-MMU-156580, R-MMU-196854, R-MMU-196849, R-MMU-156590, R-MMU-156581, R-MMU-196836,
1.00175e-06	-2.024	0.727	0.992	0.0188689	3	Lgals3	lectin, galactose binding, soluble 3
1.00251e-06	-2.11842	0.364	0.985	0.0188833	3	Fxyd5	FXYD domain-containing ion transport regulator 5
1.02812e-06	-1.84007	0.818	0.992	0.0193656	3	Lmna	lamin A
1.04147e-06	-0.657524	0.273	0.023	0.0196171	3	Retnla	resistin like alpha
1.05456e-06	0.775898	0.636	0.133	0.0198638	3	Maml3	#N/A	#N/A
1.07256e-06	-1.60994	0.455	0.938	0.0202027	3	Ywhag	#N/A	#N/A
1.079e-06	1.25308	1	0.936	0.0203241	3	Bsg	basigin	R-MMU-109582, R-MMU-202733, R-MMU-1430728, R-MMU-382551, R-MMU-425407, R-MMU-1474244, R-MMU-216083, R-MMU-1428517, R-MMU-1474228, R-MMU-425366, R-MMU-70268, R-MMU-71406, R-MMU-210991, R-MMU-433692,
1.13823e-06	0.365995	0.364	0.041	0.0214397	3	Rfx3	regulatory factor X, 3 (influences HLA class II expression)
1.14515e-06	1.12651	1	0.517	0.02157	3	Snhg8	#N/A	#N/A
1.18599e-06	1.54853	0.818	0.332	0.0223392	3	Fdps	#N/A	#N/A
1.18788e-06	0.260813	0.273	0.023	0.022375	3	Fgf18	fibroblast growth factor 18	, R-MMU-162582, R-MMU-5673001, R-MMU-5683057, R-MMU-5684996, R-MMU-9006934, R-MMU-1257604, R-MMU-9006925, R-MMU-199418, R-MMU-6811558, R-MMU-190236, R-MMU-5654727, R-MMU-5654732, R-MMU-5654733, R-MMU-5654736, R-MMU-5654738, R-MMU-5654741, R-MMU-5654743, R-MMU-109704, R-MMU-112399, R-MMU-2404192, R-MMU-2428924, R-MMU-2428928, R-MMU-74751, R-MMU-74752, R-MMU-190241, R-MMU-5654221, R-MMU-5654695, R-…
1.22522e-06	-1.62438	0.545	0.963	0.0230782	3	Lyn	LYN proto-oncogene, Src family tyrosine kinase	R-MMU-1280218, R-MMU-168256, R-MMU-388841, R-MMU-109582, R-MMU-168249, R-MMU-202733, R-MMU-2029480, R-MMU-2029481, R-MMU-2454202, R-MMU-2730905, R-MMU-2871796, R-MMU-2871809, R-MMU-2871837, R-MMU-5690714, R-MMU-983705, R-MMU-1266738, R-MMU-162582, R-MMU-76002, R-MMU-1640170, R-MMU-69278, R-MMU-422475, R-MMU-9675108, R-MMU-9006934, R-MMU-5621481, R-MMU-2682334, R-MMU-3928662, R-MMU-1433557, R-MMU-…
1.24488e-06	-1.55596	0.727	0.996	0.0234486	3	Actr2	#N/A	#N/A
1.24732e-06	1.13153	0.636	0.141	0.0234945	3	Cbx4	chromobox 4	R-MMU-212436, R-MMU-73857, R-MMU-74160, R-MMU-8878171, R-MMU-8939243, R-MMU-392499, R-MMU-162582, R-MMU-597592, R-MMU-2262752, R-MMU-2990846, R-MMU-3108214, R-MMU-3108232, R-MMU-4551638, R-MMU-4570464, R-MMU-8953897, R-MMU-2559583, R-MMU-1257604, R-MMU-6807070, R-MMU-8943724, R-MMU-9006925, R-MMU-3899300, R-MMU-2559580
1.28841e-06	-1.90882	0.182	0.89	0.0242686	3	Apbb1ip	amyloid beta (A4) precursor protein-binding, family B, member 1 interacting protein	R-MMU-109582, R-MMU-162582, R-MMU-76002, R-MMU-5673001, R-MMU-5683057, R-MMU-5684996, R-MMU-5674135, R-MMU-354192, R-MMU-354194, R-MMU-372708, R-MMU-76009
1.30696e-06	1.41891	0.909	0.326	0.0246179	3	Bex3	brain expressed X-linked 3	R-MMU-162582, R-MMU-193704, R-MMU-204998, R-MMU-73887, R-MMU-205025
1.3147e-06	0.842593	0.636	0.143	0.0247637	3	Cdc42bpa	#N/A	#N/A
1.33466e-06	1.36946	0.909	0.373	0.0251396	3	Nrp1	neuropilin 1	R-MMU-1266738, R-MMU-162582, R-MMU-373760, R-MMU-422475, R-MMU-9675108, R-MMU-9006934, R-MMU-445144, R-MMU-194138, R-MMU-373755, R-MMU-399956, R-MMU-399954, R-MMU-399955, R-MMU-194306
1.39257e-06	0.422791	0.455	0.064	0.0262304	3	Acsl3	#N/A	#N/A
1.45983e-06	1.74864	0.909	0.485	0.0274973	3	Anxa3	annexin A3
1.52747e-06	0.387369	0.364	0.041	0.0287714	3	Myo1b	myosin IB
1.53691e-06	-1.98907	0.273	0.961	0.0289493	3	Lrp1	low density lipoprotein receptor-related protein 1
1.54596e-06	-1.81098	0.091	0.867	0.0291197	3	Samd8	#N/A	#N/A
1.57052e-06	0.841427	0.545	0.104	0.0295823	3	Bphl	#N/A	#N/A
1.59432e-06	-2.01626	0.273	0.983	0.0300306	3	Rab8b	#N/A	#N/A
1.62061e-06	-1.62594	0.909	0.996	0.0305258	3	Taldo1	transaldolase 1	, R-MMU-1430728, R-MMU-71387, R-MMU-163685, R-MMU-163754, R-MMU-71336
1.64321e-06	-1.327	0.727	0.996	0.0309515	3	Canx	#N/A	#N/A
1.66876e-06	-1.47324	0.818	1	0.0314329	3	Sdcbp	#N/A	#N/A
1.67758e-06	0.861001	0.636	0.139	0.0315989	3	Tdp2	tyrosyl-DNA phosphodiesterase 2	R-MMU-73894, R-MMU-5693532, R-MMU-5693571,
1.7324e-06	-1.78663	0.364	0.936	0.0326315	3	Gpr137b	#N/A	#N/A
1.74994e-06	-2.95715	0.182	0.915	0.0329619	3	Plet1	placenta expressed transcript 1	R-MMU-392499, R-MMU-163125, R-MMU-597592
1.75642e-06	1.15578	0.818	0.245	0.0330839	3	Dcxr	dicarbonyl L-xylulose reductase	, R-MMU-1430728, R-MMU-71387, R-MMU-5661270
1.82223e-06	0.777347	0.727	0.178	0.0343235	3	Ccnyl1	#N/A	#N/A
1.8345e-06	-1.84771	0.545	0.967	0.0345546	3	Rilpl2	Rab interacting lysosomal protein-like 2
1.84676e-06	0.433867	0.364	0.044	0.0347855	3	Palld	palladin, cytoskeletal associated protein
1.87387e-06	0.50509	0.273	0.025	0.0352963	3	2700038G22Rik	#N/A	#N/A
1.87405e-06	1.762	1	0.564	0.0352996	3	Phlda1	pleckstrin homology like domain, family A, member 1	R-MMU-1640170, R-MMU-69278, R-MMU-453274, R-MMU-69275, R-MMU-8854521
1.87505e-06	1.11295	0.545	0.108	0.0353184	3	Tmem42	#N/A	#N/A
1.87892e-06	-1.55173	0.182	0.89	0.0353913	3	Map7d1	#N/A	#N/A
2.03194e-06	-1.73816	0.455	0.967	0.0382736	3	Arhgdib	Rho, GDP dissociation inhibitor (GDI) beta	R-MMU-162582, R-MMU-194315, R-MMU-8980692, R-MMU-9012999, R-MMU-9716542, R-MMU-9013148, R-MMU-9013149, R-MMU-9013408, R-MMU-9013407, R-MMU-9013423,
2.05519e-06	-2.01206	0.909	0.981	0.0387115	3	Cd44	CD44 antigen
2.123e-06	-1.61327	1	0.996	0.0399889	3	Cyba	cytochrome b-245, alpha polypeptide	R-MMU-1280218, R-MMU-168256, R-MMU-168249, R-MMU-6798695, R-MMU-162582, R-MMU-194315, R-MMU-9012999, R-MMU-9716542, R-MMU-2262752, R-MMU-8953897, R-MMU-9013148, R-MMU-9013149, R-MMU-983169, R-MMU-9006934, R-MMU-195258, R-MMU-1236975, R-MMU-9711123, R-MMU-9013404, R-MMU-9013423, R-MMU-194138, R-MMU-4420097, R-MMU-3299685, R-MMU-1222556, R-MMU-1236973, R-MMU-5668599
2.13452e-06	-1.9814	0.727	0.992	0.0402058	3	Myh9	myosin, heavy polypeptide 9, non-muscle	R-MMU-168256, R-MMU-168249, R-MMU-2029480, R-MMU-2029482, R-MMU-162582, R-MMU-194315, R-MMU-9716542, R-MMU-195258, R-MMU-5627123,
2.20441e-06	-1.43609	1	0.998	0.0415222	3	Arpc2	#N/A	#N/A
2.22988e-06	0.612155	0.545	0.093	0.0420021	3	Nr4a3	nuclear receptor subfamily 4, group A, member 3	R-MMU-212436, R-MMU-73857, R-MMU-74160, R-MMU-383280,
2.23596e-06	-2.18558	0.273	0.909	0.0421165	3	Abcc5	ATP-binding cassette, sub-family C (CFTR/MRP), member 5	R-MMU-1430728, R-MMU-71387, R-MMU-382551, R-MMU-1630316, R-MMU-382556, R-MMU-2142845, R-MMU-2142850,
2.24202e-06	0.400346	0.273	0.025	0.0422306	3	Rhbdf1	#N/A	#N/A
2.28101e-06	-1.7238	0.273	0.915	0.0429651	3	Syk	spleen tyrosine kinase	R-MMU-1280218, R-MMU-168256, R-MMU-109582, R-MMU-168249, R-MMU-2029480, R-MMU-2029481, R-MMU-2029482, R-MMU-2029485, R-MMU-2454202, R-MMU-2730905, R-MMU-2871796, R-MMU-2871809, R-MMU-983695, R-MMU-983705, R-MMU-2172127, R-MMU-162582, R-MMU-76002, R-MMU-5621481, R-MMU-2424491, R-MMU-1280215, R-MMU-449147, R-MMU-114604, R-MMU-354192, R-MMU-76009, R-MMU-451927, R-MMU-512988, R-MMU-912631, R-MMU-9607…
2.2918e-06	1.44988	1	0.9	0.0431684	3	Srsf7	#N/A	#N/A
2.32439e-06	-1.47886	0.364	0.917	0.0437823	3	Shisa5	shisa family member 5	R-MMU-392499, R-MMU-597592, R-MMU-381426, R-MMU-8957275,
2.32504e-06	0.479043	0.273	0.025	0.0437944	3	Myh10	myosin, heavy polypeptide 10, non-muscle	R-MMU-162582, R-MMU-194315, R-MMU-9716542, R-MMU-195258, R-MMU-5627123,
2.32777e-06	-1.34996	0.727	0.99	0.0438459	3	Abracl	#N/A	#N/A
2.4219e-06	0.603353	0.545	0.098	0.0456189	3	Lrrk2	leucine-rich repeat kinase 2	R-MMU-162582, R-MMU-8848021, R-MMU-9006927, R-MMU-8857538
2.44564e-06	0.309528	0.273	0.025	0.0460661	3	Ift81	#N/A	#N/A
2.45258e-06	0.725537	0.273	0.025	0.0461967	3	Ccn2	cellular communication network factor 2
2.46571e-06	-1.97799	0.364	0.961	0.0464441	3	Csf2rb	colony stimulating factor 2 receptor, beta, low-affinity (granulocyte-macrophage)
2.65074e-06	0.360348	0.364	0.044	0.0499293	3	Pard3b	#N/A	#N/A
2.65854e-06	0.6609	0.636	0.133	0.0500762	3	Btg3	BTG anti-proliferation factor 3
2.69045e-06	1.17987	1	0.519	0.0506774	3	Acsl5	#N/A	#N/A
2.75544e-06	0.984344	0.727	0.195	0.0519014	3	Tvp23b	#N/A	#N/A
2.84502e-06	0.670718	0.455	0.073	0.0535888	3	Ccdc126	#N/A	#N/A
2.84544e-06	-2.3348	0.909	0.99	0.0535966	3	Cd9	CD9 antigen	R-MMU-109582, R-MMU-114608, R-MMU-76002, R-MMU-76005, R-MMU-1187000, R-MMU-1474165, R-MMU-1300645
2.86496e-06	0.420035	0.455	0.068	0.0539643	3	Dbp	#N/A	#N/A
2.89062e-06	-1.58126	0.364	0.936	0.0544477	3	Cd53	CD53 antigen	R-MMU-168256, R-MMU-168249, R-MMU-6798695
3.02338e-06	-1.75251	0.273	0.896	0.0569484	3	Itpripl2	#N/A	#N/A
3.03703e-06	-1.28699	0.818	1	0.0572056	3	Cdc42	#N/A	#N/A
3.12317e-06	1.09477	0.818	0.272	0.0588281	3	Ppa2	#N/A	#N/A
3.18997e-06	0.383068	0.364	0.046	0.0600863	3	LOC102638888	#N/A	#N/A
3.20026e-06	-1.67345	0.182	0.867	0.0602801	3	Fmnl1	formin-like 1	R-MMU-162582, R-MMU-194315, R-MMU-9012999, R-MMU-9716542, R-MMU-9013148, R-MMU-9013149, R-MMU-195258, R-MMU-5663220,
3.42083e-06	-1.30607	0.909	0.998	0.0644348	3	Atp6v0e	#N/A	#N/A
3.46028e-06	-1.25859	0.909	1	0.0651778	3	Ywhaz	#N/A	#N/A
3.55551e-06	-3.09721	0.273	0.963	0.0669715	3	Ccl6	chemokine (C-C motif) ligand 6	R-MMU-162582, R-MMU-372790, R-MMU-388396, R-MMU-416476, R-MMU-418594, R-MMU-373076, R-MMU-375276, R-MMU-444473, R-MMU-500792
3.60112e-06	-1.83082	0.909	0.988	0.0678307	3	Creg1	cellular repressor of E1A-stimulated genes 1	R-MMU-168256, R-MMU-168249, R-MMU-6798695,
3.60407e-06	-1.70641	0.455	0.938	0.0678862	3	Capg	capping protein (actin filament), gelsolin-like
3.61064e-06	-2.65314	0.182	0.902	0.06801	3	Ear2	eosinophil-associated, ribonuclease A family, member 2	R-MMU-168256, R-MMU-168249, R-MMU-6798695
3.85638e-06	1.24184	0.818	0.29	0.0726388	3	Pgs1	#N/A	#N/A
3.8752e-06	-2.26193	0.091	0.836	0.0729934	3	Olr1	oxidized low density lipoprotein (lectin-like) receptor 1	R-MMU-168256, R-MMU-109582, R-MMU-168249, R-MMU-202733, R-MMU-6798695,
4.02352e-06	2.12442	0.818	0.398	0.0757871	3	Fasn	fatty acid synthase	R-MMU-1430728, R-MMU-556833, R-MMU-8978868, R-MMU-75105, R-MMU-196854, R-MMU-196849, R-MMU-163685, R-MMU-163765, R-MMU-199220,
4.02594e-06	0.540921	0.364	0.048	0.0758326	3	Pacsin3	#N/A	#N/A
4.08161e-06	-1.64018	0.091	0.838	0.0768811	3	Arhgap30	Rho GTPase activating protein 30
4.13849e-06	0.999501	0.455	0.081	0.0779526	3	Rac3	#N/A	#N/A
4.26508e-06	-1.69946	0.182	0.929	0.080337	3	Csf2ra	colony stimulating factor 2 receptor, alpha, low-affinity (granulocyte-macrophage)	R-MMU-168256, R-MMU-392499, R-MMU-162582, R-MMU-5673001, R-MMU-5683057, R-MMU-5684996, R-MMU-1280215, R-MMU-449147, R-MMU-5683826, R-MMU-451927, R-MMU-512988, R-MMU-912526
4.42904e-06	1.26565	0.909	0.436	0.0834254	3	Emb	embigin	, R-MMU-382551, R-MMU-425407, R-MMU-425366, R-MMU-433692
4.47613e-06	0.538106	0.364	0.048	0.0843124	3	Nradd	#N/A	#N/A
4.50002e-06	-1.31679	0.818	0.998	0.0847624	3	Rac1	#N/A	#N/A
4.51327e-06	1.0205	0.818	0.27	0.085012	3	Jund	#N/A	#N/A
4.5499e-06	-1.82511	0.545	0.932	0.085702	3	Tgfbi	transforming growth factor, beta induced
4.83715e-06	-1.89891	0.273	0.923	0.0911125	3	Slc15a3	solute carrier family 15, member 3	R-MMU-382551, R-MMU-425393, R-MMU-425407, R-MMU-427975
4.92043e-06	-1.71504	0.182	0.88	0.0926812	3	Itgal	integrin alpha L	, R-MMU-1280218, R-MMU-168256, R-MMU-198933, R-MMU-109582, R-MMU-168249, R-MMU-202733, R-MMU-6798695, R-MMU-1474244, R-MMU-216083
5.09197e-06	0.991506	0.636	0.16	0.0959123	3	Prps2	#N/A	#N/A
5.09772e-06	-1.63837	0.273	0.932	0.0960206	3	Ncf2	neutrophil cytosolic factor 2	R-MMU-1280218, R-MMU-168256, R-MMU-168249, R-MMU-162582, R-MMU-194315, R-MMU-9012999, R-MMU-9716542, R-MMU-2262752, R-MMU-8953897, R-MMU-9013149, R-MMU-983169, R-MMU-9006934, R-MMU-195258, R-MMU-1236975, R-MMU-9711123, R-MMU-9013404, R-MMU-9013423, R-MMU-194138, R-MMU-4420097, R-MMU-3299685, R-MMU-1222556, R-MMU-1236973, R-MMU-5668599,
5.14224e-06	-1.92285	0.455	0.99	0.0968592	3	Fcer1g	Fc receptor, IgE, high affinity I, gamma polypeptide	R-MMU-168256, R-MMU-109582, R-MMU-168249, R-MMU-202733, R-MMU-2454202, R-MMU-2730905, R-MMU-2871796, R-MMU-2871809, R-MMU-2871837, R-MMU-6798695, R-MMU-76002, R-MMU-5621481, R-MMU-114604, R-MMU-75892, R-MMU-5621480,
5.14374e-06	-1.69352	0.364	0.973	0.0968876	3	Cd68	CD68 antigen	R-MMU-168256, R-MMU-168249, R-MMU-6798695,
5.17527e-06	-2.35765	0.364	0.948	0.0974814	3	Slc7a11	solute carrier family 7 (cationic amino acid transporter, y+ system), member 11	, R-MMU-109582, R-MMU-202733, R-MMU-382551, R-MMU-425393, R-MMU-425407, R-MMU-210991, R-MMU-352230
5.18624e-06	1.39818	0.818	0.313	0.0976881	3	Scd2	stearoyl-Coenzyme A desaturase 2	R-MMU-1430728, R-MMU-556833, R-MMU-8978868, R-MMU-75105,
5.38489e-06	0.324175	0.545	0.093	0.10143	3	Tmem37	transmembrane protein 37
5.80803e-06	1.06573	0.727	0.222	0.1094	3	Slc16a1	#N/A	#N/A
5.83439e-06	-1.29798	0.818	0.988	0.109896	3	Arpc4	#N/A	#N/A
5.88127e-06	1.39401	0.909	0.434	0.11078	3	Chchd10	coiled-coil-helix-coiled-coil-helix domain containing 10
5.89724e-06	-1.20402	0.909	1	0.11108	3	Ywhab	#N/A	#N/A
5.91569e-06	0.306616	0.273	0.027	0.111428	3	Gm37125	#N/A	#N/A
6.02726e-06	0.385934	0.273	0.027	0.11353	3	Ctnnal1	catenin (cadherin associated protein), alpha-like 1
6.07029e-06	0.371664	0.364	0.048	0.11434	3	Pitpnm2	#N/A	#N/A
6.15161e-06	-2.01822	0.091	0.822	0.115872	3	Slc7a2	solute carrier family 7 (cationic amino acid transporter, y+ system), member 2	R-MMU-382551, R-MMU-425393, R-MMU-425407, R-MMU-352230,
6.18622e-06	-1.73945	0.273	0.9	0.116524	3	Axl	AXL receptor tyrosine kinase	R-MMU-162582, R-MMU-9006934, R-MMU-194138, R-MMU-4420097,
6.21929e-06	0.295028	0.273	0.027	0.117146	3	Slc7a5	#N/A	#N/A
6.2922e-06	-1.16125	1	1	0.11852	3	Pfn1	profilin 1	R-MMU-1266738, R-MMU-162582, R-MMU-194315, R-MMU-9716542, R-MMU-422475, R-MMU-9675108, R-MMU-195721, R-MMU-3858494, R-MMU-4086400, R-MMU-195258, R-MMU-5663220, R-MMU-376176,
6.56586e-06	-1.44472	0.545	0.925	0.123675	3	Tgfb1	#N/A	#N/A
6.60938e-06	-1.15125	0.909	1	0.124494	3	Gnai2	#N/A	#N/A
6.62716e-06	0.711991	0.455	0.079	0.124829	3	Dusp10	dual specificity phosphatase 10	, R-MMU-162582, R-MMU-5673001, R-MMU-5683057, R-MMU-5684996, R-MMU-5675221, R-MMU-112409
6.77589e-06	-1.31693	1	1	0.127631	3	Ftl1	ferritin light polypeptide 1
6.83342e-06	-1.27881	0.818	0.977	0.128714	3	Glud1	#N/A	#N/A
6.89778e-06	-1.72844	0.636	0.938	0.129927	3	Pld3	phospholipase D family, member 3	R-MMU-168256, R-MMU-168249, R-MMU-2029480, R-MMU-2029485,
6.92683e-06	0.841783	1	1	0.130474	3	Ubb	ubiquitin B	R-MMU-1280218, R-MMU-168256, R-MMU-202403, R-MMU-202424, R-MMU-168249, R-MMU-2454202, R-MMU-2871837, R-MMU-5653656, R-MMU-983705, R-MMU-212436, R-MMU-73857, R-MMU-74160, R-MMU-8878171, R-MMU-1266738, R-MMU-392499, R-MMU-8953854, R-MMU-162582, R-MMU-597592, R-MMU-1640170, R-MMU-2262752, R-MMU-2555396, R-MMU-68882, R-MMU-68886, R-MMU-69278, R-MMU-8953897, R-MMU-5673001, R-MMU-5683057, R-MMU-5684996…
7.04002e-06	-1.78296	0.273	0.969	0.132606	3	Ptprc	protein tyrosine phosphatase, receptor type, C	R-MMU-1280218, R-MMU-168256, R-MMU-202403, R-MMU-202427, R-MMU-168249, R-MMU-1266738, R-MMU-6798695, R-MMU-422475, R-MMU-9675108, R-MMU-373755, R-MMU-416700,
7.25683e-06	-1.09381	1	1	0.13669	3	Sem1	#N/A	#N/A
7.50049e-06	0.461936	0.364	0.05	0.141279	3	B230217C12Rik	#N/A	#N/A
7.60292e-06	0.507498	0.455	0.077	0.143209	3	Ssx2ip	#N/A	#N/A
7.93439e-06	0.958505	0.909	0.303	0.149452	3	Sord	#N/A	#N/A
8.17339e-06	1.35525	1	0.761	0.153954	3	Selenop	selenoprotein P	, R-MMU-109582, R-MMU-114608, R-MMU-76002, R-MMU-76005
8.17895e-06	0.570815	0.455	0.079	0.154059	3	H1f0	H1.0 linker histone	R-MMU-2262752, R-MMU-8953897, R-MMU-2559583, R-MMU-2559586, R-MMU-109581, R-MMU-5357801, R-MMU-75153, R-MMU-2559584, R-MMU-140342
8.19425e-06	-1.4042	0.636	0.996	0.154347	3	Msn	#N/A	#N/A
8.32176e-06	-1.38715	0.818	0.998	0.156749	3	Rnh1	#N/A	#N/A
8.50458e-06	1.0478	1	0.44	0.160192	3	Ifi27	interferon, alpha-inducible protein 27
8.51898e-06	0.683384	0.636	0.147	0.160463	3	Txlng	#N/A	#N/A
8.85595e-06	-1.64106	0.273	0.89	0.166811	3	Bcl2a1a	B cell leukemia/lymphoma 2 related protein A1a
8.86899e-06	-1.29709	0.818	0.994	0.167056	3	Ostf1	#N/A	#N/A
8.90138e-06	-1.56698	0.455	0.954	0.167666	3	Vat1	#N/A	#N/A
9.09856e-06	-1.55297	0.273	0.871	0.17138	3	Cttnbp2nl	#N/A	#N/A
9.27701e-06	-1.46541	0.545	0.913	0.174742	3	Snx10	sorting nexin 10
9.29069e-06	1.08422	0.727	0.226	0.174999	3	Nfia	nuclear factor I/A
9.30705e-06	-1.09389	0.909	0.998	0.175308	3	Chmp4b	#N/A	#N/A
9.47949e-06	0.374506	0.364	0.05	0.178556	3	Ccl27a	#N/A	#N/A
9.57991e-06	-1.79447	0.364	0.894	0.180447	3	Sept9	#N/A	NA
9.63844e-06	-1.1126	1	0.998	0.18155	3	Capzb	#N/A	#N/A
1.00322e-05	2.56746	0.727	0.261	0.188966	3	Tnfrsf12a	tumor necrosis factor receptor superfamily, member 12a	R-MMU-168256, R-MMU-1280215, R-MMU-5668541, R-MMU-5676594,
1.01538e-05	-1.92181	0.273	0.99	0.191258	3	Zeb2	zinc finger E-box binding homeobox 2
1.03236e-05	0.532492	0.364	0.052	0.194454	3	Csad	#N/A	#N/A
1.05651e-05	0.580919	0.273	0.029	0.199003	3	Mir17hg	#N/A	#N/A
1.06464e-05	-1.58347	0.545	0.944	0.200536	3	Gsr	glutathione reductase	R-MMU-212436, R-MMU-73857, R-MMU-74160, R-MMU-1430728, R-MMU-2262752, R-MMU-8953897, R-MMU-3700989, R-MMU-15869, R-MMU-9711123, R-MMU-5628897, R-MMU-499943, R-MMU-3299685
1.09226e-05	0.729431	0.545	0.122	0.205737	3	Ro60	#N/A	#N/A
1.09452e-05	0.507498	0.455	0.079	0.206163	3	Rab13	#N/A	#N/A
1.09875e-05	0.425552	0.455	0.077	0.206961	3	Polg	#N/A	#N/A
1.1223e-05	-1.54914	0.182	0.838	0.211397	3	Ccny	#N/A	#N/A
1.12544e-05	0.487673	0.273	0.029	0.211988	3	Pfn2	#N/A	#N/A
1.17271e-05	0.918638	1	0.967	0.220891	3	Ppib	#N/A	#N/A
1.20413e-05	-1.21832	0.909	0.998	0.226811	3	Aldoa	#N/A	#N/A
1.21288e-05	-1.75958	0.273	0.915	0.228458	3	Coro1a	coronin, actin binding protein 1A
1.23222e-05	0.306616	0.273	0.029	0.232102	3	Scrn2	#N/A	#N/A
1.26455e-05	-1.28936	0.636	0.942	0.238191	3	Larp4b	#N/A	#N/A
1.27173e-05	0.757851	0.636	0.156	0.239542	3	Ctdspl	CTD (carboxy-terminal domain, RNA polymerase II, polypeptide A) small phosphatase-like
1.29059e-05	-1.86997	0.182	0.888	0.243096	3	Klhdc4	kelch domain containing 4
1.29826e-05	-2.06436	0.273	0.907	0.244541	3	Atp6v0d2	ATPase, H+ transporting, lysosomal V0 subunit D2	R-MMU-168256, R-MMU-168249, R-MMU-162582, R-MMU-2262752, R-MMU-8953897, R-MMU-382551, R-MMU-9639288, R-MMU-9711097, R-MMU-9006934, R-MMU-983712, R-MMU-917937, R-MMU-74752, R-MMU-1222556, R-MMU-77387, R-MMU-917977,
1.33646e-05	-1.62987	0.273	0.921	0.251736	3	Bcl2a1d	B cell leukemia/lymphoma 2 related protein A1d
1.33945e-05	-1.21387	0.818	0.975	0.252298	3	Ywhah	tyrosine 3-monooxygenase/tryptophan 5-monooxygenase activation protein, eta polypeptide	R-MMU-212436, R-MMU-73857, R-MMU-74160, R-MMU-162582, R-MMU-194315, R-MMU-9716542, R-MMU-1640170, R-MMU-3700989, R-MMU-69620, R-MMU-195258, R-MMU-5625740, R-MMU-5628897, R-MMU-109581, R-MMU-5357801, R-MMU-109606, R-MMU-69473, R-MMU-69481, R-MMU-114452, R-MMU-111447, R-MMU-75035
1.34175e-05	1.03261	0.818	0.299	0.252732	3	Pafah1b3	#N/A	#N/A
1.35388e-05	0.295028	0.273	0.029	0.255018	3	Nat8f1	#N/A	#N/A
1.35998e-05	1.02719	1	0.624	0.256167	3	Wls	#N/A	#N/A
1.37784e-05	-1.30946	1	1	0.259531	3	LOC100862446	#N/A	NA
1.38135e-05	-1.11502	0.909	0.994	0.260191	3	Bzw1	#N/A	#N/A
1.382e-05	1.20143	0.818	0.334	0.260313	3	Swt1	#N/A	#N/A
1.40362e-05	-1.52167	0.273	0.896	0.264386	3	Dock10	dedicator of cytokinesis 10
1.40512e-05	-1.93981	0.636	0.942	0.264668	3	Zfp36l2	zinc finger protein 36, C3H type-like 2
1.41876e-05	0.286398	0.273	0.029	0.267238	3	Slco4a1	solute carrier organic anion transporter family, member 4a1	R-MMU-382551, R-MMU-425407, R-MMU-425397, R-MMU-879518
1.48649e-05	0.257998	0.273	0.029	0.279995	3	Eng	endoglin
1.5138e-05	1.16737	1	0.801	0.28514	3	Jun	jun proto-oncogene	R-MMU-168256, R-MMU-168249, R-MMU-2454202, R-MMU-2871796, R-MMU-162582, R-MMU-2262752, R-MMU-8953897, R-MMU-2559583, R-MMU-1280215, R-MMU-8939211, R-MMU-9006931, R-MMU-9018519, R-MMU-449147, R-MMU-2559580, R-MMU-168898, R-MMU-166016, R-MMU-166166, R-MMU-937061, R-MMU-166058, R-MMU-168138, R-MMU-168142, R-MMU-168164, R-MMU-168176, R-MMU-168179, R-MMU-168181, R-MMU-168188, R-MMU-181438, R-MMU-44842…
1.5174e-05	1.20412	1	0.936	0.285818	3	H2afj	#N/A	#N/A
1.52193e-05	-1.84575	0.455	0.942	0.28667	3	Bhlhe40	basic helix-loop-helix family, member e40
1.56521e-05	-1.84239	0.182	0.865	0.294824	3	Lilr4b	#N/A	NA
1.57635e-05	-2.31665	0.364	0.954	0.296922	3	Lpl	lipoprotein lipase	R-MMU-1430728, R-MMU-9709957, R-MMU-382551, R-MMU-196854, R-MMU-2187338, R-MMU-6806667, R-MMU-975634, R-MMU-174824, R-MMU-8963899, R-MMU-8963901, R-MMU-8963889
1.57924e-05	0.605988	0.545	0.114	0.297465	3	Tmed1	#N/A	#N/A
1.59209e-05	0.868156	1	0.994	0.299885	3	Dynll1	dynein light chain LC8-type 1	R-MMU-1280218, R-MMU-168256, R-MMU-168249, R-MMU-5653656, R-MMU-392499, R-MMU-6798695, R-MMU-162582, R-MMU-194315, R-MMU-9716542, R-MMU-597592, R-MMU-1640170, R-MMU-2262752, R-MMU-2555396, R-MMU-68882, R-MMU-68886, R-MMU-69278, R-MMU-8953897, R-MMU-453274, R-MMU-69275, R-MMU-199991, R-MMU-6811442, R-MMU-8856688, R-MMU-2132295, R-MMU-199977, R-MMU-446203, R-MMU-6807878, R-MMU-948021, R-MMU-2467813…
1.60901e-05	-1.2765	0.545	0.952	0.303073	3	Psma4	#N/A	#N/A
1.63099e-05	0.257998	0.273	0.029	0.307213	3	Tgfb1i1	transforming growth factor beta 1 induced transcript 1
1.64887e-05	-1.51275	0.545	0.965	0.310582	3	Kmt5a	#N/A	#N/A
1.66231e-05	0.363169	0.364	0.052	0.313112	3	Rab19	#N/A	#N/A
1.68817e-05	-1.33836	0.364	0.878	0.317983	3	Grk2	#N/A	#N/A
1.7256e-05	1.11242	0.636	0.191	0.325033	3	Idi1	#N/A	#N/A
1.73913e-05	0.677354	0.545	0.12	0.327583	3	Btbd2	#N/A	#N/A
1.79188e-05	0.656445	0.545	0.116	0.337518	3	Hspb11	#N/A	#N/A
1.80672e-05	-1.37267	0.182	0.884	0.340315	3	Hcls1	hematopoietic cell specific Lyn substrate 1
1.84579e-05	-1.47432	0.364	0.89	0.347673	3	Tcirg1	#N/A	#N/A
1.85075e-05	-1.61511	0.182	0.817	0.348608	3	Hvcn1	hydrogen voltage-gated channel 1	, R-MMU-168256, R-MMU-168249, R-MMU-6798695, R-MMU-1187000, R-MMU-1300642, R-MMU-1474165, R-MMU-1222556
1.92512e-05	0.976807	1	0.674	0.362615	3	Arid4b	AT rich interactive domain 4B (RBP1-like)	, R-MMU-3247509, R-MMU-4839726, R-MMU-3214815
1.99682e-05	0.689692	0.818	0.234	0.376121	3	Sgms1	#N/A	#N/A
2.00171e-05	-1.58948	0.273	0.863	0.377043	3	Lrp12	#N/A	#N/A
2.07014e-05	-1.91995	0.182	0.869	0.389931	3	LOC108167440	#N/A	NA
2.11104e-05	0.394564	0.273	0.031	0.397635	3	Plekhh3	#N/A	#N/A
2.1608e-05	-1.43163	0.455	0.929	0.407008	3	Prkcd	protein kinase C, delta	R-MMU-168256, R-MMU-109582, R-MMU-168249, R-MMU-2029480, R-MMU-2029485, R-MMU-8953854, R-MMU-6798695, R-MMU-162582, R-MMU-194315, R-MMU-76002, R-MMU-9716542, R-MMU-372790, R-MMU-388396, R-MMU-416476, R-MMU-9006934, R-MMU-195258, R-MMU-5607764, R-MMU-5621481, R-MMU-111885, R-MMU-112040, R-MMU-112043, R-MMU-418594, R-MMU-9006925, R-MMU-1280215, R-MMU-114508, R-MMU-194138, R-MMU-4420097, R-MMU-52189…
2.17145e-05	0.771527	1	0.998	0.409015	3	Gnas	GNAS (guanine nucleotide binding protein, alpha stimulating) complex locus	, R-MMU-109582, R-MMU-1430728, R-MMU-162582, R-MMU-382551, R-MMU-372790, R-MMU-388396, R-MMU-163685, R-MMU-422356, R-MMU-500792, R-MMU-418346, R-MMU-418555, R-MMU-381676, R-MMU-432040, R-MMU-445717, R-MMU-373080, R-MMU-420092, R-MMU-392851
2.24312e-05	-1.92901	0.273	0.934	0.422514	3	Bhlhe41	basic helix-loop-helix family, member e41
2.26996e-05	0.60046	0.636	0.158	0.427569	3	Aig1	#N/A	#N/A
2.27411e-05	0.394564	0.273	0.031	0.428352	3	Mlph	#N/A	#N/A
2.33722e-05	0.67585	0.545	0.12	0.44024	3	Vcl	vinculin	R-MMU-168256, R-MMU-109582, R-MMU-168249, R-MMU-6798695, R-MMU-114608, R-MMU-162582, R-MMU-76002, R-MMU-76005, R-MMU-5673001, R-MMU-5683057, R-MMU-5684996, R-MMU-397014, R-MMU-5674135, R-MMU-445355,
2.34443e-05	-1.09086	0.909	0.985	0.441597	3	Actr3	#N/A	#N/A
2.41314e-05	0.473318	0.273	0.031	0.454539	3	Trip6	thyroid hormone receptor interactor 6
2.42735e-05	0.525351	0.545	0.118	0.457215	3	Smpd1	#N/A	#N/A
2.43965e-05	0.365995	0.364	0.054	0.459533	3	Yipf2	#N/A	#N/A
2.46573e-05	1.21399	0.818	0.33	0.464446	3	Klf9	Kruppel-like factor 9
2.48396e-05	0.551638	0.545	0.114	0.467879	3	Gm12216	predicted gene 12216
2.52603e-05	-1.03538	1	1	0.475803	3	Tmsb4x	thymosin, beta 4, X chromosome	R-MMU-109582, R-MMU-114608, R-MMU-76002, R-MMU-76005
2.5551e-05	0.525351	0.545	0.118	0.481278	3	D030056L22Rik	#N/A	#N/A
2.55896e-05	-1.43716	0.636	0.95	0.482006	3	Cd302	#N/A	#N/A
2.7086e-05	1.99545	0.909	0.413	0.510191	3	Gadd45a	growth arrest and DNA-damage-inducible 45 alpha	R-MMU-212436, R-MMU-73857, R-MMU-74160, R-MMU-3700989, R-MMU-6791312, R-MMU-6804114,
2.80085e-05	-1.39642	0.455	0.942	0.527567	3	Zmiz1	#N/A	#N/A
2.80607e-05	0.35192	0.364	0.054	0.528551	3	Mapkbp1	#N/A	#N/A
2.83043e-05	1.05049	0.909	0.591	0.53314	3	Nenf	#N/A	#N/A
2.84856e-05	-0.869322	1	1	0.536554	3	Serf2	#N/A	#N/A
2.86046e-05	-1.52763	0.455	0.896	0.538796	3	Shtn1	shootin 1
2.87822e-05	-1.55273	0.455	0.917	0.542141	3	Ptpn12	protein tyrosine phosphatase, non-receptor type 12	R-MMU-162582, R-MMU-186797, R-MMU-9006934, R-MMU-177929, R-MMU-182971, R-MMU-1227986, R-MMU-1250196, R-MMU-8863795,
2.93053e-05	-1.38332	0.182	0.809	0.551994	3	Clec4a2	C-type lectin domain family 4, member a2
2.93121e-05	-1.4488	0.182	0.807	0.552122	3	Pik3r5	#N/A	#N/A
2.95605e-05	0.289269	0.273	0.031	0.556802	3	H2bc11	#N/A	#N/A
3.02539e-05	-1.44813	0.545	0.956	0.569862	3	Fnip2	#N/A	#N/A
3.0264e-05	1.17517	1	0.817	0.570053	3	Mgst1	microsomal glutathione S-transferase 1	R-MMU-168256, R-MMU-168249, R-MMU-1430728, R-MMU-211859, R-MMU-6798695, R-MMU-156580, R-MMU-156590, R-MMU-5423646,
3.04825e-05	0.477525	0.273	0.031	0.574169	3	Tead1	TEA domain family member 1
3.05195e-05	-1.4251	0.091	0.849	0.574865	3	Iqsec1	#N/A	#N/A
3.07451e-05	-1.36854	0.273	0.84	0.579116	3	Nck1	#N/A	#N/A
3.1014e-05	-1.29942	0.545	0.923	0.58418	3	Plgrkt	#N/A	#N/A
3.10746e-05	-1.4664	0.091	0.763	0.585321	3	Sh2d1b1	SH2 domain containing 1B1
3.13775e-05	1.10532	0.636	0.205	0.591026	3	Exosc7	#N/A	#N/A
3.14736e-05	-1.68308	0.364	0.959	0.592837	3	Mrc1	mannose receptor, C type 1	R-MMU-1280218, R-MMU-168256, R-MMU-983169, R-MMU-1236975, R-MMU-1236978
3.22601e-05	0.266459	0.273	0.031	0.607651	3	Dab2ip	disabled 2 interacting protein	R-MMU-162582, R-MMU-5673001, R-MMU-5683057, R-MMU-5684996, R-MMU-5658442,
3.30332e-05	-2.12271	0.091	0.761	0.622214	3	Mmp19	matrix metallopeptidase 19	, R-MMU-1474244, R-MMU-1474228
3.37123e-05	0.30778	0.273	0.031	0.635005	3	Scnn1a	sodium channel, nonvoltage-gated 1 alpha
3.37175e-05	0.40089	0.455	0.083	0.635103	3	Hyls1	#N/A	#N/A
3.38427e-05	-1.0146	1	1	0.637461	3	Clta	#N/A	#N/A
3.3944e-05	0.909744	0.909	0.417	0.63937	3	Phpt1	#N/A	#N/A
3.44541e-05	-1.62797	1	1	0.648978	3	Actb	actin, beta	R-MMU-168256, R-MMU-168249, R-MMU-2029480, R-MMU-2029482, R-MMU-5653656, R-MMU-74160, R-MMU-1266738, R-MMU-392499, R-MMU-1500931, R-MMU-162582, R-MMU-194315, R-MMU-9012999, R-MMU-9716542, R-MMU-597592, R-MMU-9035034, R-MMU-5673001, R-MMU-5683057, R-MMU-5684996, R-MMU-5688426, R-MMU-199991, R-MMU-373760, R-MMU-422475, R-MMU-445095, R-MMU-9675108, R-MMU-5696394, R-MMU-5696398, R-MMU-5696399, R-MMU-…
3.5282e-05	-1.32462	0.091	0.759	0.664572	3	Tfec	transcription factor EC
3.64253e-05	-1.22602	0.364	0.923	0.686106	3	Arl8a	#N/A	#N/A
3.65822e-05	0.67585	0.545	0.133	0.689062	3	Slc5a3	solute carrier family 5 (inositol transporters), member 3	R-MMU-382551, R-MMU-425407, R-MMU-425366, R-MMU-429593
3.69493e-05	-1.14996	1	0.99	0.695978	3	Sh3bgrl3	SH3 domain binding glutamic acid-rich protein-like 3
3.75647e-05	-1.19802	0.455	0.905	0.707569	3	Snrpd3	#N/A	#N/A
3.77212e-05	-1.18656	0.909	0.998	0.710517	3	Arpc1b	actin related protein 2/3 complex, subunit 1B	R-MMU-168256, R-MMU-168249, R-MMU-2029480, R-MMU-2029482, R-MMU-1266738, R-MMU-162582, R-MMU-194315, R-MMU-9716542, R-MMU-422475, R-MMU-9675108, R-MMU-195258, R-MMU-2682334, R-MMU-3928662, R-MMU-5663213,
3.78258e-05	-1.7761	0.182	0.799	0.712486	3	Il1rn	interleukin 1 receptor antagonist	R-MMU-168256, R-MMU-1280215, R-MMU-449147, R-MMU-446652, R-MMU-9020702,
3.80341e-05	0.955606	0.818	0.322	0.716411	3	Gm36220	#N/A	#N/A
3.82603e-05	0.357533	0.364	0.056	0.720671	3	Ccdc122	#N/A	#N/A
3.83999e-05	-1.19759	0.182	0.844	0.7233	3	Dctn4	#N/A	#N/A
3.89183e-05	-1.21661	0.727	0.971	0.733066	3	Nme1	#N/A	#N/A
3.93086e-05	0.569377	0.273	0.033	0.740417	3	Rragd	#N/A	#N/A
4.01539e-05	-1.42627	0.636	0.913	0.756339	3	Hebp1	heme binding protein 1
4.01565e-05	-1.66212	0.909	0.998	0.756388	3	Hmox1	heme oxygenase 1	R-MMU-1430728, R-MMU-2262752, R-MMU-8953897, R-MMU-382551, R-MMU-9707564, R-MMU-9711123, R-MMU-9609507, R-MMU-189445, R-MMU-189483, R-MMU-917937, R-MMU-9609523, R-MMU-9707587
4.09686e-05	0.788768	0.545	0.127	0.771684	3	Rapgef5	#N/A	#N/A
4.17173e-05	-1.35309	0.182	0.873	0.785787	3	Fcgrt	Fc fragment of IgG receptor and transporter
4.17818e-05	-1.08471	0.909	0.998	0.787003	3	Capza2	#N/A	#N/A
4.26563e-05	-1.72	0.273	0.846	0.803473	3	Il18	interleukin 18
4.3064e-05	-1.16803	0.727	0.977	0.811153	3	Naa50	#N/A	#N/A
4.3345e-05	-0.584395	1	1	0.816446	3	Rpl39	ribosomal protein L39	R-MMU-156827, R-MMU-1799339, R-MMU-392499, R-MMU-6791226, R-MMU-72312, R-MMU-72613, R-MMU-72689, R-MMU-72706, R-MMU-72737, R-MMU-72766, R-MMU-8868773, R-MMU-8953854, R-MMU-927802, R-MMU-975956, R-MMU-975957
4.37992e-05	-1.31094	0.182	0.834	0.825002	3	Pip5k1c	#N/A	#N/A
4.41439e-05	-0.803498	1	1	0.831495	3	Ybx1	#N/A	#N/A
4.42525e-05	-2.25217	0.182	0.832	0.83354	3	Ctsk	cathepsin K	R-MMU-1280218, R-MMU-168256, R-MMU-168249, R-MMU-212436, R-MMU-73857, R-MMU-74160, R-MMU-8878171, R-MMU-2132295, R-MMU-1474244, R-MMU-1442490, R-MMU-1474228, R-MMU-168898, R-MMU-1592389, R-MMU-1679131, R-MMU-8939242
4.49789e-05	-1.35307	0.727	0.994	0.847222	3	Ucp2	uncoupling protein 2 (mitochondrial, proton carrier)	R-MMU-1430728, R-MMU-1428517, R-MMU-163200, R-MMU-166187, R-MMU-167826, R-MMU-167827,
4.57684e-05	0.335209	0.364	0.056	0.862094	3	Bach2	BTB and CNC homology, basic leucine zipper transcription factor 2
4.62434e-05	-2.40349	0.091	0.743	0.87104	3	Ear1	eosinophil-associated, ribonuclease A family, member 1	R-MMU-168256, R-MMU-168249, R-MMU-6798695
4.71307e-05	0.629029	0.636	0.164	0.887753	3	Spred1	#N/A	#N/A
4.75122e-05	-1.5776	0.182	0.822	0.89494	3	Gngt2	guanine nucleotide binding protein (G protein), gamma transducing activity polypeptide 2	R-MMU-109582, R-MMU-1430728, R-MMU-392499, R-MMU-162582, R-MMU-76002, R-MMU-382551, R-MMU-372790, R-MMU-388396, R-MMU-416476, R-MMU-416482, R-MMU-112315, R-MMU-112316, R-MMU-1296071, R-MMU-195721, R-MMU-3858494, R-MMU-112314, R-MMU-111885, R-MMU-163685, R-MMU-397795, R-MMU-4086398, R-MMU-418217, R-MMU-418594, R-MMU-422356, R-MMU-451326, R-MMU-500657, R-MMU-500792, R-MMU-392170, R-MMU-392518, R-MM…
4.77409e-05	-1.54307	0.182	0.788	0.899248	3	Capn15	calpain 15	R-MMU-1474244, R-MMU-1474228,
4.86001e-05	1.53174	0.818	0.473	0.915431	3	Nupr1	nuclear protein transcription regulator 1
4.86422e-05	-1.07295	0.909	0.992	0.916225	3	Ptges3	#N/A	#N/A
4.90102e-05	-1.26601	0.545	0.929	0.923157	3	Abhd12	abhydrolase domain containing 12	R-MMU-109582, R-MMU-162582, R-MMU-76002, R-MMU-372790, R-MMU-388396, R-MMU-416476, R-MMU-114508, R-MMU-426048,
4.91006e-05	0.365995	0.273	0.033	0.924859	3	Ggact	gamma-glutamylamine cyclotransferase
4.92223e-05	0.712577	0.727	0.232	0.927151	3	Lztr1	#N/A	#N/A
4.93066e-05	0.461436	0.455	0.087	0.928739	3	Nckap1	#N/A	#N/A
5.03592e-05	-1.15687	0.818	0.996	0.948567	3	Bax	#N/A	#N/A
5.06788e-05	-1.64925	0.273	0.967	0.954585	3	Lilrb4a	leukocyte immunoglobulin-like receptor, subfamily B, member 4A	, R-MMU-168256, R-MMU-168249, R-MMU-6798695
5.17715e-05	-1.03812	1	0.998	0.975169	3	Rps27l	#N/A	#N/A
5.22454e-05	0.985391	1	0.743	0.984095	3	Ddost	#N/A	#N/A
5.27597e-05	-1.57366	0.909	0.979	0.993781	3	Plin2	perilipin 2
5.27878e-05	-1.39933	0.091	0.745	0.994311	3	Selplg	selectin, platelet (p-selectin) ligand
5.41452e-05	-1.18765	0.545	0.954	1	3	Snrpd1	#N/A	#N/A
5.51603e-05	0.486392	0.545	0.122	1	3	Slc25a10	#N/A	#N/A
5.56889e-05	-1.49006	1	1	1	3	Cstb	cystatin B	R-MMU-168256, R-MMU-168249, R-MMU-6798695
5.58544e-05	0.35192	0.364	0.058	1	3	B230354K17Rik	#N/A	#N/A
5.61284e-05	-1.09282	1	0.996	1	3	Reep5	#N/A	#N/A
5.65428e-05	0.851068	0.545	0.143	1	3	Zbtb10	zinc finger and BTB domain containing 10
5.71586e-05	-1.40165	0.182	0.78	1	3	Spns1	#N/A	#N/A
5.86472e-05	-1.17309	0.636	0.971	1	3	Cmpk1	#N/A	#N/A
5.90194e-05	0.447833	0.364	0.06	1	3	Uros	#N/A	#N/A
5.97678e-05	0.641823	1	1	1	3	mt-Rnr2	#N/A	NA
6.0793e-05	-1.07437	0.727	0.944	1	3	Hspa4	#N/A	#N/A
6.09383e-05	-1.76046	0.364	0.925	1	3	Tlr2	toll-like receptor 2
6.14518e-05	-1.66028	0.091	0.737	1	3	Ly75	lymphocyte antigen 75
6.15988e-05	0.979432	1	0.886	1	3	Hnrnpdl	#N/A	#N/A
6.1931e-05	-0.510623	1	1	1	3	Rpl23	#N/A	#N/A
6.34443e-05	0.868495	0.909	0.382	1	3	Eci1	#N/A	#N/A
6.34495e-05	-1.20909	0.455	0.95	1	3	Cap1	#N/A	#N/A
6.36204e-05	0.34354	0.364	0.058	1	3	Pcgf2	#N/A	#N/A
6.4515e-05	-1.25354	0.364	0.925	1	3	Sgpl1	#N/A	#N/A
6.52165e-05	0.397452	0.273	0.035	1	3	Hibch	#N/A	#N/A
6.59447e-05	0.333906	0.364	0.058	1	3	2200002D01Rik	RIKEN cDNA 2200002D01 gene
6.6294e-05	0.504169	0.636	0.162	1	3	Igf2bp2	#N/A	#N/A
6.63525e-05	-1.20189	0.364	0.849	1	3	Susd6	#N/A	#N/A
6.67936e-05	-1.38934	0.273	0.811	1	3	Smc6	#N/A	#N/A
6.78922e-05	0.394564	0.273	0.035	1	3	LOC115490174	#N/A	#N/A
6.79177e-05	-1.27106	0.455	0.921	1	3	Rexo2	#N/A	#N/A
6.95305e-05	-1.5697	0.182	0.803	1	3	Mertk	MER proto-oncogene tyrosine kinase	R-MMU-109582, R-MMU-202733
6.96267e-05	-0.945344	1	0.985	1	3	Psma3	#N/A	#N/A
6.96507e-05	-0.952535	0.909	0.956	1	3	Eif3j1	#N/A	#N/A
7.12613e-05	-1.04513	0.636	0.925	1	3	Gpi1	#N/A	#N/A
7.17084e-05	-1.2198	0.364	0.882	1	3	Abr	#N/A	#N/A
7.27535e-05	0.540921	0.364	0.062	1	3	Cradd	#N/A	#N/A
7.30598e-05	-1.1124	0.636	0.902	1	3	Fam49b	#N/A	NA
7.42388e-05	0.937879	1	0.998	1	3	Dstn	destrin
7.63698e-05	-1.32609	0.727	0.959	1	3	Baz1a	bromodomain adjacent to zinc finger domain 1A
7.74113e-05	-1.24611	0.364	0.867	1	3	Blvra	#N/A	#N/A
7.84665e-05	-1.35574	0.182	0.803	1	3	Tbc1d9	TBC1 domain family, member 9
7.8567e-05	-1.29834	0.182	0.774	1	3	Dmxl2	Dmx-like 2
8.0115e-05	-1.67273	0.545	0.907	1	3	Mdm2	transformed mouse 3T3 cell double minute 2	R-MMU-212436, R-MMU-73857, R-MMU-74160, R-MMU-392499, R-MMU-162582, R-MMU-597592, R-MMU-1640170, R-MMU-2262752, R-MMU-2990846, R-MMU-3108232, R-MMU-3232142, R-MMU-8953897, R-MMU-5688426, R-MMU-3700989, R-MMU-5633007, R-MMU-6804760, R-MMU-5689880, R-MMU-8878159, R-MMU-8941858, R-MMU-2559583, R-MMU-69620, R-MMU-6804756, R-MMU-1257604, R-MMU-9006925, R-MMU-2559580, R-MMU-69541, R-MMU-69563, R-MMU-69…
8.19963e-05	-1.99947	0.545	0.886	1	3	Gstm1	glutathione S-transferase, mu 1	R-MMU-1430728, R-MMU-211859, R-MMU-156580, R-MMU-156590,
8.22704e-05	0.677812	0.636	0.185	1	3	Tspan3	tetraspanin 3
8.24948e-05	-1.40097	0.455	0.954	1	3	Flna	filamin, alpha	, R-MMU-109582, R-MMU-1500931, R-MMU-114608, R-MMU-162582, R-MMU-194315, R-MMU-76002, R-MMU-76005, R-MMU-9716542, R-MMU-446728, R-MMU-195258, R-MMU-5627123, R-MMU-430116, R-MMU-446353
8.25954e-05	0.546567	0.545	0.127	1	3	Prkci	#N/A	#N/A
8.47842e-05	0.289269	0.273	0.035	1	3	Cables1	#N/A	#N/A
8.49555e-05	-1.11368	0.818	0.971	1	3	Mtdh	#N/A	#N/A
8.61914e-05	1.23475	0.818	0.357	1	3	Zfas1	#N/A	NA
8.64388e-05	-1.10113	0.364	0.873	1	3	Api5	#N/A	#N/A
8.66841e-05	-1.31252	0.091	0.724	1	3	Cd48	CD48 antigen	, R-MMU-109582, R-MMU-202733
8.84048e-05	-0.945059	0.909	1	1	3	Hnrnpf	#N/A	#N/A
9.17645e-05	0.280673	0.273	0.035	1	3	H4c3	H4 clustered histone 3	R-MMU-212436, R-MMU-73857, R-MMU-74160, R-MMU-8878171, R-MMU-392499, R-MMU-162582, R-MMU-194315, R-MMU-9716542, R-MMU-597592, R-MMU-1640170, R-MMU-211000, R-MMU-2262752, R-MMU-2990846, R-MMU-3108232, R-MMU-4551638, R-MMU-5578749, R-MMU-68875, R-MMU-68886, R-MMU-69278, R-MMU-8953897, R-MMU-73894, R-MMU-2559582, R-MMU-2559583, R-MMU-69620, R-MMU-3214841, R-MMU-3247509, R-MMU-4839726, R-MMU-195258, …
9.20611e-05	1.03669	0.818	0.355	1	3	Cdh1	cadherin 1
9.27423e-05	-0.959215	0.818	0.992	1	3	Csde1	#N/A	#N/A
9.28628e-05	-1.18707	0.182	0.768	1	3	Psen2	#N/A	#N/A
9.54459e-05	0.269291	0.273	0.035	1	3	Snx21	sorting nexin family member 21
9.57724e-05	0.665866	0.545	0.137	1	3	Slc9a3r2	solute carrier family 9 (sodium/hydrogen exchanger), member 3 regulator 2
9.63561e-05	-1.39404	0.455	0.932	1	3	Cd164	CD164 antigen
9.66296e-05	1.1155	1	0.981	1	3	Slc38a2	solute carrier family 38, member 2	R-MMU-382551, R-MMU-425393, R-MMU-425407, R-MMU-112315, R-MMU-112316, R-MMU-112310, R-MMU-210500, R-MMU-352230
9.67035e-05	-1.21046	0.364	0.836	1	3	Mapk6	#N/A	#N/A
9.73209e-05	0.477525	0.455	0.095	1	3	Pak4	#N/A	#N/A
9.79948e-05	-1.1126	0.091	0.718	1	3	Kpna3	#N/A	#N/A
9.8117e-05	0.368649	0.273	0.035	1	3	Maged2	MAGE family member D2	R-MMU-109582, R-MMU-114608, R-MMU-76002, R-MMU-76005,
9.98532e-05	-1.41901	0.455	0.981	1	3	Spi1	spleen focus forming virus (SFFV) proviral integration oncogene
0.000100291	-1.20475	0.182	0.807	1	3	Tsc22d4	#N/A	#N/A
0.000101306	-1.03671	0.636	0.907	1	3	Rwdd1	#N/A	#N/A
0.000102188	1.02358	1	0.683	1	3	Klf4	Kruppel-like factor 4 (gut)
0.000102291	0.40089	0.364	0.062	1	3	Llgl2	LLGL2 scribble cell polarity complex component
0.000102301	-1.36353	0.364	0.853	1	3	Hipk2	#N/A	#N/A
0.000102578	1.1215	0.909	0.496	1	3	Idh2	#N/A	#N/A
0.00010327	-0.644789	1	1	1	3	Rplp1	ribosomal protein, large, P1	R-MMU-156827, R-MMU-1799339, R-MMU-392499, R-MMU-6791226, R-MMU-72312, R-MMU-72613, R-MMU-72689, R-MMU-72706, R-MMU-72737, R-MMU-72766, R-MMU-8868773, R-MMU-8953854, R-MMU-927802, R-MMU-975956, R-MMU-975957
0.000104075	-1.29834	0.182	0.761	1	3	Evl	#N/A	#N/A
0.00010455	-1.13317	0.364	0.905	1	3	Capza1	#N/A	#N/A
0.000105082	-1.06153	0	0.645	1	3	Sh3kbp1	#N/A	#N/A
0.000105645	-0.88995	0.818	0.988	1	3	D8Ertd738e	#N/A	#N/A
0.000106354	-1.23416	0.636	0.944	1	3	Gns	#N/A	#N/A
0.0001084	-0.899724	1	0.998	1	3	Iqgap1	#N/A	#N/A
0.000109522	-1.1285	0.545	0.913	1	3	Wdr1	#N/A	#N/A
0.000110179	-1.14831	0.545	0.938	1	3	Prr13	proline rich 13
0.00011177	0.543741	0.273	0.037	1	3	Gm41564	#N/A	NA
0.000114141	-0.868165	1	0.998	1	3	Arpc3	#N/A	#N/A
0.000116012	0.343833	0.273	0.035	1	3	Clic5	chloride intracellular channel 5
0.000116199	-1.07458	0.273	0.803	1	3	Rab8a	#N/A	#N/A
0.000116277	0.395466	0.455	0.093	1	3	Sfxn2	#N/A	#N/A
0.000118902	-1.61604	0.455	0.977	1	3	Plek	pleckstrin	R-MMU-109582, R-MMU-114608, R-MMU-76002, R-MMU-76005,
0.000119296	-1.48241	1	0.975	1	3	Sgk1	serum/glucocorticoid regulated kinase 1	R-MMU-212436, R-MMU-73857, R-MMU-74160, R-MMU-162582, R-MMU-382551, R-MMU-3700989, R-MMU-5633007, R-MMU-9006934, R-MMU-2672351, R-MMU-983712, R-MMU-166520, R-MMU-187037, R-MMU-6804757, R-MMU-6806003, R-MMU-198725, R-MMU-9031628,
0.000120068	-0.92347	1	0.992	1	3	Snrpg	#N/A	#N/A
0.00012086	0.992934	1	0.795	1	3	Tmem59	#N/A	#N/A
0.000121812	0.385934	0.273	0.037	1	3	Amer1	#N/A	#N/A
0.000123015	-1.16803	0.182	0.757	1	3	Sulf2	sulfatase 2
0.000123099	0.470736	0.636	0.164	1	3	Id3	inhibitor of DNA binding 3
0.000124518	-1.18719	0.364	0.902	1	3	B4galt5	#N/A	#N/A
0.000126722	0.384679	0.455	0.093	1	3	Qsox2	#N/A	#N/A
0.000128073	0.638043	1	0.525	1	3	Ier3	immediate early response 3
0.000128297	-0.888776	1	1	1	3	Pabpc1	#N/A	#N/A
0.000128415	1.19521	1	0.622	1	3	Cited2	Cbp/p300-interacting transactivator, with Glu/Asp-rich carboxy-terminal domain, 2	R-MMU-212436, R-MMU-73857, R-MMU-74160, R-MMU-2262752, R-MMU-8953897, R-MMU-1234158, R-MMU-1234174, R-MMU-8864260, R-MMU-8866907,
0.000131123	0.332442	0.364	0.062	1	3	Arap2	ArfGAP with RhoGAP domain, ankyrin repeat and PH domain 2
0.000131157	-1.05335	0.455	0.869	1	3	Arih1	#N/A	#N/A
0.000134032	-1.15295	0.364	0.859	1	3	Supt16	#N/A	#N/A
0.000134158	-0.565571	1	1	1	3	Rplp2	#N/A	#N/A
0.000135922	0.295028	0.273	0.037	1	3	Dmac2l	#N/A	#N/A
0.00013613	-1.13944	0.273	0.871	1	3	Rhog	#N/A	#N/A
0.000136731	-0.9758	0.727	0.979	1	3	Ube2l3	#N/A	#N/A
0.000138837	-1.14976	0.545	0.89	1	3	Ddx46	#N/A	#N/A
0.000139473	0.788975	0.636	0.216	1	3	Mthfd1	methylenetetrahydrofolate dehydrogenase (NADP+ dependent), methenyltetrahydrofolate cyclohydrolase, formyltetrahydrofolate synthase	R-MMU-1430728, R-MMU-196854, R-MMU-196849, R-MMU-196757,
0.000141157	0.292146	0.273	0.037	1	3	Yod1	#N/A	#N/A
0.000141157	0.292146	0.273	0.037	1	3	Spata24	#N/A	#N/A
0.000141447	-1.40771	0.909	0.967	1	3	Hmgn2	high mobility group nucleosomal binding domain 2
0.00014196	-1.3539	0.182	0.751	1	3	Clec4d	C-type lectin domain family 4, member d	, R-MMU-168256, R-MMU-168249, R-MMU-6798695, R-MMU-5621481, R-MMU-5621480
0.000142648	-1.1507	0.182	0.793	1	3	Wipf1	#N/A	#N/A
0.000142819	-1.04122	0.818	0.985	1	3	Tax1bp1	#N/A	#N/A
0.000143876	0.625177	0.727	0.234	1	3	Foxo3	#N/A	#N/A
0.000143896	-1.37856	0.818	0.944	1	3	S100a1	S100 calcium binding protein A1
0.000144731	0.566506	0.273	0.039	1	3	Dusp8	dual specificity phosphatase 8	R-MMU-162582, R-MMU-5673001, R-MMU-5683057, R-MMU-5684996, R-MMU-5675221, R-MMU-112409,
0.000145192	0.687557	0.909	0.365	1	3	Ppp1r10	protein phosphatase 1, regulatory subunit 10
0.000146379	0.572562	1	1	1	3	Ddx5	#N/A	#N/A
0.000146573	0.289269	0.273	0.037	1	3	LOC100862433	#N/A	#N/A
0.000146573	0.286398	0.273	0.037	1	3	Adgra3	#N/A	#N/A
0.000147871	0.296953	0.364	0.062	1	3	Brms1l	breast cancer metastasis-suppressor 1-like
0.000148688	0.427178	0.545	0.133	1	3	Aktip	#N/A	#N/A
0.000149171	0.409064	0.727	0.203	1	3	Lbr	#N/A	#N/A
0.000149586	1.04068	1	0.707	1	3	Ift20	#N/A	#N/A
0.000152173	-1.44207	0.364	0.849	1	3	Gpcpd1	glycerophosphocholine phosphodiesterase 1
0.000152586	-1.40097	0.636	0.95	1	3	Gclm	glutamate-cysteine ligase, modifier subunit	R-MMU-1430728, R-MMU-211859, R-MMU-156580, R-MMU-156590, R-MMU-174403,
0.000153805	-1.07419	0.545	0.959	1	3	Prpf40a	#N/A	#N/A
0.000154116	-1.45076	0.545	0.981	1	3	Bcl2a1b	B cell leukemia/lymphoma 2 related protein A1b
0.000157162	1.28877	0.818	0.363	1	3	Ptgs1	prostaglandin-endoperoxide synthase 1	R-MMU-1430728, R-MMU-211859, R-MMU-211945, R-MMU-2142753, R-MMU-556833, R-MMU-8978868, R-MMU-2162123, R-MMU-140180
0.000157729	-0.912864	0.727	0.94	1	3	Txnl4a	#N/A	#N/A
0.000159097	-1.11069	0.455	0.855	1	3	Cenpx	#N/A	#N/A
0.000160283	-0.786264	1	1	1	3	Nme2	#N/A	#N/A
0.000160764	0.940388	0.455	0.12	1	3	Mettl7a1	methyltransferase like 7A1	, R-MMU-168256, R-MMU-168249, R-MMU-6798695
0.000162347	-0.87925	1	1	1	3	Hint1	#N/A	#N/A
0.000164198	-1.26862	0.182	0.774	1	3	Dok3	docking protein 3	R-MMU-168256, R-MMU-168249, R-MMU-6798695
0.000165526	0.315954	0.364	0.064	1	3	Gm38973	#N/A	NA
0.000167326	-1.17863	0.182	0.842	1	3	Rac2	Rac family small GTPase 2	R-MMU-168256, R-MMU-109582, R-MMU-168249, R-MMU-162582, R-MMU-194315, R-MMU-76002, R-MMU-9012999, R-MMU-9716542, R-MMU-195721, R-MMU-3858494, R-MMU-4086400, R-MMU-195258, R-MMU-1257604, R-MMU-9006925, R-MMU-9013404, R-MMU-114604, R-MMU-199418, R-MMU-6811558, R-MMU-1222556, R-MMU-5668599,
0.000167481	0.616577	0.455	0.108	1	3	Gm38485	#N/A	#N/A
0.000169131	-0.655289	1	1	1	3	Btf3	#N/A	#N/A
0.00016949	-1.25643	0.727	0.998	1	3	B2m	beta-2 microglobulin	R-MMU-1280218, R-MMU-168256, R-MMU-198933, R-MMU-168249, R-MMU-2172127, R-MMU-6798695, R-MMU-983169, R-MMU-1236974, R-MMU-1236975, R-MMU-1236977, R-MMU-2424491, R-MMU-983170
0.000169517	-0.89527	1	0.971	1	3	Luc7l2	#N/A	#N/A
0.00017042	-1.01216	0.818	0.979	1	3	Tmem14c	#N/A	#N/A
0.00017053	-1.1164	0.182	0.79	1	3	LOC115489399	#N/A	#N/A
0.000170811	-1.05377	0.727	0.965	1	3	Smarca5	#N/A	#N/A
0.000172089	0.978188	1	0.853	1	3	Tgoln1	trans-golgi network protein	R-MMU-5653656, R-MMU-392499, R-MMU-597592, R-MMU-199991, R-MMU-6811442, R-MMU-381426, R-MMU-8957275, R-MMU-199992, R-MMU-432722, R-MMU-6811440, R-MMU-8856825, R-MMU-8856828
0.000172813	0.567326	0.727	0.241	1	3	Yipf6	#N/A	#N/A
0.000174074	-1.42995	0.182	0.807	1	3	Ptpre	protein tyrosine phosphatase, receptor type, E
0.000174086	-1.28891	0.273	0.813	1	3	Agap1	#N/A	#N/A
0.000175828	-1.47728	0.273	0.78	1	3	Itgax	integrin alpha X	R-MMU-168256, R-MMU-109582, R-MMU-168249, R-MMU-202733, R-MMU-6798695, R-MMU-1474244, R-MMU-3000178, R-MMU-216083,
0.000177651	-0.86098	1	1	1	3	Cfl1	#N/A	#N/A
0.000178875	-1.16737	0.091	0.693	1	3	Ifngr1	interferon gamma receptor 1	R-MMU-168256, R-MMU-1280215, R-MMU-913531, R-MMU-877300, R-MMU-877312,
0.000179879	-1.23466	0.636	0.988	1	3	Grn	granulin	R-MMU-168256, R-MMU-168249, R-MMU-6798695,
0.000182366	0.499261	0.455	0.098	1	3	Sik1	salt inducible kinase 1
0.000182662	-1.66309	0.182	0.734	1	3	Cd300lf	CD300 molecule like family member F
0.00018403	0.721991	0.636	0.197	1	3	Adssl1	#N/A	#N/A
0.000189213	-0.978894	0	0.618	1	3	Mfsd14b	#N/A	#N/A
0.000190262	0.609761	0.636	0.197	1	3	Klhdc2	#N/A	#N/A
0.000191171	-1.464	0.364	0.84	1	3	Cd300c2	CD300C molecule 2	R-MMU-1280218, R-MMU-168256, R-MMU-198933, R-MMU-168249, R-MMU-6798695,
0.000193118	1.47364	0.909	0.593	1	3	Dnajb9	DnaJ heat shock protein family (Hsp40) member B9
0.0001938	0.555756	0.727	0.228	1	3	Gipc1	#N/A	#N/A
0.000196283	0.674485	0.636	0.201	1	3	Ivd	#N/A	#N/A
0.00019762	-1.18834	0.182	0.78	1	3	Naaa	N-acylethanolamine acid amidase	R-MMU-112315, R-MMU-112316, R-MMU-112310,
0.000198049	0.427178	0.545	0.137	1	3	Chsy1	#N/A	#N/A
0.000198449	0.433867	0.364	0.068	1	3	Olfr1033	olfactory receptor 1033
0.000198455	0.346328	0.364	0.066	1	3	Lrba	#N/A	#N/A
0.000199293	-1.66454	0.273	0.869	1	3	Basp1	brain abundant, membrane attached signal protein 1	R-MMU-162582, R-MMU-194315, R-MMU-9012999, R-MMU-9716542, R-MMU-9035034,
0.000199934	-1.16052	0.545	0.898	1	3	Celf2	#N/A	#N/A
0.000204543	-1.4337	0.727	0.983	1	3	Ahnak	AHNAK nucleoprotein (desmoyokin)
0.000204674	0.383301	0.818	0.249	1	3	Mafb	v-maf musculoaponeurotic fibrosarcoma oncogene family, protein B (avian)
0.000206557	-1.14149	0.545	0.913	1	3	Gpr137b-ps	#N/A	#N/A
0.000206737	0.392762	0.455	0.1	1	3	B4galt3	#N/A	#N/A
0.00021117	-1.22561	0.273	0.842	1	3	Rap2b	RAP2B, member of RAS oncogene family	R-MMU-168256, R-MMU-168249, R-MMU-6798695
0.000212384	-0.930713	1	1	1	3	Cox5a	#N/A	#N/A
0.000215968	-1.12649	0.364	0.811	1	3	Zfand2a	#N/A	#N/A
0.000222622	0.477269	0.727	0.21	1	3	Ppfibp2	PTPRF interacting protein, binding protein 2 (liprin beta 2)	, R-MMU-112316, R-MMU-388844, R-MMU-6794362
0.000223789	-1.25873	0.545	0.878	1	3	Unc119	#N/A	#N/A
0.000224367	-0.508951	1	1	1	3	Rps23	#N/A	#N/A
0.000224569	0.283533	0.273	0.039	1	3	Tmem82	#N/A	#N/A
0.000227694	-1.27154	0.273	0.774	1	3	Rel	reticuloendotheliosis oncogene
0.000229212	-1.1164	0.182	0.734	1	3	Dock2	dedicator of cyto-kinesis 2	R-MMU-168256, R-MMU-109582, R-MMU-168249, R-MMU-6798695, R-MMU-162582, R-MMU-194315, R-MMU-8980692, R-MMU-9012999, R-MMU-9716542, R-MMU-9013149, R-MMU-983231, R-MMU-9013408, R-MMU-9013404,
0.000231008	-1.3073	0.364	0.946	1	3	Tnfrsf1b	tumor necrosis factor receptor superfamily, member 1b	R-MMU-168256, R-MMU-168249, R-MMU-6798695, R-MMU-1280215, R-MMU-5668541, R-MMU-5669034,
0.00023136	0.326925	0.364	0.066	1	3	Slc37a3	#N/A	#N/A
0.000231364	0.506259	0.727	0.234	1	3	Ccdc107	#N/A	#N/A
0.000232155	0.514858	0.727	0.232	1	3	Tanc2	#N/A	#N/A
0.000232171	-0.944752	0.727	0.988	1	3	Pafah1b1	#N/A	#N/A
0.000235204	-1.0758	0	0.614	1	3	Arrdc4	#N/A	#N/A
0.000236569	-0.660851	1	1	1	3	Rps11	ribosomal protein S11	R-MMU-156827, R-MMU-1799339, R-MMU-392499, R-MMU-6791226, R-MMU-72312, R-MMU-72613, R-MMU-72689, R-MMU-72706, R-MMU-72737, R-MMU-72766, R-MMU-8868773, R-MMU-8953854, R-MMU-927802, R-MMU-975956, R-MMU-975957, R-MMU-72649, R-MMU-72662, R-MMU-72695, R-MMU-72702,
0.000237501	0.742386	0.727	0.305	1	3	Cyhr1	#N/A	#N/A
0.000240181	1.18578	0.818	0.398	1	3	Snhg1	#N/A	NA
0.00024165	-1.06178	0.273	0.871	1	3	Gusb	#N/A	#N/A
0.000243656	-0.635454	1	1	1	3	Rpl17	#N/A	#N/A
0.000245336	-0.906204	0.909	0.948	1	3	Capns1	#N/A	#N/A
0.00024956	0.691906	0.727	0.255	1	3	Casp3	#N/A	#N/A
0.000249808	-1.22602	0.727	0.965	1	3	Myof	myoferlin
0.000249958	0.274971	0.273	0.039	1	3	Nsmaf	#N/A	#N/A
0.000252041	-1.12963	0.273	0.83	1	3	Fermt3	fermitin family member 3	R-MMU-109582, R-MMU-114608, R-MMU-76002, R-MMU-76005,
0.000253127	0.355426	0.455	0.1	1	3	Slc39a10	#N/A	#N/A
0.000255168	-0.915434	0.818	0.977	1	3	Ptbp3	#N/A	#N/A
0.000256557	-0.81677	1	1	1	3	Akr1a1	#N/A	#N/A
0.000257821	-1.09233	0.182	0.772	1	3	Stk24	#N/A	#N/A
0.000258969	0.274971	0.273	0.039	1	3	Flywch2	#N/A	#N/A
0.000259744	0.58996	0.364	0.075	1	3	Cds1	#N/A	#N/A
0.000262364	-1.26184	0.182	0.726	1	3	Lpin1	#N/A	#N/A
0.000263406	0.937443	0.545	0.162	1	3	Tmem159	#N/A	#N/A
0.000263425	0.373973	0.455	0.1	1	3	Fads1	#N/A	#N/A
0.000268623	-0.898872	0.909	0.963	1	3	Ewsr1	#N/A	#N/A
0.000271135	0.616355	0.727	0.232	1	3	Mpp5	#N/A	NA
0.000278597	-1.13612	0.182	0.726	1	3	Myo1f	myosin IF
0.00027877	1.23665	0.909	0.776	1	3	Aldh2	#N/A	#N/A
0.000283056	-1.0532	0.909	0.992	1	3	Ran	#N/A	#N/A
0.000283108	0.942496	0.818	0.392	1	3	Dag1	dystroglycan 1	R-MMU-1266738, R-MMU-392499, R-MMU-597592, R-MMU-5173105, R-MMU-422475, R-MMU-9675108, R-MMU-1474244, R-MMU-3000178, R-MMU-376176, R-MMU-9010553,
0.000284195	0.332442	0.364	0.068	1	3	Slc25a40	#N/A	#N/A
0.000284618	1.32585	1	0.925	1	3	Atf3	activating transcription factor 3
0.000284771	-1.12796	0.455	0.853	1	3	Adipor2	adiponectin receptor 2	R-MMU-1430728, R-MMU-163685, R-MMU-163680,
0.000285179	-1.09151	0.273	0.84	1	3	Skap2	#N/A	#N/A
0.000285277	-1.02375	0	0.602	1	3	Gigyf1	#N/A	#N/A
0.000286562	-1.42461	1	1	1	3	Prdx1	peroxiredoxin 1	R-MMU-212436, R-MMU-73857, R-MMU-74160, R-MMU-2262752, R-MMU-8953897, R-MMU-3700989, R-MMU-9711123, R-MMU-5628897, R-MMU-3299685,
0.000296689	-1.01875	0.545	0.932	1	3	Sfr1	#N/A	#N/A
0.000305419	0.724242	0.455	0.118	1	3	Ift43	#N/A	#N/A
0.00031014	-1.14943	0.909	0.975	1	3	Anxa2	annexin A2	R-MMU-168256, R-MMU-109582, R-MMU-168249, R-MMU-6798695, R-MMU-75205,
0.000310241	-1.23428	0.909	0.969	1	3	Rnf149	ring finger protein 149
0.000310406	-1.33866	0.182	0.795	1	3	Pag1	phosphoprotein associated with glycosphingolipid microdomains 1	R-MMU-1280218, R-MMU-168256, R-MMU-202403, R-MMU-202427, R-MMU-162582, R-MMU-9006934, R-MMU-177929, R-MMU-180292
0.000310937	0.966192	0.818	0.587	1	3	Iah1	#N/A	#N/A
0.0003115	-0.971208	0.818	0.898	1	3	Tmem160	#N/A	#N/A
0.00031315	-1.1958	0.182	0.811	1	3	Mcemp1	mast cell expressed membrane protein 1	R-MMU-168256, R-MMU-168249, R-MMU-6798695
0.000315033	-1.20261	0.455	0.888	1	3	Man2b1	mannosidase 2, alpha B1	, R-MMU-168256, R-MMU-168249, R-MMU-1430728, R-MMU-6798695, R-MMU-71387, R-MMU-8853383
0.000319029	-1.14646	0.273	0.801	1	3	Plekhm2	#N/A	#N/A
0.000319821	0.632119	0.636	0.205	1	3	Ccng2	#N/A	#N/A
0.000319905	0.558155	0.727	0.243	1	3	Pim3	proviral integration site 3
0.00032064	0.843756	1	0.749	1	3	Ctnna1	#N/A	#N/A
0.000321708	1.02488	1	0.654	1	3	Chka	choline kinase alpha	, R-MMU-1430728, R-MMU-556833, R-MMU-1483206, R-MMU-1483257, R-MMU-1483213, R-MMU-1483191
0.000328057	-1.01463	0.455	0.859	1	3	Nhp2	#N/A	#N/A
0.000331818	0.289269	0.273	0.041	1	3	BC048403	#N/A	#N/A
0.000334323	0.570815	0.545	0.149	1	3	Lamc1	laminin, gamma 1
0.000334596	0.743483	0.818	0.409	1	3	Slc35b1	#N/A	#N/A
0.000336311	1.45604	0.909	0.666	1	3	Acsl4	acyl-CoA synthetase long-chain family member 4	R-MMU-1430728, R-MMU-556833, R-MMU-8978868, R-MMU-75105, R-MMU-75876, R-MMU-163685, R-MMU-400451, R-MMU-422356, R-MMU-434313
0.000340369	-1.05556	0.727	0.948	1	3	Calm3	#N/A	#N/A
0.000342202	0.757134	0.727	0.28	1	3	Tceal8	transcription elongation factor A (SII)-like 8
0.00034324	-1.40349	0.091	0.666	1	3	F10	coagulation factor X	R-MMU-109582, R-MMU-392499, R-MMU-597592, R-MMU-140875, R-MMU-140877, R-MMU-140837, R-MMU-140834, R-MMU-163841, R-MMU-159740, R-MMU-159763, R-MMU-159782, R-MMU-159854,
0.000344146	0.761228	1	0.807	1	3	Gde1	glycerophosphodiester phosphodiesterase 1	R-MMU-1430728, R-MMU-556833, R-MMU-1483257, R-MMU-1483255, R-MMU-6814848,
0.000344165	-1.37943	0.364	0.795	1	3	Gm2a	GM2 ganglioside activator protein	R-MMU-168256, R-MMU-168249, R-MMU-1430728, R-MMU-556833, R-MMU-6798695, R-MMU-428157, R-MMU-1660662
0.000349097	0.694124	0.727	0.27	1	3	Naxd	#N/A	#N/A
0.000350723	-0.949231	0.818	0.971	1	3	Rbms1	#N/A	#N/A
0.000352737	0.525351	0.455	0.108	1	3	Arl2	#N/A	#N/A
0.00035302	0.618269	0.636	0.203	1	3	Kansl1l	KAT8 regulatory NSL complex subunit 1-like
0.000355349	0.283533	0.273	0.041	1	3	Mbd5	#N/A	#N/A
0.000355986	-1.13607	0.364	0.905	1	3	Dab2	disabled 2, mitogen-responsive phosphoprotein
0.000356836	-1.40556	0.091	0.662	1	3	Serpinb1a	serine (or cysteine) peptidase inhibitor, clade B, member 1a	R-MMU-168256, R-MMU-168249, R-MMU-6798695,
0.000357048	1.78178	0.909	0.726	1	3	Gadd45g	growth arrest and DNA-damage-inducible 45 gamma
0.000358661	-0.951297	0.636	0.929	1	3	Emc7	#N/A	#N/A
0.000361147	0.373973	0.455	0.104	1	3	Camkmt	#N/A	#N/A
0.000364919	-1.11172	0.182	0.714	1	3	Nfam1	Nfat activating molecule with ITAM motif 1	R-MMU-168256, R-MMU-168249, R-MMU-6798695,
0.000370157	-1.13957	0.182	0.716	1	3	Pilra	paired immunoglobin-like type 2 receptor alpha	R-MMU-1280218, R-MMU-168256, R-MMU-198933,
0.000370361	-1.26261	0.909	0.998	1	3	Esd	esterase D/formylglutathione hydrolase	R-MMU-1430728, R-MMU-211859, R-MMU-156580, R-MMU-156590,
0.000372237	-1.00849	0.182	0.72	1	3	Itsn2	#N/A	#N/A
0.00037357	-1.05001	0	0.593	1	3	Tbxas1	thromboxane A synthase 1, platelet	, R-MMU-1430728, R-MMU-211859, R-MMU-211897, R-MMU-211945, R-MMU-211979, R-MMU-2142753, R-MMU-556833, R-MMU-8978868, R-MMU-2162123
0.000380347	0.274971	0.273	0.041	1	3	Elmod3	#N/A	#N/A
0.000380347	0.272128	0.273	0.041	1	3	Zfp467	#N/A	#N/A
0.000386461	-1.07141	0.636	0.942	1	3	Bola2	#N/A	#N/A
0.00038793	1.01526	0.545	0.151	1	3	Egr1	early growth response 1
0.000388935	-0.986468	0	0.587	1	3	Aldh3b1	aldehyde dehydrogenase 3 family, member B1	R-MMU-168256, R-MMU-168249, R-MMU-1430728, R-MMU-556833, R-MMU-6798695, R-MMU-1660661, R-MMU-428157
0.000392765	1.45346	0.818	0.55	1	3	Fdx1	ferredoxin 1	R-MMU-1430728, R-MMU-211859, R-MMU-211897, R-MMU-211945, R-MMU-556833, R-MMU-8957322, R-MMU-196071, R-MMU-211976, R-MMU-1362409, R-MMU-196108, R-MMU-2395516,
0.000393424	0.266459	0.273	0.041	1	3	Tuft1	#N/A	#N/A
0.000393844	-1.61684	0.364	0.884	1	3	Cd52	CD52 antigen	R-MMU-392499, R-MMU-163125, R-MMU-597592
0.000405468	-0.973925	0.182	0.784	1	3	Prcp	prolylcarboxypeptidase (angiotensinase C)	R-MMU-168256, R-MMU-109582, R-MMU-168249, R-MMU-6798695, R-MMU-140877, R-MMU-140837,
0.000411178	1.16436	0.727	0.363	1	3	Ptov1	prostate tumor over expressed gene 1
0.000414412	0.610818	1	1	1	3	Rpl3	#N/A	#N/A
0.000416059	-1.2776	0.182	0.707	1	3	Gda	guanine deaminase	R-MMU-1430728, R-MMU-15869, R-MMU-74259, R-MMU-8956319,
0.000427738	0.709297	0.909	0.446	1	3	Echs1	#N/A	#N/A
0.000432672	-1.04183	0.182	0.753	1	3	Tmbim1	#N/A	#N/A
0.000433116	0.603792	0.818	0.33	1	3	Etnk1	#N/A	#N/A
0.000436726	0.744283	1	0.834	1	3	Tle5	#N/A	#N/A
0.000442144	0.528958	0.455	0.11	1	3	Ece1	endothelin converting enzyme 1	R-MMU-162582, R-MMU-372790, R-MMU-373076, R-MMU-375276, R-MMU-500792,
0.000444787	0.426166	0.545	0.147	1	3	Tbc1d4	TBC1 domain family, member 4
0.000445398	-0.66372	1	1	1	3	Rbm3	#N/A	#N/A
0.000448223	0.633279	0.727	0.276	1	3	Anxa6	#N/A	#N/A
0.000451172	-0.897405	0.909	0.952	1	3	Zfp706	#N/A	#N/A
0.000453053	-0.922604	0.818	0.973	1	3	Lamtor2	#N/A	#N/A
0.000457849	0.90597	0.545	0.156	1	3	Csrnp1	cysteine-serine-rich nuclear protein 1
0.000462291	1.2129	0.545	0.168	1	3	Frat2	frequently rearranged in advanced T cell lymphomas 2	R-MMU-162582, R-MMU-195721, R-MMU-201681, R-MMU-195253, R-MMU-196299, R-MMU-4641262
0.00046379	-1.0857	0.091	0.651	1	3	Camk1d	calcium/calmodulin-dependent protein kinase ID
0.000467292	-0.921582	0.909	0.95	1	3	Mtpn	#N/A	#N/A
0.000468145	0.689692	0.727	0.28	1	3	Tmem205	#N/A	#N/A
0.000468596	-1.65507	0.091	0.651	1	3	Nlrp3	NLR family, pyrin domain containing 3	R-MMU-168256, R-MMU-168249, R-MMU-392499, R-MMU-597592, R-MMU-5688426, R-MMU-5689901, R-MMU-168643, R-MMU-622312, R-MMU-844456,
0.000468658	-0.936404	0.636	0.934	1	3	Lasp1	#N/A	#N/A
0.000469363	-0.894589	0.545	0.954	1	3	Llph	#N/A	#N/A
0.000470627	-1.02834	0.364	0.828	1	3	Sppl2a	#N/A	#N/A
0.000473275	-1.09806	0.545	0.888	1	3	Mafg	#N/A	#N/A
0.000473373	-1.14348	0.545	0.927	1	3	Ncoa4	#N/A	#N/A
0.000482629	-0.935421	0.727	0.94	1	3	Pdcd5	#N/A	#N/A
0.000485817	-0.889627	1	0.981	1	3	Bnip3l	#N/A	#N/A
0.000487023	-1.28319	0.091	0.705	1	3	F7	coagulation factor VII	R-MMU-109582, R-MMU-392499, R-MMU-597592, R-MMU-140877, R-MMU-140834, R-MMU-163841, R-MMU-159740, R-MMU-159763, R-MMU-159782, R-MMU-159854
0.000487901	-0.823476	0.909	0.996	1	3	Tomm20	#N/A	#N/A
0.000490504	-0.961862	0.455	0.919	1	3	Rab5c	#N/A	#N/A
0.000493034	-0.932537	0.909	0.998	1	3	Eif3a	#N/A	#N/A
0.00049436	-1.28672	0.364	0.859	1	3	Ltc4s	leukotriene C4 synthase	, R-MMU-1430728, R-MMU-2142691, R-MMU-2142753, R-MMU-556833, R-MMU-8978868, R-MMU-9018677, R-MMU-9018678, R-MMU-2142688, R-MMU-2142700, R-MMU-9026395, R-MMU-9026762, R-MMU-9026766
0.000494969	0.643958	0.636	0.207	1	3	Met	met proto-oncogene
0.000503253	0.883851	1	0.95	1	3	Rsrp1	arginine/serine rich protein 1
0.000512233	-1.00187	0.455	0.822	1	3	Coro1c	#N/A	#N/A
0.00051296	0.941812	0.818	0.432	1	3	Wwp1	WW domain containing E3 ubiquitin protein ligase 1	R-MMU-1280218, R-MMU-168256, R-MMU-162582, R-MMU-382551, R-MMU-983168, R-MMU-983169, R-MMU-9006934, R-MMU-2672351, R-MMU-983712, R-MMU-1236394, R-MMU-1253288
0.000518727	-1.05434	0.273	0.753	1	3	Gla	#N/A	#N/A
0.000529188	-1.10573	0.273	0.873	1	3	Cd84	CD84 antigen
0.000535004	-0.769854	1	0.998	1	3	Rpl23a	#N/A	#N/A
0.000537323	0.857464	0.909	0.579	1	3	Acaa2	#N/A	#N/A
0.000537766	0.61727	0.727	0.255	1	3	Cbr1	#N/A	#N/A
0.00054142	0.274971	0.273	0.044	1	3	Znrf3	#N/A	#N/A
0.000545815	0.396262	0.545	0.149	1	3	Zfp219	#N/A	#N/A
0.000549424	-1.07792	0.273	0.797	1	3	Cyth3	cytohesin 3	R-MMU-5653656, R-MMU-199991, R-MMU-6811442, R-MMU-6811438,
0.000552553	-1.15269	0.636	0.985	1	3	Txnrd1	thioredoxin reductase 1	R-MMU-212436, R-MMU-73857, R-MMU-74160, R-MMU-1430728, R-MMU-2262752, R-MMU-8953897, R-MMU-71291, R-MMU-3700989, R-MMU-15869, R-MMU-9711123, R-MMU-5628897, R-MMU-499943, R-MMU-3299685, R-MMU-2408522, R-MMU-5263617,
0.000557043	1.03775	1	0.822	1	3	Paip2	#N/A	#N/A
0.000563029	0.735714	1	0.801	1	3	Higd1a	#N/A	#N/A
0.000564029	-1.04324	0.909	1	1	3	Sqstm1	sequestosome 1	R-MMU-168256, R-MMU-162582, R-MMU-193704, R-MMU-204998, R-MMU-73887, R-MMU-1632852, R-MMU-9612973, R-MMU-9663891, R-MMU-1280215, R-MMU-5205647, R-MMU-5205685, R-MMU-449147, R-MMU-446652, R-MMU-9020702, R-MMU-193639, R-MMU-209543, R-MMU-209560, R-MMU-205043, R-MMU-9664873,
0.000581567	0.445524	0.455	0.114	1	3	Lrrc8c	#N/A	#N/A
0.000587046	-1.20035	0.182	0.691	1	3	Plekhg1	pleckstrin homology domain containing, family G (with RhoGef domain) member 1	, R-MMU-162582, R-MMU-194315, R-MMU-9012999, R-MMU-9716542, R-MMU-9013148, R-MMU-9013149
0.000588161	-0.898586	0.273	0.815	1	3	Adam10	#N/A	#N/A
0.000588466	-0.69244	1	1	1	3	Rpl13a	#N/A	#N/A
0.000597514	0.392762	0.273	0.044	1	3	Adam19	a disintegrin and metallopeptidase domain 19 (meltrin beta)	R-MMU-1474244, R-MMU-8941237
0.000600807	1.22233	0.818	0.452	1	3	Csrp1	cysteine and glycine-rich protein 1
0.00060718	0.442888	0.455	0.114	1	3	Hk1	#N/A	#N/A
0.000608084	-1.04131	0	0.568	1	3	Plcb2	#N/A	#N/A
0.000614397	-1.36885	0.091	0.639	1	3	Cfp	complement factor properdin	R-MMU-168256, R-MMU-166658, R-MMU-166663, R-MMU-168249, R-MMU-977606, R-MMU-392499, R-MMU-6798695, R-MMU-597592, R-MMU-5173105, R-MMU-5173214, R-MMU-173736, R-MMU-174577
0.000616195	1.14317	0.909	0.712	1	3	Tmem30a	#N/A	#N/A
0.000618015	0.532005	0.818	0.317	1	3	Fmc1	#N/A	#N/A
0.000619965	-0.992973	0.636	0.886	1	3	Ggnbp2	#N/A	#N/A
0.00062367	0.365995	0.273	0.046	1	3	Tcta	#N/A	#N/A
0.000625155	-0.718617	1	1	1	3	Gapdh	glyceraldehyde-3-phosphate dehydrogenase	, R-MMU-1430728, R-MMU-70171, R-MMU-70326, R-MMU-71387, R-MMU-70263
0.000626652	-0.84684	0.636	0.921	1	3	Ubap2l	#N/A	#N/A
0.000629925	-0.963898	0.545	0.844	1	3	Dnajc5	#N/A	#N/A
0.000633883	-1.00392	0.273	0.803	1	3	Epb41l2	#N/A	#N/A
0.000635383	0.600006	0.636	0.218	1	3	Cfl2	#N/A	#N/A
0.000635959	-0.904094	0.182	0.697	1	3	Ube2j2	#N/A	#N/A
0.000641591	-1.81912	0.273	0.803	1	3	Fn1	fibronectin 1	, R-MMU-109582, R-MMU-202733, R-MMU-392499, R-MMU-114608, R-MMU-162582, R-MMU-76002, R-MMU-76005, R-MMU-597592, R-MMU-5673001, R-MMU-5683057, R-MMU-5684996, R-MMU-1474244, R-MMU-3000178, R-MMU-3000170, R-MMU-3000171, R-MMU-5674135, R-MMU-216083, R-MMU-9006934, R-MMU-1566948, R-MMU-2129379, R-MMU-381426, R-MMU-8957275, R-MMU-1474228, R-MMU-354192, R-MMU-354194, R-MMU-372708, R-MMU-76009, R-MMU-680…
0.000647954	-0.767646	1	0.998	1	3	Arpc5	#N/A	#N/A
0.000656514	-0.972228	0.909	0.959	1	3	Actn1	#N/A	#N/A
0.000658503	-1.05556	0.182	0.691	1	3	B4galnt1	beta-1,4-N-acetyl-galactosaminyl transferase 1	R-MMU-1430728, R-MMU-556833, R-MMU-428157, R-MMU-1660662,
0.000658931	-1.32892	1	0.952	1	3	Rn7sk	#N/A	NA
0.000661674	-0.765323	1	0.99	1	3	Atp5mpl	#N/A	#N/A
0.000664967	-0.995396	0.273	0.741	1	3	Myo9b	#N/A	#N/A
0.000672074	0.85312	0.818	0.413	1	3	Ints6	#N/A	#N/A
0.000673279	0.837907	0.818	0.413	1	3	Tcp11l2	#N/A	#N/A
0.000676848	-0.946645	0	0.56	1	3	Vav1	#N/A	#N/A
0.000679831	0.719147	0.909	0.548	1	3	Tra2a	#N/A	#N/A
0.000680402	-0.842644	1	0.973	1	3	Chic2	#N/A	#N/A
0.000687762	0.806339	1	0.79	1	3	Grcc10	#N/A	#N/A
0.000688635	-0.952618	1	0.998	1	3	Gpx1	glutathione peroxidase 1	R-MMU-1430728, R-MMU-2142753, R-MMU-556833, R-MMU-8978868, R-MMU-2262752, R-MMU-8953897, R-MMU-9711123, R-MMU-3299685, R-MMU-2142770, R-MMU-2142712,
0.000696287	-2.85146	0.273	0.763	1	3	Spp1	secreted phosphoprotein 1	, R-MMU-392499, R-MMU-162582, R-MMU-597592, R-MMU-1474244, R-MMU-186797, R-MMU-216083, R-MMU-9006934, R-MMU-381426, R-MMU-8957275, R-MMU-1474228
0.00070282	-1.09628	0.455	0.871	1	3	Pnpla8	#N/A	#N/A
0.000704203	0.283533	0.273	0.046	1	3	Sec14l2	#N/A	#N/A
0.000706101	-0.949554	0.273	0.803	1	3	Washc2	#N/A	#N/A
0.000708317	-1.2157	0.182	0.689	1	3	Cd274	CD274 antigen	R-MMU-1280218, R-MMU-168256, R-MMU-388841, R-MMU-389948
0.000721042	0.63444	0.818	0.315	1	3	Plk2	polo like kinase 2	R-MMU-212436, R-MMU-73857, R-MMU-74160, R-MMU-3700989, R-MMU-6791312, R-MMU-6804115
0.000722147	0.305066	0.364	0.075	1	3	Zfp827	#N/A	#N/A
0.000727149	0.509877	0.727	0.241	1	3	Utrn	utrophin
0.000729561	0.937082	0.727	0.328	1	3	Baiap2	brain-specific angiogenesis inhibitor 1-associated protein 2	R-MMU-168256, R-MMU-168249, R-MMU-2029480, R-MMU-2029482, R-MMU-162582, R-MMU-194315, R-MMU-9012999, R-MMU-9716542, R-MMU-9013148, R-MMU-9013149, R-MMU-9006934, R-MMU-195258, R-MMU-9013423, R-MMU-194138, R-MMU-4420097, R-MMU-5663213,
0.000732209	-0.827313	0.818	0.952	1	3	Tcf25	#N/A	#N/A
0.000736018	0.365995	0.455	0.112	1	3	Fam3a	#N/A	#N/A
0.000743966	-1.03125	0.909	0.967	1	3	Nap1l1	nucleosome assembly protein 1-like 1
0.000744674	0.313906	0.455	0.11	1	3	Qpct	glutaminyl-peptide cyclotransferase (glutaminyl cyclase)
0.000749976	0.389763	0.636	0.193	1	3	Dus1l	#N/A	#N/A
0.00075968	0.34354	0.273	0.046	1	3	Serpinb9	serine (or cysteine) peptidase inhibitor, clade B, member 9
0.000760037	-0.937318	0.909	0.994	1	3	Ctsz	cathepsin Z	R-MMU-168256, R-MMU-168249, R-MMU-5653656, R-MMU-392499, R-MMU-6798695, R-MMU-597592, R-MMU-199991, R-MMU-199977, R-MMU-446203, R-MMU-948021, R-MMU-199992, R-MMU-2022377, R-MMU-2980736, R-MMU-204005, R-MMU-5694530, R-MMU-432720
0.000767155	0.329681	0.364	0.077	1	3	Paqr4	#N/A	#N/A
0.000772163	-1.95543	0.182	0.71	1	3	Car4	carbonic anhydrase 4	R-MMU-1430728, R-MMU-382551, R-MMU-1237044, R-MMU-1247673, R-MMU-1480926, R-MMU-1475029,
0.000773497	0.272128	0.273	0.046	1	3	Gm4013	#N/A	#N/A
0.000773497	0.269291	0.273	0.046	1	3	Utp14b	#N/A	#N/A
0.000776334	-0.876862	0.364	0.782	1	3	Ap2a2	#N/A	#N/A
0.000796324	0.945183	0.727	0.344	1	3	Nfix	nuclear factor I/X
0.000799854	0.504169	0.273	0.046	1	3	Cryab	crystallin, alpha B	R-MMU-2262752, R-MMU-3371556, R-MMU-8953897, R-MMU-3371571,
0.000802445	-0.978388	0.273	0.774	1	3	Cebpz	#N/A	#N/A
0.000804111	-0.891134	0.364	0.782	1	3	Cdc5l	#N/A	#N/A
0.000807438	0.377355	0.273	0.048	1	3	Gprasp1	#N/A	#N/A
0.000809309	0.802581	1	0.585	1	3	Cebpd	CCAAT/enhancer binding protein (C/EBP), delta
0.000813585	-1.04586	0.273	0.761	1	3	Ptpn6	protein tyrosine phosphatase, non-receptor type 6	R-MMU-1280218, R-MMU-168256, R-MMU-388841, R-MMU-389948, R-MMU-109582, R-MMU-168249, R-MMU-202733, R-MMU-5690714, R-MMU-983695, R-MMU-983705, R-MMU-6798695, R-MMU-162582, R-MMU-76002, R-MMU-9006934, R-MMU-1433557, R-MMU-1280215, R-MMU-201556, R-MMU-449147, R-MMU-114604, R-MMU-418346, R-MMU-432142, R-MMU-909733, R-MMU-912694, R-MMU-913531, R-MMU-451927, R-MMU-512988, R-MMU-912526, R-MMU-1433559, R…
0.000814765	-0.983551	0.273	0.732	1	3	Sh3bp2	#N/A	#N/A
0.000816672	4.35335	0.455	0.137	1	3	Lyz1	lysozyme 1
0.000817322	-0.941979	1	0.994	1	3	Prdx5	peroxiredoxin 5	, R-MMU-212436, R-MMU-73857, R-MMU-74160, R-MMU-2262752, R-MMU-8953897, R-MMU-3700989, R-MMU-9711123, R-MMU-5628897, R-MMU-3299685
0.000826979	-1.01489	0	0.552	1	3	Flvcr2	#N/A	#N/A
0.000829426	0.504747	0.364	0.081	1	3	Pfas	#N/A	#N/A
0.000833321	1.10571	0.727	0.388	1	3	Naxe	#N/A	#N/A
0.0008423	-1.22904	0.273	0.726	1	3	Frmd4a	FERM domain containing 4A
0.000849323	0.69857	0.727	0.272	1	3	Marcksl1	MARCKS-like 1
0.0008528	0.264951	0.364	0.075	1	3	St3gal5	ST3 beta-galactoside alpha-2,3-sialyltransferase 5	R-MMU-392499, R-MMU-597592, R-MMU-446203, R-MMU-446193, R-MMU-446219, R-MMU-4085001,
0.000854455	0.793207	0.727	0.326	1	3	Uap1	#N/A	#N/A
0.000855795	-0.959921	0.273	0.826	1	3	Otulin	#N/A	#N/A
0.000860137	0.574312	0.545	0.17	1	3	Jund-1	#N/A	NA
0.000862136	0.628544	0.909	0.61	1	3	Srsf3	#N/A	#N/A
0.000868352	-1.00207	0.727	0.876	1	3	Pa2g4	#N/A	#N/A
0.000869979	-0.915247	0	0.546	1	3	Plekhm3	#N/A	#N/A
0.000880208	-0.983948	0.636	0.888	1	3	Arl8b	#N/A	#N/A
0.00088504	-1.11363	0	0.55	1	3	Bst1	bone marrow stromal cell antigen 1
0.000891029	-0.68507	1	0.996	1	3	Tomm7	#N/A	#N/A
0.000901996	-0.958542	0.182	0.68	1	3	Slc36a4	#N/A	#N/A
0.000911145	0.432396	0.364	0.081	1	3	Arid5a	AT rich interactive domain 5A (MRF1-like)
0.000921451	-1.62525	1	0.998	1	3	Mt1	metallothionein 1	R-MMU-8953897, R-MMU-5660526, R-MMU-5661231,
0.000932494	1.11415	0.636	0.278	1	3	Tmem50b	#N/A	#N/A
0.000933853	-1.25076	0	0.548	1	3	Acp5	acid phosphatase 5, tartrate resistant	R-MMU-1430728, R-MMU-196854, R-MMU-196849, R-MMU-196843
0.000934597	0.785623	1	0.994	1	3	Calm2	#N/A	#N/A
0.000937072	-0.858727	0.727	0.95	1	3	Tm9sf3	#N/A	#N/A
0.000943108	-0.897797	0.273	0.734	1	3	Sirt2	#N/A	#N/A
0.000961303	-0.912069	0	0.539	1	3	Was	#N/A	#N/A
0.000966508	-0.401181	1	1	1	3	Rps13	#N/A	#N/A
0.000971798	-0.878579	0.364	0.82	1	3	Exoc5	#N/A	#N/A
0.000990067	0.51262	0.727	0.28	1	3	Ufl1	#N/A	#N/A
0.00100059	0.569528	0.455	0.124	1	3	Hacd1	#N/A	#N/A
0.00101748	0.623786	1	1	1	3	Malat1	#N/A	NA
0.00101872	-0.929582	0.182	0.674	1	3	Pdzd8	#N/A	#N/A
0.00102566	-0.971408	0.091	0.614	1	3	Slc29a1	solute carrier family 29 (nucleoside transporters), member 1	R-MMU-382551, R-MMU-425407, R-MMU-425397, R-MMU-83936,
0.00103539	-1.03759	0.545	0.863	1	3	Lgals8	#N/A	#N/A
0.00103626	-0.876463	0.455	0.865	1	3	Ufm1	#N/A	#N/A
0.00104527	-0.999655	0.182	0.672	1	3	Pdlim7	PDZ and LIM domain 7	R-MMU-1266738, R-MMU-422475, R-MMU-9675108, R-MMU-8853659,
0.00104676	0.578276	0.727	0.288	1	3	Vegfb	#N/A	#N/A
0.00104786	-1.02301	0.636	0.892	1	3	Smpdl3a	sphingomyelin phosphodiesterase, acid-like 3A
0.00104968	0.685803	0.727	0.307	1	3	Ppa1	#N/A	#N/A
0.00105352	-0.98474	0.273	0.722	1	3	1700017B05Rik	#N/A	#N/A
0.00105638	0.534594	0.636	0.218	1	3	Aamdc	#N/A	#N/A
0.00105882	-0.859425	0.273	0.732	1	3	Ilk	#N/A	#N/A
0.00106403	-0.727432	1	1	1	3	Tpm3	#N/A	#N/A
0.00106437	0.943326	1	0.724	1	3	Prdx6	peroxiredoxin 6
0.00106965	-0.874469	0.364	0.77	1	3	G6pdx	#N/A	#N/A
0.0010786	-0.899288	0	0.533	1	3	Rin3	#N/A	#N/A
0.00109867	-0.989486	0	0.535	1	3	Abcc1	#N/A	#N/A
0.00110275	-1.26079	0.545	0.82	1	3	Lyst	lysosomal trafficking regulator
0.00110386	0.621669	0.636	0.241	1	3	Plxnb2	plexin B2
0.00110954	0.37783	0.636	0.199	1	3	Rnf14	#N/A	#N/A
0.00111048	-1.07792	0.091	0.61	1	3	Mreg	melanoregulin
0.00111483	0.736045	0.636	0.237	1	3	Limd2	LIM domain containing 2
0.00112403	-1.07505	0.636	0.851	1	3	Raf1	#N/A	#N/A
0.00112773	-0.966694	0	0.533	1	3	Pros1	#N/A	#N/A
0.00113059	-0.768687	0.909	0.944	1	3	Ier3ip1	#N/A	#N/A
0.0011306	0.363501	0.545	0.156	1	3	Zfp422	#N/A	#N/A
0.00113187	0.461936	0.273	0.05	1	3	Nme7	#N/A	#N/A
0.00113532	-0.886392	0.364	0.809	1	3	Wtap	#N/A	#N/A
0.00114061	0.403609	0.364	0.083	1	3	St6galnac6	#N/A	#N/A
0.0011519	-0.875153	0.818	0.977	1	3	M6pr	#N/A	#N/A
0.00115674	0.653146	0.909	0.793	1	3	Cct7	#N/A	#N/A
0.00115718	0.864964	0.727	0.394	1	3	Rab9	#N/A	#N/A
0.00116052	-0.9658	0.091	0.608	1	3	Mical1	#N/A	#N/A
0.00116263	-1.00187	0.091	0.608	1	3	Trpv2	#N/A	#N/A
0.00116314	-0.900179	0.818	0.981	1	3	Atp1b3	#N/A	#N/A
0.00117114	-0.6915	0.636	0.956	1	3	Dtnbp1	#N/A	#N/A
0.001188	0.723065	0.545	0.178	1	3	Fzd5	#N/A	#N/A
0.0011941	-0.926539	0.636	0.884	1	3	Eif1a	#N/A	#N/A
0.00120436	0.319031	0.455	0.116	1	3	Gm34455	#N/A	NA
0.00120613	-1.15097	0.909	1	1	3	Cebpb	CCAAT/enhancer binding protein (C/EBP), beta	R-MMU-2262752, R-MMU-8953897, R-MMU-2559582, R-MMU-2559583
0.00121883	0.754252	1	0.734	1	3	Acadl	#N/A	#N/A
0.00122069	-0.645823	1	0.998	1	3	Sh3glb1	#N/A	#N/A
0.00123116	-1.22446	0.636	0.82	1	3	Lhfpl2	lipoma HMGIC fusion partner-like 2	R-MMU-109582, R-MMU-114608, R-MMU-76002, R-MMU-76005,
0.00124146	-1.28801	0.364	0.766	1	3	Cd24a	CD24a antigen
0.00127107	-0.896667	0.455	0.869	1	3	Reep3	#N/A	#N/A
0.00128121	-0.889627	0	0.525	1	3	Ptk2b	PTK2 protein tyrosine kinase 2 beta	R-MMU-168256, R-MMU-1500931, R-MMU-391160, R-MMU-162582, R-MMU-194315, R-MMU-9012999, R-MMU-9716542, R-MMU-9006934, R-MMU-9013420, R-MMU-1280215, R-MMU-449147, R-MMU-194138, R-MMU-4420097, R-MMU-451927, R-MMU-9020558,
0.00128907	0.785755	0.545	0.207	1	3	Rcn2	#N/A	#N/A
0.00129081	-0.899395	0.273	0.757	1	3	Ripk1	#N/A	#N/A
0.00129964	-0.759241	0.909	0.988	1	3	Arpp19	#N/A	#N/A
0.00131625	-0.996485	0.636	0.927	1	3	Hprt	#N/A	#N/A
0.0013206	-1.05346	0.545	0.826	1	3	Snx27	#N/A	#N/A
0.00132079	-1.07251	0.182	0.662	1	3	Rassf5	Ras association (RalGDS/AF-6) domain family member 5
0.00133324	0.425261	0.636	0.214	1	3	Gdi1	#N/A	#N/A
0.00134135	-0.961982	0.273	0.707	1	3	Ldlrap1	#N/A	#N/A
0.00135433	-0.764419	0.818	0.948	1	3	Vps29	#N/A	#N/A
0.00135511	0.455833	0.545	0.168	1	3	Creb3l2	cAMP responsive element binding protein 3-like 2
0.00136147	-0.727037	0.909	0.973	1	3	Snx3	#N/A	#N/A
0.00136804	-1.01513	0.909	0.979	1	3	S100a11	S100 calcium binding protein A11	R-MMU-168256, R-MMU-168249, R-MMU-6798695
0.00137957	-0.910364	0.818	0.925	1	3	Ciao2a	#N/A	#N/A
0.00138088	-0.99067	0.273	0.71	1	3	Ttyh2	#N/A	#N/A
0.00140505	-0.875217	0.455	0.803	1	3	Wasf2	#N/A	#N/A
0.00141652	0.435012	0.364	0.083	1	3	Smagp	small cell adhesion glycoprotein
0.00142928	-0.86847	0.545	0.882	1	3	U2af2	#N/A	#N/A
0.00143547	-0.681964	1	0.998	1	3	Serbp1	#N/A	#N/A
0.00144722	0.562687	0.364	0.089	1	3	Frmd6	#N/A	#N/A
0.0014507	-0.976397	0.182	0.699	1	3	Rab32	RAB32, member RAS oncogene family	R-MMU-5653656, R-MMU-392499, R-MMU-597592, R-MMU-199991, R-MMU-8876198, R-MMU-9007101, R-MMU-8873719,
0.00145095	-0.815531	0.455	0.83	1	3	Polr2k	#N/A	#N/A
0.0014521	-1.2269	0.273	0.751	1	3	Srxn1	sulfiredoxin 1 homolog (S. cerevisiae)
0.0014578	-0.643764	1	1	1	3	Pcbp2	#N/A	#N/A
0.00146039	0.601709	0.727	0.293	1	3	Fam234a	#N/A	#N/A
0.00146088	0.266459	0.273	0.05	1	3	Fam160a2	#N/A	#N/A
0.00146088	0.263633	0.273	0.05	1	3	Tmem8	#N/A	#N/A
0.00147567	-1.12792	0.636	0.878	1	3	Alas1	aminolevulinic acid synthase 1	R-MMU-1430728, R-MMU-189445, R-MMU-189451,
0.00148012	0.432396	0.455	0.127	1	3	Marveld1	#N/A	#N/A
0.00148305	0.305066	0.364	0.083	1	3	Shld1	#N/A	#N/A
0.00149455	0.257061	0.545	0.158	1	3	Pdgfa	platelet derived growth factor, alpha
0.00150393	-0.928806	0.727	0.902	1	3	Pgam1	#N/A	#N/A
0.00150691	0.550946	0.636	0.23	1	3	Itga6	integrin alpha 6	R-MMU-109582, R-MMU-202733, R-MMU-1500931, R-MMU-1474244, R-MMU-1474290, R-MMU-2022090, R-MMU-3000157, R-MMU-3000170, R-MMU-3000171, R-MMU-446107, R-MMU-446728, R-MMU-216083, R-MMU-210991,
0.00151578	0.329336	0.455	0.12	1	3	Cdkn2d	cyclin dependent kinase inhibitor 2D
0.00152136	-0.516335	1	1	1	3	Rps25	#N/A	#N/A
0.00152554	-1.01923	0.364	0.774	1	3	Pygl	liver glycogen phosphorylase	R-MMU-168256, R-MMU-168249, R-MMU-1430728, R-MMU-6798695, R-MMU-71387, R-MMU-70221, R-MMU-8982491,
0.00154439	-0.710667	0.818	0.99	1	3	Arhgdia	#N/A	#N/A
0.00154925	-0.898586	0.364	0.788	1	3	Ubn1	#N/A	#N/A
0.00155921	-0.909112	0.273	0.707	1	3	Tor1aip2	#N/A	#N/A
0.00156201	-1.07904	0.182	0.689	1	3	Tgm2	transglutaminase 2, C polypeptide
0.00157079	-0.79447	0.091	0.643	1	3	Pop7	#N/A	#N/A
0.00157311	-0.823996	0.818	0.95	1	3	Rtn3	#N/A	#N/A
0.00157408	-0.834584	0.273	0.716	1	3	Rbm42	#N/A	#N/A
0.00157628	-0.943623	0.455	0.826	1	3	Ppt1	#N/A	#N/A
0.00158225	0.886643	0.727	0.332	1	3	Hadh	#N/A	#N/A
0.00159787	-0.872073	0.727	0.873	1	3	Lrrfip2	#N/A	#N/A
0.0015979	-2.10089	0.455	0.836	1	3	Gdf15	growth differentiation factor 15
0.00161978	0.521476	0.545	0.176	1	3	Paxx	#N/A	#N/A
0.00162593	-0.888011	0.545	0.95	1	3	Ctsa	cathepsin A	R-MMU-1280218, R-MMU-168256, R-MMU-168249, R-MMU-1430728, R-MMU-556833, R-MMU-392499, R-MMU-6798695, R-MMU-597592, R-MMU-2132295, R-MMU-446203, R-MMU-428157, R-MMU-446193, R-MMU-446219, R-MMU-1660662, R-MMU-4085001,
0.00162884	0.920423	0.727	0.371	1	3	Larp1b	#N/A	#N/A
0.00162907	-1.08978	0.364	0.811	1	3	Gsn	gelsolin	R-MMU-168256, R-MMU-168249, R-MMU-6798695, R-MMU-109581, R-MMU-111465, R-MMU-5357801, R-MMU-75153, R-MMU-264870,
0.00164029	-0.732955	0.636	0.969	1	3	Mrps21	#N/A	#N/A
0.00164037	0.378529	0.545	0.168	1	3	Fars2	#N/A	#N/A
0.00164434	-0.856019	0.364	0.782	1	3	Dnttip2	#N/A	#N/A
0.00164888	-0.883846	0.273	0.712	1	3	Capn2	#N/A	#N/A
0.00166332	0.5491	0.455	0.131	1	3	Vgll4	vestigial like family member 4
0.00167107	-0.881635	0.364	0.749	1	3	Rlim	#N/A	#N/A
0.00167228	0.523847	0.636	0.239	1	3	Fdft1	#N/A	#N/A
0.00168339	-1.01754	0.636	0.907	1	3	Ankrd12	ankyrin repeat domain 12
0.00168701	-0.78098	0.909	0.99	1	3	Cltc	#N/A	#N/A
0.00168973	0.373502	0.545	0.166	1	3	Inpp5b	#N/A	#N/A
0.00169768	-0.918905	0.182	0.654	1	3	Crlf2	#N/A	#N/A
0.00170143	0.680868	0.909	0.407	1	3	Midn	#N/A	#N/A
0.00172355	-1.04106	0.545	0.89	1	3	Dst	dystonin	, R-MMU-1500931, R-MMU-162582, R-MMU-194315, R-MMU-9012999, R-MMU-9716542, R-MMU-1474244, R-MMU-1474290, R-MMU-2022090, R-MMU-446107, R-MMU-446728, R-MMU-9696270, R-MMU-9013420, R-MMU-9696264, R-MMU-9696273, R-MMU-9013424
0.00172741	0.376642	0.364	0.085	1	3	Src	#N/A	#N/A
0.00172886	-0.975386	0.182	0.651	1	3	Galnt6	#N/A	#N/A
0.00172933	0.346328	0.273	0.052	1	3	Ass1	argininosuccinate synthetase 1	R-MMU-1430728, R-MMU-71291, R-MMU-70635
0.00174726	-0.770861	1	1	1	3	Txn1	thioredoxin 1	R-MMU-168256, R-MMU-168249, R-MMU-212436, R-MMU-73857, R-MMU-74160, R-MMU-1430728, R-MMU-392499, R-MMU-2262752, R-MMU-8953897, R-MMU-3700989, R-MMU-2559583, R-MMU-15869, R-MMU-9711123, R-MMU-2559580, R-MMU-5628897, R-MMU-499943, R-MMU-168643, R-MMU-3299685, R-MMU-622312, R-MMU-5676934, R-MMU-844456
0.00175286	-0.867343	0.455	0.786	1	3	Cdk11b	#N/A	#N/A
0.00175797	-0.696289	0.909	0.994	1	3	Atp5g1	#N/A	#N/A
0.00178452	0.564394	0.455	0.135	1	3	Cacfd1	#N/A	#N/A
0.00180306	-0.854468	0.545	0.9	1	3	Vps26a	#N/A	#N/A
0.00182629	-0.892855	0	0.506	1	3	Parvg	#N/A	#N/A
0.00182683	-0.729476	1	0.99	1	3	Eif5b	#N/A	#N/A
0.00183164	-1.22803	0.273	0.693	1	3	Net1	neuroepithelial cell transforming gene 1	R-MMU-162582, R-MMU-194315, R-MMU-8980692, R-MMU-9012999, R-MMU-9013026, R-MMU-9716542, R-MMU-372790, R-MMU-388396, R-MMU-193648, R-MMU-193704, R-MMU-204998, R-MMU-416482, R-MMU-73887,
0.00186082	0.390063	0.364	0.087	1	3	Txnrd3	#N/A	#N/A
0.00186825	-1.22646	0.545	0.873	1	3	Pim1	proviral integration site 1
0.0018738	-1.10597	0.364	0.817	1	3	Ccdc88a	coiled coil domain containing 88A	R-MMU-162582, R-MMU-194315, R-MMU-9012999, R-MMU-9716542, R-MMU-9696264, R-MMU-9696273,
0.00187455	-0.832825	0.545	0.902	1	3	Slk	#N/A	#N/A
0.00188907	0.266459	0.273	0.052	1	3	Aldh6a1	#N/A	#N/A
0.00189257	-0.882429	0.273	0.822	1	3	Cerk	#N/A	#N/A
0.00189484	0.731467	0.545	0.212	1	3	Hacd3	#N/A	#N/A
0.00190187	-1.18189	0.545	0.79	1	3	Impact	impact, RWD domain protein
0.00190816	0.532892	0.636	0.249	1	3	Pdzd11	#N/A	#N/A
0.00192213	-0.865085	0.364	0.784	1	3	Tnrc6a	#N/A	#N/A
0.0019251	0.471605	0.636	0.232	1	3	Prkacb	#N/A	#N/A
0.00193981	0.514146	0.727	0.313	1	3	Kctd10	#N/A	#N/A
0.00194191	0.257998	0.273	0.052	1	3	Gm14393	#N/A	#N/A
0.0019488	-0.900892	0	0.502	1	3	Glipr2	#N/A	#N/A
0.00196616	-0.840652	0.909	0.948	1	3	Diaph1	#N/A	#N/A
0.00197086	0.321429	0.364	0.087	1	3	Clpb	#N/A	#N/A
0.00198303	-0.864601	0.273	0.699	1	3	Selenot	#N/A	#N/A
0.00199293	-0.709773	0.818	0.979	1	3	Hnrnpa0	#N/A	#N/A
0.0019994	0.424577	0.455	0.133	1	3	Wbp1	#N/A	#N/A
0.00201071	-1.09556	0.909	0.971	1	3	Cyb5a	cytochrome b5 type A (microsomal)	R-MMU-1430728, R-MMU-196854, R-MMU-196849, R-MMU-9609507, R-MMU-9609523, R-MMU-196836,
0.00201565	-0.900179	0.545	0.832	1	3	Smap2	#N/A	#N/A
0.00201813	-0.393897	1	1	1	3	Rps27a	#N/A	#N/A
0.0020514	0.257998	0.273	0.052	1	3	Lmf1	#N/A	#N/A
0.00205671	-0.740003	0.818	0.994	1	3	Srp9	#N/A	#N/A
0.00206373	-0.918101	0.545	0.857	1	3	Tacc1	#N/A	#N/A
0.00207736	-0.830711	0.273	0.741	1	3	Foxn2	#N/A	#N/A
0.00208439	0.624792	0.727	0.32	1	3	Ubap2	#N/A	#N/A
0.0020907	0.313224	0.364	0.087	1	3	Cep85l	#N/A	#N/A
0.00211062	0.548584	1	0.996	1	3	Rpl22l1	#N/A	#N/A
0.00212403	0.556217	0.455	0.135	1	3	Syngr1	synaptogyrin 1	R-MMU-168256, R-MMU-168249, R-MMU-6798695,
0.00212754	-0.776563	0.455	0.784	1	3	Vps4b	#N/A	#N/A
0.00213461	-0.652238	1	0.981	1	3	Pcbp1	#N/A	#N/A
0.00213854	-0.737684	0.182	0.716	1	3	Zzz3	#N/A	#N/A
0.00215456	-0.959324	0.727	0.855	1	3	Cln3	#N/A	#N/A
0.00216017	-0.955509	0.545	0.979	1	3	Efhd2	EF hand domain containing 2
0.00216297	-0.910364	0.273	0.695	1	3	Sh3pxd2b	#N/A	#N/A
0.00216784	-0.909112	0.273	0.695	1	3	Stk10	serine/threonine kinase 10	R-MMU-168256, R-MMU-168249, R-MMU-6798695, R-MMU-162582, R-MMU-194315, R-MMU-8980692, R-MMU-9012999, R-MMU-9013026, R-MMU-9716542, R-MMU-9013106
0.0021798	0.361288	0.636	0.216	1	3	Ppie	#N/A	#N/A
0.00219131	-0.948198	0	0.496	1	3	Rasa3	RAS p21 protein activator 3	R-MMU-162582, R-MMU-5673001, R-MMU-5683057, R-MMU-5684996, R-MMU-5658442,
0.00220863	-0.797528	0.727	0.954	1	3	Hexa	#N/A	#N/A
0.00222496	-0.893795	0.091	0.575	1	3	Nfkbib	#N/A	#N/A
0.00222668	-1.00948	0.182	0.664	1	3	Prkar2b	protein kinase, cAMP dependent regulatory, type II beta	R-MMU-109582, R-MMU-1430728, R-MMU-162582, R-MMU-1640170, R-MMU-68886, R-MMU-69278, R-MMU-453274, R-MMU-69275, R-MMU-983231, R-MMU-382551, R-MMU-372790, R-MMU-388396, R-MMU-112315, R-MMU-112316, R-MMU-5358351, R-MMU-1852241, R-MMU-5617833, R-MMU-5620912, R-MMU-2565942, R-MMU-380259, R-MMU-380270, R-MMU-380284, R-MMU-380287, R-MMU-380320, R-MMU-68877, R-MMU-8854518, R-MMU-112314, R-MMU-442755, R-M…
0.0022363	-0.848173	0.545	0.801	1	3	Fam89b	#N/A	#N/A
0.00223982	-0.979502	0.364	0.737	1	3	Smc1a	#N/A	#N/A
0.00224832	0.648345	0.636	0.261	1	3	Abhd11	#N/A	#N/A
0.00225199	-0.875763	0.727	0.975	1	3	Cd47	#N/A	#N/A
0.00226909	-0.906798	0.182	0.639	1	3	Eepd1	#N/A	#N/A
0.00227379	-0.850323	0	0.492	1	3	Pald1	#N/A	#N/A
0.00229629	-0.842694	0.091	0.573	1	3	Tm6sf1	#N/A	#N/A
0.00230556	-0.812079	0.364	0.741	1	3	Mrpl43	#N/A	#N/A
0.00232727	-1.00597	0	0.492	1	3	Zc3h12a	zinc finger CCCH type containing 12A
0.00232988	0.588709	0.636	0.239	1	3	Golim4	#N/A	#N/A
0.00233636	-0.785292	1	1	1	3	Atp6v0c-ps2	#N/A	NA
0.00234343	-0.858128	0.273	0.693	1	3	Klhl9	#N/A	#N/A
0.00234673	-1.83123	0.182	0.627	1	3	Vaultrc5	#N/A	NA
0.00236222	0.438507	0.545	0.185	1	3	Mpnd	#N/A	#N/A
0.00237311	-0.879698	0.455	0.778	1	3	Zfp91	#N/A	#N/A
0.00237941	-1.04373	0.091	0.571	1	3	Mgll	monoglyceride lipase	R-MMU-109582, R-MMU-1430728, R-MMU-556833, R-MMU-162582, R-MMU-76002, R-MMU-372790, R-MMU-388396, R-MMU-416476, R-MMU-1482883, R-MMU-1483206, R-MMU-1483257, R-MMU-114508, R-MMU-426048,
0.00238417	-0.766921	0.273	0.763	1	3	Atg5	#N/A	#N/A
0.00240575	0.733846	0.545	0.191	1	3	Prrg2	proline-rich Gla (G-carboxyglutamic acid) polypeptide 2
0.00241616	-0.89586	0.182	0.697	1	3	Plekho2	pleckstrin homology domain containing, family O member 2	R-MMU-168256, R-MMU-168249, R-MMU-6798695
0.00242086	0.315954	0.364	0.089	1	3	Akr1e1	#N/A	#N/A
0.00242218	-0.793009	0.818	0.946	1	3	Dhx9	#N/A	#N/A
0.00242399	-0.919535	0.455	0.797	1	3	Eprs	#N/A	#N/A
0.00242979	0.465371	0.545	0.187	1	3	Thra	#N/A	#N/A
0.00243103	-0.485764	0.909	0.998	1	3	Ctsb	cathepsin B	R-MMU-1280218, R-MMU-168256, R-MMU-168249, R-MMU-6798695, R-MMU-2132295, R-MMU-1474244, R-MMU-1474290, R-MMU-2022090, R-MMU-1442490, R-MMU-1474228, R-MMU-168898, R-MMU-1679131
0.00244394	0.506259	0.545	0.183	1	3	Rell1	RELT-like 1
0.00245387	-0.910364	0.091	0.631	1	3	Cd200r4	CD200 receptor 4
0.00246594	0.260813	0.273	0.054	1	3	Tgds	#N/A	#N/A
0.00247228	-0.843349	0.636	0.859	1	3	Mpp1	#N/A	#N/A
0.00247464	0.913679	1	0.695	1	3	Ssr2	signal sequence receptor, beta
0.00248594	-0.726451	0.727	0.956	1	3	St13	#N/A	#N/A
0.00250579	-0.879901	0	0.485	1	3	Adarb1	adenosine deaminase, RNA-specific, B1	R-MMU-8953854, R-MMU-75072, R-MMU-75064, R-MMU-75102, R-MMU-77042,
0.00251392	0.929896	0.909	0.577	1	3	Cdkn1a	cyclin-dependent kinase inhibitor 1A (P21)	R-MMU-212436, R-MMU-73857, R-MMU-74160, R-MMU-1266738, R-MMU-162582, R-MMU-1640170, R-MMU-2262752, R-MMU-69278, R-MMU-8953897, R-MMU-453274, R-MMU-69275, R-MMU-3700989, R-MMU-2559582, R-MMU-2559583, R-MMU-69242, R-MMU-69620, R-MMU-8852276, R-MMU-1257604, R-MMU-9006925, R-MMU-2559586, R-MMU-187577, R-MMU-453279, R-MMU-69202, R-MMU-69206, R-MMU-69563, R-MMU-69580, R-MMU-69615, R-MMU-69656, R-MMU-69…
0.00252619	-0.847511	0.545	0.929	1	3	Tmed5	#N/A	#N/A
0.00253231	0.257998	0.273	0.054	1	3	Retsat	#N/A	#N/A
0.00254111	0.360348	0.273	0.056	1	3	Nanos1	#N/A	#N/A
0.00254926	0.421259	0.545	0.185	1	3	Pogz	#N/A	#N/A
0.00255623	-1.03109	0	0.488	1	3	AW112010	#N/A	NA
0.00256199	0.432396	0.364	0.093	1	3	Gm41077	#N/A	NA
0.00256349	-0.919535	0.455	0.803	1	3	Gabarapl1	#N/A	#N/A
0.00258179	-0.804485	0.455	0.805	1	3	Psmd12	#N/A	#N/A
0.0025832	-0.80707	0.091	0.566	1	3	Slc23a2	#N/A	#N/A
0.00259112	0.494615	0.636	0.232	1	3	Hmbs	hydroxymethylbilane synthase	R-MMU-1430728, R-MMU-189445, R-MMU-189451,
0.00259221	0.342612	0.545	0.176	1	3	Slc44a2	solute carrier family 44, member 2	R-MMU-168256, R-MMU-168249, R-MMU-1430728, R-MMU-556833, R-MMU-6798695, R-MMU-382551, R-MMU-425407, R-MMU-1483206, R-MMU-1483257, R-MMU-425366, R-MMU-1483191,
0.00261269	0.691906	0.909	0.537	1	3	Stard3nl	#N/A	#N/A
0.00262029	-0.74425	0.727	0.934	1	3	Ap2s1	#N/A	#N/A
0.00263809	0.299652	0.364	0.089	1	3	Inafm2	#N/A	#N/A
0.00264104	0.750885	0.636	0.301	1	3	Gnptab	#N/A	#N/A
0.00264245	-0.856398	0.091	0.564	1	3	Slf2	#N/A	#N/A
0.00265494	0.47213	1	1	1	3	Rps19	#N/A	#N/A
0.00265599	0.676875	0.545	0.207	1	3	Homer1	#N/A	#N/A
0.00266963	0.255188	0.273	0.054	1	3	Gstt2	#N/A	#N/A
0.00271442	0.908616	1	0.871	1	3	Gas5	#N/A	#N/A
0.00274024	-0.999401	0.273	0.705	1	3	Cyb561a3	cytochrome b561 family, member A3
0.00274057	0.255188	0.273	0.054	1	3	Ssbp2	#N/A	#N/A
0.00274588	-1.11808	0.455	0.782	1	3	Gm31734	#N/A	NA
0.0027464	-0.796792	0.909	0.994	1	3	Myl12b	#N/A	#N/A
0.00276533	-0.935994	0.091	0.562	1	3	Lcp2	lymphocyte cytosolic protein 2	R-MMU-1280218, R-MMU-168256, R-MMU-202403, R-MMU-202433, R-MMU-109582, R-MMU-168249, R-MMU-2454202, R-MMU-2871796, R-MMU-2871809, R-MMU-2172127, R-MMU-76002, R-MMU-2424491, R-MMU-114604,
0.00277925	0.78189	1	0.853	1	3	Hnrnpa1	#N/A	#N/A
0.0028057	-0.697643	0.182	0.703	1	3	Nsf	#N/A	#N/A
0.00281778	-0.883421	1	0.95	1	3	Ptpn1	#N/A	#N/A
0.00284814	-0.856949	0	0.477	1	3	P2ry10b	#N/A	#N/A
0.00285441	-0.816003	0.182	0.676	1	3	Ncoa3	#N/A	#N/A
0.00285741	0.659144	1	0.884	1	3	Nfkbia	nuclear factor of kappa light polypeptide gene enhancer in B cells inhibitor, alpha	R-MMU-1280218, R-MMU-168256, R-MMU-202403, R-MMU-202424, R-MMU-168249, R-MMU-2454202, R-MMU-2871837, R-MMU-983705, R-MMU-392499, R-MMU-162582, R-MMU-597592, R-MMU-2990846, R-MMU-3108232, R-MMU-5688426, R-MMU-193704, R-MMU-73887, R-MMU-5689880, R-MMU-5607764, R-MMU-5621481, R-MMU-1280215, R-MMU-168928, R-MMU-1834949, R-MMU-449147, R-MMU-168898, R-MMU-166016, R-MMU-166166, R-MMU-937061, R-MMU-11683…
0.00287449	0.499261	0.455	0.139	1	3	Mex3d	#N/A	#N/A
0.00288291	0.838748	0.727	0.44	1	3	Zdhhc3	zinc finger, DHHC domain containing 3
0.00292316	0.555948	1	0.969	1	3	Ndufc2	#N/A	#N/A
0.00294402	-0.733176	0.909	0.967	1	3	Rap1a	#N/A	#N/A
0.00296591	-0.755996	0.636	0.898	1	3	Ptp4a2	#N/A	#N/A
0.00296715	0.337114	0.455	0.133	1	3	C1qtnf12	#N/A	#N/A
0.00298721	-0.728661	0.455	0.83	1	3	Hnrnph2	#N/A	#N/A
0.00299015	-0.909498	0.182	0.624	1	3	Tnfsf12	#N/A	#N/A
0.00299154	-0.894287	0.545	0.826	1	3	Tbc1d15	#N/A	#N/A
0.00300194	0.539372	0.545	0.193	1	3	Ppat	#N/A	#N/A
0.00303826	0.653146	0.545	0.203	1	3	Pde4d	#N/A	#N/A
0.00304298	0.336349	0.545	0.176	1	3	Uckl1	#N/A	#N/A
0.00305824	-0.788922	0.636	0.927	1	3	Sars	#N/A	#N/A
0.00308336	0.266459	0.273	0.056	1	3	Ccdc91	#N/A	#N/A
0.00308796	-0.749257	0.818	0.952	1	3	Dazap2	#N/A	#N/A
0.00308818	-0.830788	0.273	0.741	1	3	Cyth4	cytohesin 4	R-MMU-5653656, R-MMU-199991, R-MMU-6811442, R-MMU-6811438,
0.00310505	-0.718008	0.909	0.975	1	3	Gdi2	#N/A	#N/A
0.00312456	-0.899288	0	0.473	1	3	AI504432	#N/A	NA
0.00313162	0.630506	0.545	0.201	1	3	Tut4	terminal uridylyl transferase 4	, R-MMU-8953854, R-MMU-429914, R-MMU-429947
0.00314474	-0.804977	0.364	0.82	1	3	Srek1	#N/A	#N/A
0.00316975	-0.887762	0.182	0.618	1	3	Hip1	#N/A	#N/A
0.0031834	0.450643	0.273	0.058	1	3	Gtf2h3	#N/A	#N/A
0.00319266	-0.812157	0.273	0.739	1	3	Cnppd1	#N/A	#N/A
0.00320766	0.541994	0.636	0.241	1	3	Pnkd	#N/A	#N/A
0.00321765	-0.89366	0.636	0.888	1	3	Cmip	#N/A	#N/A
0.00322591	-0.700593	0.636	0.936	1	3	Litaf	#N/A	#N/A
0.00326879	0.578989	0.545	0.195	1	3	Mbip	MAP3K12 binding inhibitory protein 1
0.00327555	0.794838	0.818	0.512	1	3	Cirbp	#N/A	#N/A
0.00329376	-0.745459	0.091	0.604	1	3	Cops2	#N/A	#N/A
0.00329549	-0.819172	0.273	0.737	1	3	Acox1	#N/A	#N/A
0.00329793	0.465371	0.455	0.137	1	3	Dusp6	dual specificity phosphatase 6	R-MMU-168256, R-MMU-168249, R-MMU-162582, R-MMU-5673001, R-MMU-5683057, R-MMU-5684996, R-MMU-9006934, R-MMU-5675221, R-MMU-1280215, R-MMU-449147, R-MMU-168898, R-MMU-166520, R-MMU-187037, R-MMU-166016, R-MMU-166166, R-MMU-937061, R-MMU-166058, R-MMU-168138, R-MMU-168142, R-MMU-168164, R-MMU-168176, R-MMU-168179, R-MMU-168181, R-MMU-168188, R-MMU-181438, R-MMU-448424, R-MMU-450294, R-MMU-975138, R…
0.00332397	-0.795929	0.182	0.622	1	3	Noc2l	#N/A	#N/A
0.00332566	-0.791755	0.455	0.888	1	3	Mrps14	#N/A	#N/A
0.00335492	-0.852756	0.273	0.716	1	3	Dnajc2	#N/A	#N/A
0.00337337	0.35192	0.273	0.058	1	3	Fam221a	#N/A	#N/A
0.00338381	-0.755996	0.091	0.552	1	3	Mfsd5	#N/A	#N/A
0.00339436	0.60408	0.818	0.461	1	3	Akap9	#N/A	#N/A
0.0034032	0.398814	0.455	0.139	1	3	Crebzf	#N/A	#N/A
0.00340595	0.384679	0.364	0.098	1	3	Pradc1	#N/A	#N/A
0.00344032	0.716876	1	0.757	1	3	Brd7	#N/A	#N/A
0.00345955	0.353568	0.545	0.18	1	3	Hyi	#N/A	#N/A
0.0034662	-0.891803	0.818	0.886	1	3	Plec	#N/A	#N/A
0.00347447	-0.874897	0.273	0.674	1	3	Lrrc8d	#N/A	#N/A
0.00347627	-0.846999	0	0.467	1	3	Sla	src-like adaptor	R-MMU-168256, R-MMU-1280215, R-MMU-9607240, R-MMU-9706369,
0.00349883	0.376642	0.364	0.095	1	3	Snhg5	#N/A	#N/A
0.00350325	-0.680626	1	0.956	1	3	Dnaja2	#N/A	#N/A
0.00351148	-0.72615	0.909	0.956	1	3	Hspd1	#N/A	#N/A
0.00357486	0.34354	0.273	0.058	1	3	Cenpu	#N/A	#N/A
0.00363032	-1.00597	0.364	0.741	1	3	Stk17b	serine/threonine kinase 17b (apoptosis-inducing)
0.00363721	-0.82182	0	0.463	1	3	Tspan5	#N/A	#N/A
0.00363896	-0.900028	0.182	0.618	1	3	Tmcc3	transmembrane and coiled coil domains 3
0.00365259	-0.916833	0	0.465	1	3	March1	#N/A	NA
0.00365898	0.324175	0.455	0.135	1	3	Sil1	#N/A	#N/A
0.00367295	-0.784212	0.182	0.618	1	3	Btk	Bruton agammaglobulinemia tyrosine kinase	R-MMU-1280218, R-MMU-168256, R-MMU-168249, R-MMU-2029480, R-MMU-2029482, R-MMU-2454202, R-MMU-2871809, R-MMU-983695, R-MMU-983705, R-MMU-2172127, R-MMU-162582, R-MMU-194315, R-MMU-9716542, R-MMU-372790, R-MMU-388396, R-MMU-416476, R-MMU-416482, R-MMU-195258, R-MMU-397795, R-MMU-2424491, R-MMU-5663213, R-MMU-8964315,
0.00367334	-0.894116	0.545	0.871	1	3	Slc39a1	#N/A	#N/A
0.00367642	-0.851284	0.455	0.811	1	3	Cyth1	#N/A	#N/A
0.00368007	0.517588	0.727	0.317	1	3	Slc31a1	#N/A	#N/A
0.00372333	-0.916292	1	1	1	3	Gm38733	#N/A	NA
0.00373803	0.544038	0.455	0.149	1	3	Prkab1	#N/A	#N/A
0.00374045	0.519639	0.727	0.322	1	3	Mex3c	#N/A	#N/A
0.00374297	0.453458	0.636	0.251	1	3	Fh1	#N/A	#N/A
0.00374382	-0.633534	1	0.996	1	3	Snrpb	#N/A	#N/A
0.00375905	-0.778752	0.364	0.801	1	3	Ap3s1	#N/A	#N/A
0.00379213	0.426273	0.727	0.309	1	3	Gm46093	#N/A	NA
0.00380524	-0.528164	1	1	1	3	Tomm6	#N/A	#N/A
0.00384696	-0.802582	0.273	0.676	1	3	Ilf3	#N/A	#N/A
0.00385627	0.87218	0.909	0.662	1	3	Sptbn1	spectrin beta, non-erythrocytic 1	R-MMU-5653656, R-MMU-1266738, R-MMU-392499, R-MMU-162582, R-MMU-194315, R-MMU-9012999, R-MMU-9716542, R-MMU-597592, R-MMU-5673001, R-MMU-5683057, R-MMU-5684996, R-MMU-199991, R-MMU-199977, R-MMU-373760, R-MMU-375165, R-MMU-422475, R-MMU-445095, R-MMU-446203, R-MMU-6807878, R-MMU-948021, R-MMU-9675108, R-MMU-9013420, R-MMU-9013424,
0.00387946	0.319031	0.455	0.135	1	3	Zdhhc16	#N/A	#N/A
0.00392131	0.348628	0.545	0.183	1	3	Slc35a1	#N/A	#N/A
0.00394225	-0.731418	0.455	0.882	1	3	Ap2m1	#N/A	#N/A
0.00395819	0.5269	1	0.637	1	3	Ddx17	#N/A	#N/A
0.00397657	-0.805277	0.455	0.88	1	3	Gnaq	#N/A	#N/A
0.00399371	0.316467	0.455	0.135	1	3	Dtd1	#N/A	#N/A
0.00400718	0.50899	0.818	0.407	1	3	Txndc15	#N/A	#N/A
0.00401508	-0.774229	0.455	0.79	1	3	Usp25	#N/A	#N/A
0.004031	-0.74556	0.273	0.714	1	3	Ggh	#N/A	#N/A
0.00404478	-0.789283	0	0.454	1	3	Tgs1	#N/A	#N/A
0.00404623	-0.810203	0.091	0.541	1	3	Prex1	phosphatidylinositol-3,4,5-trisphosphate-dependent Rac exchange factor 1	R-MMU-162582, R-MMU-194315, R-MMU-8980692, R-MMU-9012999, R-MMU-9013026, R-MMU-9716542, R-MMU-9013148, R-MMU-9013149, R-MMU-372790, R-MMU-388396, R-MMU-193648, R-MMU-193704, R-MMU-204998, R-MMU-416482, R-MMU-73887, R-MMU-9013106, R-MMU-9013408, R-MMU-9013404, R-MMU-9013423, R-MMU-9013406, R-MMU-9013409,
0.00404955	-0.684501	0.909	0.988	1	3	Psma7	#N/A	#N/A
0.00407899	-0.679684	0.909	0.971	1	3	Prelid1	#N/A	#N/A
0.00408944	-0.954872	0.273	0.712	1	3	Csf2rb2	colony stimulating factor 2 receptor, beta 2, low-affinity (granulocyte-macrophage)	R-MMU-168256, R-MMU-392499, R-MMU-162582, R-MMU-5673001, R-MMU-5683057, R-MMU-5684996, R-MMU-1280215, R-MMU-449147, R-MMU-5683826, R-MMU-451927, R-MMU-512988, R-MMU-912526,
0.00409548	0.255188	0.273	0.058	1	3	Bend4	#N/A	#N/A
0.00414916	-0.800299	0.182	0.61	1	3	Luc7l	#N/A	#N/A
0.00415882	0.35192	0.273	0.06	1	3	Mmgt2	#N/A	#N/A
0.00417774	-0.835024	0.091	0.539	1	3	Pfkp	#N/A	#N/A
0.00418316	-0.824813	0.182	0.61	1	3	Sbno2	#N/A	#N/A
0.00421062	0.433867	0.273	0.062	1	3	Prxl2b	#N/A	#N/A
0.0042157	-0.821115	0.091	0.539	1	3	Plxnc1	#N/A	#N/A
0.00422525	0.340758	0.273	0.06	1	3	Trim59	tripartite motif-containing 59
0.00423509	-0.737778	0.273	0.672	1	3	Pno1	#N/A	#N/A
0.004252	0.34992	0.636	0.232	1	3	Man1a	mannosidase 1, alpha	R-MMU-392499, R-MMU-597592, R-MMU-446203, R-MMU-948021, R-MMU-964739, R-MMU-964827,
0.00425559	-0.800784	0.545	0.921	1	3	Ppig	#N/A	#N/A
0.00425899	-0.928771	0.909	0.973	1	3	Anp32b	acidic (leucine-rich) nuclear phosphoprotein 32 family, member B
0.00428974	-1.00324	0.455	0.763	1	3	Phgdh	3-phosphoglycerate dehydrogenase	R-MMU-1430728, R-MMU-71291, R-MMU-977347,
0.00430023	-0.789036	0.636	0.898	1	3	Usf2	#N/A	#N/A
0.00430609	-0.739404	0.182	0.612	1	3	Naa20	#N/A	#N/A
0.00435194	-0.758992	0.091	0.585	1	3	Mcur1	#N/A	#N/A
0.00436753	0.502002	0.273	0.06	1	3	Plxna2	plexin A2	R-MMU-1266738, R-MMU-422475, R-MMU-9675108, R-MMU-373755, R-MMU-399956, R-MMU-399954, R-MMU-399955,
0.00441357	-0.770105	0	0.45	1	3	Lonrf1	#N/A	#N/A
0.00444617	-0.785584	0.182	0.67	1	3	Ncf1	neutrophil cytosolic factor 1	R-MMU-1280218, R-MMU-168256, R-MMU-168249, R-MMU-162582, R-MMU-194315, R-MMU-9012999, R-MMU-9716542, R-MMU-2262752, R-MMU-8953897, R-MMU-9013149, R-MMU-983169, R-MMU-9006934, R-MMU-195258, R-MMU-1236975, R-MMU-9711123, R-MMU-9013404, R-MMU-9013423, R-MMU-194138, R-MMU-4420097, R-MMU-3299685, R-MMU-1222556, R-MMU-1236973, R-MMU-5668599,
0.00447955	0.308799	0.455	0.137	1	3	Eef2kmt	#N/A	#N/A
0.00447974	-0.622021	1	0.983	1	3	Atp6v1a	#N/A	#N/A
0.00448104	-0.783035	0.364	0.714	1	3	Ralb	#N/A	#N/A
0.00448481	1.21628	1	0.759	1	3	Ier5	immediate early response 5
0.00451771	0.501898	1	0.884	1	3	Mrpl52	#N/A	#N/A
0.00452662	-0.770828	0.455	0.79	1	3	Mybbp1a	#N/A	#N/A
0.00454909	0.768709	0.636	0.305	1	3	Smad7	SMAD family member 7	R-MMU-212436, R-MMU-73857, R-MMU-74160, R-MMU-392499, R-MMU-162582, R-MMU-597592, R-MMU-5688426, R-MMU-170834, R-MMU-201451, R-MMU-2173788, R-MMU-2173789, R-MMU-2173793, R-MMU-5689880, R-MMU-9006936, R-MMU-2173796,
0.00456084	-1.1666	0	0.452	1	3	Ccdc80	coiled-coil domain containing 80
0.00460608	-0.762942	0.273	0.664	1	3	Nln	#N/A	#N/A
0.00461431	-0.664907	0.727	0.979	1	3	Tpr	#N/A	#N/A
0.00461986	0.557059	0.636	0.303	1	3	Ing2	#N/A	#N/A
0.00465634	-0.763431	0.818	0.956	1	3	Mbnl1	#N/A	#N/A
0.00466563	-0.834119	0.455	0.77	1	3	Tgfbr2	#N/A	#N/A
0.00468505	-0.797179	0.636	0.863	1	3	Ogdh	#N/A	#N/A
0.00469555	-0.837219	0.545	0.876	1	3	Adipor1	#N/A	#N/A
0.00469615	0.50159	0.545	0.205	1	3	Pkp4	#N/A	#N/A
0.00470738	-0.783354	0.091	0.533	1	3	Sh3bgrl2	#N/A	#N/A
0.00472041	-0.721468	0.091	0.533	1	3	Carhsp1	#N/A	#N/A
0.00473116	0.387369	0.364	0.102	1	3	Ccp110	#N/A	#N/A
0.00473362	0.313906	0.455	0.139	1	3	Rrm2b	#N/A	#N/A
0.00477074	0.342844	0.727	0.288	1	3	Gse1	#N/A	#N/A
0.00477078	-0.778752	0.545	0.793	1	3	Tnks2	#N/A	#N/A
0.00478797	-0.754941	0.727	0.979	1	3	Ddx21	#N/A	#N/A
0.0047985	-0.752277	0.636	0.869	1	3	Snx5	#N/A	#N/A
0.00480148	0.659042	1	0.62	1	3	Fkbp4	#N/A	#N/A
0.00482256	-0.722181	0.273	0.668	1	3	Rnf6	#N/A	#N/A
0.0048572	0.260813	0.273	0.06	1	3	Alg14	#N/A	#N/A
0.00485876	0.524199	0.909	0.583	1	3	Paics	#N/A	#N/A
0.00489264	-0.752914	0.364	0.84	1	3	Fam120a	#N/A	#N/A
0.00489292	-0.534486	0.909	1	1	3	Ndufb1-ps	#N/A	#N/A
0.00489733	-0.835639	0.727	0.913	1	3	Mef2a	#N/A	#N/A
0.00490513	-0.777283	0.727	0.855	1	3	Gatad2a	#N/A	#N/A
0.00493564	-0.662467	0.818	0.948	1	3	Nmt1	#N/A	#N/A
0.00496325	-0.767646	0.818	0.944	1	3	S100a13	#N/A	#N/A
0.0049717	0.319031	0.455	0.143	1	3	Lrp5	#N/A	#N/A
0.0050157	-0.725928	0.545	0.846	1	3	Lrrc59	#N/A	#N/A
0.00502195	-0.766455	0.182	0.602	1	3	Lyar	#N/A	#N/A
0.0050431	-0.813329	0.364	0.822	1	3	Cbl	#N/A	#N/A
0.00504979	-0.49823	1	1	1	3	Rpl5	#N/A	#N/A
0.00505299	0.562687	0.545	0.232	1	3	Aga	#N/A	#N/A
0.00506217	-0.801356	0	0.442	1	3	Coro2a	#N/A	#N/A
0.00506249	-1.23887	0.091	0.525	1	3	Acaa1b	acetyl-Coenzyme A acyltransferase 1B	R-MMU-168256, R-MMU-168249, R-MMU-1430728, R-MMU-556833, R-MMU-8978868, R-MMU-6798695, R-MMU-9033241, R-MMU-9609507, R-MMU-390918, R-MMU-2046104, R-MMU-2046106, R-MMU-390247
0.00506394	0.487673	1	0.969	1	3	Selenof	#N/A	#N/A
0.00507159	-0.780162	0.091	0.529	1	3	Slc15a4	#N/A	#N/A
0.00509506	0.252384	0.273	0.06	1	3	Tbc1d30	#N/A	#N/A
0.0050963	0.480219	1	1	1	3	Eif1	eukaryotic translation initiation factor 1
0.00510662	-0.678767	0.818	0.983	1	3	Tma7	#N/A	#N/A
0.00513958	-0.537929	1	0.998	1	3	Rps15	#N/A	#N/A
0.0051548	-0.818178	0.818	0.94	1	3	Scarb2	#N/A	#N/A
0.00516347	-0.757767	0	0.44	1	3	Alox5	arachidonate 5-lipoxygenase	R-MMU-168256, R-MMU-168249, R-MMU-1430728, R-MMU-2142691, R-MMU-2142753, R-MMU-556833, R-MMU-8978868, R-MMU-6798695, R-MMU-9018676, R-MMU-9018677, R-MMU-9018678, R-MMU-9018679, R-MMU-9018896, R-MMU-9020265, R-MMU-9023661, R-MMU-9018682, R-MMU-2142688, R-MMU-2142700, R-MMU-9018683, R-MMU-9025094, R-MMU-9026286, R-MMU-9026290, R-MMU-9026403,
0.0051912	0.613681	0.636	0.253	1	3	Eef1akmt1	#N/A	#N/A
0.00521443	-0.805108	0.273	0.734	1	3	Cln8	#N/A	#N/A
0.00521627	0.365995	0.545	0.191	1	3	Dyrk2	#N/A	#N/A
0.00523636	-0.612631	0.909	0.973	1	3	Brk1	#N/A	#N/A
0.00526287	-0.730591	0.636	0.909	1	3	Dhx15	#N/A	#N/A
0.00527899	-1.60904	0.091	0.525	1	3	Clec4e	C-type lectin domain family 4, member e	R-MMU-168256, R-MMU-168249, R-MMU-5621481, R-MMU-5621480,
0.00528225	-0.838588	0.545	0.882	1	3	Pik3ap1	phosphoinositide-3-kinase adaptor protein 1	R-MMU-1280218, R-MMU-168256, R-MMU-983695, R-MMU-983705, R-MMU-162582, R-MMU-1257604, R-MMU-9006925, R-MMU-199418, R-MMU-6811558
0.00534332	0.69857	0.727	0.459	1	3	Prdx4	#N/A	#N/A
0.00535102	-0.84187	0.182	0.598	1	3	Slc16a10	#N/A	#N/A
0.00535772	-0.71282	0	0.436	1	3	Pde8a	#N/A	#N/A
0.00536284	-0.78715	0.182	0.595	1	3	Hmg20b	#N/A	#N/A
0.00536503	-0.603779	1	0.998	1	3	Atp6v1f	#N/A	#N/A
0.00537091	-0.766455	0.091	0.568	1	3	Vrk1	#N/A	#N/A
0.00541309	-0.646488	0.818	0.994	1	3	Hspe1	#N/A	#N/A
0.00541593	0.650794	0.545	0.212	1	3	Nr1d2	#N/A	#N/A
0.00542915	-0.752743	0.091	0.525	1	3	Kcnab2	#N/A	#N/A
0.00543657	-0.754602	0.273	0.66	1	3	Ebna1bp2	#N/A	#N/A
0.00543886	0.485294	1	0.929	1	3	Prdx2	#N/A	#N/A
0.00545482	0.453458	0.455	0.147	1	3	Akap7	#N/A	#N/A
0.00548141	-0.932713	0.273	0.651	1	3	Esyt2	extended synaptotagmin-like protein 2	R-MMU-1430728, R-MMU-556833, R-MMU-428157, R-MMU-1660662,
0.00550947	0.536583	1	0.774	1	3	Cd63	CD63 antigen	R-MMU-168256, R-MMU-109582, R-MMU-168249, R-MMU-6798695, R-MMU-114608, R-MMU-76002, R-MMU-76005,
0.00553808	-0.880145	0.545	0.82	1	3	Mir22hg	#N/A	#N/A
0.00555446	0.479453	0.636	0.272	1	3	Zmym2	#N/A	#N/A
0.00555957	0.324175	0.455	0.143	1	3	Ppp1r37	#N/A	#N/A
0.00563319	-0.88365	0.182	0.593	1	3	Arid3a	AT rich interactive domain 3A (BRIGHT-like)
0.0056436	-0.821736	0.273	0.784	1	3	Arl11	ADP-ribosylation factor-like 11
0.00564879	-0.596258	0.909	0.988	1	3	Eif3c	#N/A	#N/A
0.00567476	-0.690067	0.818	0.985	1	3	Atp6v0d1	#N/A	#N/A
0.0056815	0.895994	1	0.834	1	3	Ywhaq	#N/A	#N/A
0.00569501	0.553346	0.909	0.595	1	3	Fos	FBJ osteosarcoma oncogene	R-MMU-168256, R-MMU-168249, R-MMU-2454202, R-MMU-2871796, R-MMU-162582, R-MMU-2262752, R-MMU-8953897, R-MMU-2559583, R-MMU-1280215, R-MMU-8939211, R-MMU-9006931, R-MMU-9018519, R-MMU-449147, R-MMU-2559580, R-MMU-168898, R-MMU-166016, R-MMU-166166, R-MMU-937061, R-MMU-166058, R-MMU-168138, R-MMU-168142, R-MMU-168164, R-MMU-168176, R-MMU-168179, R-MMU-168181, R-MMU-168188, R-MMU-181438, R-MMU-44842…
0.00571636	0.463741	0.727	0.326	1	3	Ppm1b	#N/A	#N/A
0.00574543	0.422936	0.545	0.201	1	3	Zbtb20	#N/A	#N/A
0.00576129	1.16875	0.909	0.983	1	3	Lyz2	lysozyme 2	R-MMU-168256, R-MMU-168249, R-MMU-6798695, R-MMU-6803157
0.00577081	0.398175	0.727	0.309	1	3	Poldip2	#N/A	#N/A
0.0057986	-0.717522	0.545	0.838	1	3	Cnih4	#N/A	#N/A
0.00583709	-0.720469	0.364	0.714	1	3	Mapre2	#N/A	#N/A
0.00584429	-0.716467	0.545	0.79	1	3	Ddx18	#N/A	#N/A
0.0058749	0.313906	0.455	0.143	1	3	Glcci1	glucocorticoid induced transcript 1
0.00589847	0.770965	0.636	0.369	1	3	Cfap20	#N/A	#N/A
0.0058989	-0.712167	0.273	0.658	1	3	Eif3d	#N/A	#N/A
0.00595039	-0.733729	0.364	0.707	1	3	Mapk1ip1l	#N/A	#N/A
0.0059714	-0.767093	0.182	0.633	1	3	Pkn1	#N/A	#N/A
0.0059789	0.636765	0.818	0.587	1	3	Smim14	#N/A	#N/A
0.00599765	0.639955	1	0.996	1	3	Hspa5	heat shock protein 5	R-MMU-1280218, R-MMU-168256, R-MMU-2262752, R-MMU-3371453, R-MMU-3371556, R-MMU-8953897, R-MMU-983169, R-MMU-983170,
0.00600888	0.480765	0.818	0.398	1	3	Gng12	#N/A	#N/A
0.00601984	-0.843667	0	0.432	1	3	6430548M08Rik	RIKEN cDNA 6430548M08 gene
0.00603357	0.386102	0.455	0.149	1	3	Nudt14	#N/A	#N/A
0.00603417	0.410813	0.727	0.305	1	3	Tcf4	transcription factor 4	, R-MMU-1266738, R-MMU-525793
0.00604783	-0.597914	1	0.992	1	3	Vcp	#N/A	#N/A
0.00606728	-0.800784	0.364	0.776	1	3	Rit1	#N/A	#N/A
0.00608108	-1.02343	0.273	0.639	1	3	Hcar2	hydroxycarboxylic acid receptor 2	R-MMU-162582, R-MMU-372790, R-MMU-388396, R-MMU-418594, R-MMU-373076, R-MMU-500792, R-MMU-3296197
0.00608328	0.405095	0.818	0.353	1	3	Srebf1	#N/A	#N/A
[truncated: 11,960 more rows]
