# Supplementary material for: Timing and cell specificity of senescence drives postnatal lung development and injury
Source: Nat Commun. 2023 Jan 17;14:273. doi: 10.1038/s41467-023-35985-4 (PMC9845377; doi:10.1038/s41467-023-35985-4)
Supplement: Supplementary file 14 — Source Data [file 41467_2023_35985_MOESM14_ESM.xlsx]

## Sheet: Fig. 1b
pnd3		pnd7		pnd10		pnd60
Air	O2	Air	O2	Air	O2	Air	O2
0	1.36286	0.224972	0.397614	0.408163	0.482315	0.626305	0
0	2.09497	0	0.45977	0.114416	0.270636	0	0.212314
0.948509	2.21465	0	0.225734	0.23175	0	0
0.75188	3.04348	0	0	0	0.444444	0.335008
2.09268	0.802139	0.298954	0.724638	0.301659	0.21978	0	0
0.585652	2.17096	0	0.512821	0.534045	0.336134	0	0.263158
1.00286	0	0	0.44843	0.418848	0.171527	0	0
0.977199	0.224215	0.128535	0.593472	0	0.33557	0.253807	0
2.74725	0.542495	0	0	0	0.598802	0.775194	0
1.94647	1.36187	0.361011	0.398406	0.227273	0.113507		0
2.10526	1.94175	0	0	0	0.322928	0.286123	0.2693
1.72911	4.07978	0.303951	0	0	0.394737	0.371747	0.689655
1.52174	2.54652	0.363196	1.00756	0.107991	0.561798		0.645161
1.44578	2.57848	0.413565	0.341297	0.133156	0.2002
		0.750268	0	0	0.723888
		0.154083	0.37831	0.116686	0.523013
		0.707547	0.372208	0.220751	0.20429	0	0.11
		0.162338	0	0.103627	0.397219	0.01	0.12
		0	0.387097	0.106838	0.350058	0.02	0
		0	0.689655	0	0.344037	0	0.13
			0.325733		0.316957	0.03	0.1
			0.181324		0.117233	0.01
			0.134048		0.401606
			0.317965
			0.23015
			0.739372
			0.686499
			0.404858

## Sheet: Fig. 1d
pnd3		pnd7		pnd10		pnd60
Air	O2	Air	O2	Air	O2	Air	O2
0	0.222222	0.2331	0	0	0	0.645161	0.483092
0.647249	0.307692	0.525394	0.407332	0	0	0	0
0.327869	0	0	0.34904	0	0	0	0
0.220264	0.470588	0.461894	0.584795	0	0.4914	0	0
0	0	0.160514	0.788955	0	0.312012	0	0
0	0	0	0.750469	0.593472	0	0	0
0	0	0.324675	0.378788	0	0.212314	0	0
0.432277	0.239234	0	0.588235	0.721154	0.533333	0.408163	0
0.109051	0	0.10929	0.347826	0.286533	0	0	0
0.131579	0	0.13587	0.784314	0.531915	0.271003	0	0
0.131406	0	0.131406	0.304414	0.488998	0.416667	0	0
0	0.198413	0	0.558659	0	0	0.515464	0.515464
0.21692	0.788436	0	0.478469	0	0	0	0
0.093721	0	0.170648	0.138313	0	0	0	0
0.412797	0.567376	0	0	0	0	0	0
0.393701	0.35503	0	0	0	0.15748	0	0.636943
0.250313	0.638298	0.394218	0.503356	0.15625	0.141443	0	0
0.74813	0.353982	0	0.165837	0	0	0	0
0.318471	0	0.127226	0.813008	0.175747	0	0	0
0.510204	0.30303	0.142857	0.656814	0	0	0.943396	0
0.681818	0.453515	0.145349	0.906344	0	0	0.606061	0
0	0.151286	0.323625	0.725514	0	0	0.769231	0
	0.4662	0	0	0	0	0	0
	0.477327	0.312012	0.326264	0	0	0.346021	0.434783
	0.177305	0.149477	0.331126	0	0	0	0
	0.406504	0.483871	0.755124	0.165289	0	0
		0.137741	0	0.133869	0	0
		0	0.378072	0.156986	0.742574	0
		0	0.318979	0	0	0
		0	0.364299	0		0
		0.160772	0.185185			0
		0	0			0
		0.268456	0.761905			0
			0.389864			0
			0.8			0.60241
			0
			0

## Sheet: Fig. 1f
pnd3		pnd7		pnd10		pnd60
Air	O2	Air	O2	Air	O2	Air	O2
9.11392	6.25	19.6399	16.7598	9.24574	9.5498	4.66321	6.08365
9.35754	4.15512	18.4549	18.8748	9.90338	9.15805	4.40252	4.21456
10.6646	4.5961	18.4339	19.8594	8.97583	11.3924	3.94737	6.37584
8.75	3.69881	19.661	17.4419	9.66341	11.7371	6.93069	6.15942
7.28571	3.46154	13.2075	15.3846	13.0856	10.7905	6.83453	2.87081
10.3241	4.8951	15.7119	14.0787	10.9375	9.06555	2.26415	3.6036
5.13176	2.63653	16.8242	14.172	10.705	8.83534	2.92887	3.75587
7.45614	4.17867	15.9091	7.60135	14.4603	9.13242	4.60251	3.62694
7.18336	6.8323	12.5	19.8492	12.2083	10.1124	3.33333	2.85714
10.0806	5.90062	12.9241	17.0642	11.4901	11.2583	0.985222	6.17978
10.0917	4.34783	16.8317	20.2454	13.6752	8.58896	2.44898	5.84795
10.3753	3.5545	9.95185	5.28474	13.9942	11.0754	2.24719	3.19149
5.26316	0.378788	13.7845	11.7162	7.74908	9.8	6.12813	0
2.89855	0.522193	13.5654	8.17844	9.29293	4.77454	6.14407	0
3.7037	0.192308	12.6836	6.61157	7.80985	5.38117	7.42706	0.75188
2.08817	0.928074	10.5398	8.00712	6.84211	8.00745	1.20846	0
	0.244499	9.53437	3.41772	7.45098	3.8	1.45455	0
	0.21322	5.10204	22.0379	6.87732	4.62633	2.27273	0.930233
	0.696056	9.83607	5.67568	9.48122	5.19031	1.65289	2.12014
	0.537634	15.1371	10.9785	6.22568	4.02299	0	4.8913
		14.8681	12.0219	3.90977	4.41899	0.645161	2.12766
		15.1324	6.53153	3.35463	6.6365	0.52356	2.38095
					8.52359	1.75439	2.9661
			3.2342			1.44928	5.26316
			5.2343			2.24719	3.25581
			2.8923				3.22581
			3.8232				2.24719
			2.12321
			1.4521
			2.312
			3.12123
			1.2312

## Sheet: Fig. 1h
pnd3		pnd7		pnd10		pnd60
Air	O2	Air	O2	Air	O2	Air	O2
23.4	13.2	33.21	16.3	21.6	5.43	11.2	6.3
21.4	17.3	31.2	22.1	18.3	9.34	16.2	7.1
12.4	9.74	28.3	17.2	19.31	13.42	7.3	4.3
20.4	7.98	18.3	14.4	13.14	17.32	8.3	10.3
14.5	12.3	18.5	15.2	17.3	9.3	9.1	7.3
15.2	15.3	19.4	13.5	19.3	8.3	10.3	6.3
24.3	17.4	20.4	9.89	16.3	10.3	7.3	6.2
17.4	18.2	22.31	15.7	16.2	11	8.7	5.9

## Sheet: Fig. 2a
pnd3		pnd7
Air	O2	Air	O2
1	9.59	0.65	0.81
0.96	8.98	0.63	0.9
0.87	7.4	0.14	0.84
0.95	17.66	0.2	0.67
0.66	16.6		0.69
			0.71

## Sheet: Fig. 2c
pnd3		pnd7
Air	O2	Air	O2
0.391379	4.56169	0.126904	0.287697
0.458233	4.18815	1.04942	0.190446
0.366918	5.33699	0.282481	0.414826
0	5.38667	0.378224	0.388564
0.345335	2.46209	0.59157	0.099724
0.24417	3.93826	0.806125	0.671103
0.164265	4.80218	1.1788	0.74777
0	5.41378	0.489224	0.497883
0.111408	4.93567	0	0
2.62513	4.74489	0	0.287697
1.92674	3.02297	0.327733	0.190446
1.79482	6.48866	0.14036	0.414826
3.41274	4.66679	0.154315	0.388564
1.59576	3.65405	0.222815	0.099724
1.91866	3.25364	0.225796	0.671103
2.80688	3.94003	0.227828	0.74777
3.74664	3.68022	0	0.497883
2.85601	5.74578	0	0
2.15319	4.59156	0.204275	0.149035
0.391379	4.05889		0.174904
0.458233	3.27733		0.739193
0.366918	2.27108		0.535817
0	3.19392		0.126192
0.345335	3.09301		0
0.24417	2.05922		3.45363
0.164265	5.1933		1.58028
0	5.40104		2.74038
0.111408	4.77968		2.44391
0	4.06466		3.2992
	4.94707		2.49051
			4.16659
			2.70689
			3.1256
			2.44023
			2.31308

## Sheet: Fig. 2e
pnd3		pnd7		pnd10		pnd60
Air	O2	Air	O2	Air	O2	Air	O2
1	1.92778	1	1.56318	1	0.736599	1	0.8815
1.03334	2.32626	1.99043	1.23207	1.20038	0.988833	2.67619	1.04683
1.01871	1.97584	1.58297	1.17006	1.09833	1.52735	0.734791	1.09094
2.53256	1.1696	1.79964	0.667662	1.14329	0.774789	0.228949	0.697459
							0.27057

## Sheet: Fig. 2f
pnd3		pnd7
Air	O2	Air	O2
0.884872	0.999049	1.31316	0.89
0.907707	1.41579	1.01979	1.77416
0.913416	1.1589	1.5227	0.68
1.33587	0.930542	0.54	1.0617
1.00476	0.953378	0.894063	1.22934
0.953378	0.89058	0.852154	1.15949
0.8931	2.3212	1.18743	2.10943
1.2121	3.122	1.03376	1.48079
0.8743	2.432	0.768335	1.24331
1.2343	2.9032	0.768335	1.27125
	1.8321	0.53085
	1.7821	0.53085

## Sheet: Fig. 2g
Air	O2
1.31316	1.47
1.01979	1.77416
1.34	1.61
0.78	1.95
0.894063	2.41
0.852154	1.74

## Sheet: Fig. 2h
pnd3		pnd7		pnd10		pnd60
Air	O2	Air	O2	Air	O2	Air	O2
1.07672	0.531822	1.88099	2.49564	1.1748	0.392328	2.83348	1.49738
0.775937	0.754141	1.88535	1.97908	0.608108	0.278989	1.8592	1.9333
1.04185	0.70619	2.59372	1.25109	0.876199	1.58457	2.60462	2.10985
1.07672	1.88753	1.34699	1.2816	0.786835	1.1966	2.91848	1.74586
1.02877	1.36007	1.05275	1.36879	0.601569	1.30994	3.43941	2.2864

[truncated: 75 more sheets: Fig. 3a, Fig. 3b, Fig. 3c, Fig. 3d, Fig. 3f, Fig. 4a, 4b, Fig. 4c, Fig. 4d, Fig. 5a, 5b, Fig. 5c, Fig. 5d, Fig. 5e, 5f, Fig. 5g, Fig. 5h, Fig. 6b, Fig. 6c, Fig. 6d, Fig. 7b, FIg. 7c, Fig. 7e …]
